# Supplementary material for: Network-Guided Discovery of Influenza Virus Replication Host Factors
Source: mBio. 2018 Dec 18;9(6):e02002-18. doi: 10.1128/mBio.02002-18 (PMC6299219; doi:10.1128/mBio.02002-18)
Supplement: TABLE S1 [file mbo006184214st1.xlsx]

## Sheet: A. Total Network
Degree, Betweenness, and Abundance data for proteins in the total PPI network
GeneID	Symbol	Description	Degree	Betweenness	Binds.Virus.Protein	Abundance (iBAQ intensity)	log10(Adjusted Degree)
100	ADA	adenosine deaminase	3	15389.9	0	6.24329	0.231823
1000	CDH2	cadherin 2, type 1, N-cadherin (neuronal)	18	21428.9	0	6.21647	1.01246
10000	AKT3	v-akt murine thymoma viral oncogene homolog 3	2	12.0766	0	5.6325	0.112365
10001	MED6	mediator complex subunit 6	24	2555.69	0	5.54998	1.1992
10002	NR2E3	nuclear receptor subfamily 2, group E, member 3	13	127.869	0	NA	NA
10005	ACOT8	acyl-CoA thioesterase 8	1	0	0	NA	NA
10006	ABI1	abl-interactor 1	15	1440.86	0	6.94084	0.866117
10007	GNPDA1	glucosamine-6-phosphate deaminase 1	5	0	0	7.42052	0.34452
10009	ZBTB33	zinc finger and BTB domain containing 33	9	93.7565	0	NA	NA
1001	CDH3	cadherin 3, type 1, P-cadherin (placental)	11	3506.2	0	NA	NA
10010	TANK	TRAF family member-associated NFKB activator	39	7750.08	0	NA	NA
100101267	POM121C	POM121 transmembrane nucleoporin C	4	0	0	5.72899	0.404448
10011	SRA1	steroid receptor RNA activator 1	2	0.771949	0	6.64016	0.0189342
10013	HDAC6	histone deacetylase 6	28	13373.1	0	5.89267	1.23437
100131439	CD300LD	CD300 molecule-like family member d	1	0	0	NA	NA
100131509	NULL	NULL	16	666.565	0	NA	NA
100131997	FAM27E3	family with sequence similarity 27, member E3	3	265.866	0	NA	NA
100132285	KIR2DS2	killer cell immunoglobulin-like receptor, two domains, short cytoplasmic tail, 2	2	37.8734	0	NA	NA
100133941	CD24	CD24 molecule	3	84.2832	0	NA	NA
100134291	NULL	NULL	2	0.66413	0	NA	NA
10014	HDAC5	histone deacetylase 5	55	10002.6	0	NA	NA
10015	PDCD6IP	programmed cell death 6 interacting protein	27	21271.1	0	6.42645	1.16908
10016	PDCD6	programmed cell death 6	15	2375.83	1	7.27893	0.834769
10017	BCL2L10	BCL2-like 10 (apoptosis facilitator)	3	0.903935	0	NA	NA
10018	BCL2L11	BCL2-like 11 (apoptosis facilitator)	12	330.202	0	5.74515	0.880071
10019	SH2B3	SH2B adaptor protein 3	4	18.7826	0	6.77308	0.30764
1002	CDH4	cadherin 4, type 1, R-cadherin (retinal)	1	0	0	NA	NA
10020	GNE	glucosamine (UDP-N-acetyl)-2-epimerase/N-acetylmannosamine kinase	8	11255.3	0	6.08924	0.672076
10023	FRAT1	frequently rearranged in advanced T-cell lymphomas 1	1	0	0	NA	NA
10024	TROAP	trophinin associated protein	3	0.625106	0	NA	NA
10025	MED16	mediator complex subunit 16	19	2030.04	0	6.76852	0.984756
10026	PIGK	phosphatidylinositol glycan anchor biosynthesis, class K	9	19936	0	5.62078	0.766664
100271849	MEF2B	myocyte enhancer factor 2B	1	0	0	NA	NA
100287171	WASH1	WAS protein family homolog 1	2	0	0	NA	NA
100287428	NULL	NULL	1	0	0	NA	NA
100287466	NULL	NULL	1	0	0	NA	NA
100287932	TIMM23	translocase of inner mitochondrial membrane 23 homolog (yeast)	4	27.8072	1	7.05933	0.281099
100290070	NULL	NULL	16	666.565	0	NA	NA
100290337	NULL	NULL	56	7594.08	0	NA	NA
100291837	NULL	NULL	5	0	0	NA	NA
100292719	NULL	NULL	5	0	0	NA	NA
100293069	NULL	NULL	1	0	0	NA	NA
100293888	NULL	NULL	2	16.93	0	NA	NA
100294114	NULL	NULL	8	3321.35	0	NA	NA
100294162	NULL	NULL	8	3321.35	0	NA	NA
100294190	NULL	NULL	8	3321.35	0	NA	NA
100294276	NULL	NULL	1	0	0	NA	NA
100294277	NULL	NULL	8	3321.35	0	NA	NA
100294317	NULL	NULL	8	3321.35	0	NA	NA
1003	CDH5	cadherin 5, type 2 (vascular endothelium)	14	11299.1	0	NA	NA
100302736	TMED7-TICAM2	TMED7-TICAM2 readthrough	2	5.02718	0	NA	NA
10036	CHAF1A	chromatin assembly factor 1, subunit A (p150)	29	942.287	0	6.71689	1.17319
10038	PARP2	poly (ADP-ribose) polymerase 2	6	961.43	0	NA	NA
10039	PARP3	poly (ADP-ribose) polymerase family, member 3	7	16.8935	0	NA	NA
1004	CDH6	cadherin 6, type 2, K-cadherin (fetal kidney)	2	0	0	NA	NA
10040	TOM1L1	target of myb1 (chicken)-like 1	10	4654.75	0	6.07938	0.7699
10043	TOM1	target of myb1 (chicken)	7	5.30151	0	6.42485	0.582966
10044	SH2D3C	SH2 domain containing 3C	2	0	0	NA	NA
10045	SH2D3A	SH2 domain containing 3A	3	8.55197	0	NA	NA
10048	RANBP9	RAN binding protein 9	24	23781.9	0	6.71984	1.09073
10049	DNAJB6	DnaJ (Hsp40) homolog, subfamily B, member 6	9	1479.93	1	6.64338	0.671848
1005	CDH7	cadherin 7, type 2	1	0	0	NA	NA
10051	SMC4	structural maintenance of chromosomes 4	11	3715.03	1	5.30051	0.883509
10052	GJC1	gap junction protein, gamma 1, 45kDa	5	4562.9	0	NA	NA
10053	AP1M2	adaptor-related protein complex 1, mu 2 subunit	12	4762.84	0	NA	NA
10054	UBA2	ubiquitin-like modifier activating enzyme 2	10	3.3967	0	7.7102	0.618691
10055	SAE1	SUMO1 activating enzyme subunit 1	13	9488.59	1	7.83684	0.720892
10056	FARSB	phenylalanyl-tRNA synthetase, beta subunit	6	380.063	1	7.2871	0.436071
10057	ABCC5	ATP-binding cassette, sub-family C (CFTR/MRP), member 5	4	0	0	4.20571	0.545686
10058	ABCB6	ATP-binding cassette, sub-family B (MDR/TAP), member 6 (Langereis blood group)	4	0	0	5.87374	0.391027
10059	DNM1L	dynamin 1-like	8	30.4986	1	6.85495	0.601079
1006	CDH8	cadherin 8, type 2	1	0	0	NA	NA
10060	ABCC9	ATP-binding cassette, sub-family C (CFTR/MRP), member 9	1	0	0	NA	NA
10061	ABCF2	ATP-binding cassette, sub-family F (GCN20), member 2	4	0	1	7.41663	0.24797
10062	NR1H3	nuclear receptor subfamily 1, group H, member 3	15	4575.77	0	NA	NA
10063	COX17	COX17 cytochrome c oxidase copper chaperone	3	13.3911	0	NA	NA
10066	SCAMP2	secretory carrier membrane protein 2	2	0	0	7.06521	-0.0204759
10067	SCAMP3	secretory carrier membrane protein 3	7	1.13419	1	5.92751	0.629079
10068	IL18BP	interleukin 18 binding protein	1	0	0	NA	NA
1007	CDH9	cadherin 9, type 2 (T1-cadherin)	1	0	0	NA	NA
10072	DPP3	dipeptidyl-peptidase 3	5	0	0	6.86716	0.395827
10073	SNUPN	snurportin 1	12	19.3225	0	6.0109	0.855431
10075	HUWE1	HECT, UBA and WWE domain containing 1, E3 ubiquitin protein ligase	22	3027.85	1	5.63752	1.15329
10076	PTPRU	protein tyrosine phosphatase, receptor type, U	5	0	0	NA	NA
10078	TSSC4	tumor suppressing subtransferable candidate 4	1	0	0	6.3883	-0.258743
1008	CDH10	cadherin 10, type 2 (T2-cadherin)	2	0	0	NA	NA
10081	PDCD7	programmed cell death 7	9	8713.5	0	5.41335	0.785896
10083	USH1C	Usher syndrome 1C (autosomal recessive, severe)	3	9984.86	0	NA	NA
10084	PQBP1	polyglutamine binding protein 1	11	981.601	0	6.7768	0.746628
10087	COL4A3BP	collagen, type IV, alpha 3 (Goodpasture antigen) binding protein	2	5.00534	0	NA	NA
1009	CDH11	cadherin 11, type 2, OB-cadherin (osteoblast)	2	0	0	NA	NA
10092	ARPC5	actin related protein 2/3 complex, subunit 5, 16kDa	9	1811.5	0	7.27164	0.613596
10093	ARPC4	actin related protein 2/3 complex, subunit 4, 20kDa	11	1755.68	1	7.69043	0.661916
10094	ARPC3	actin related protein 2/3 complex, subunit 3, 21kDa	12	2314.14	0	7.2447	0.741033
10095	ARPC1B	actin related protein 2/3 complex, subunit 1B, 41kDa	8	1789.85	0	7.25197	0.564267
10096	ACTR3	ARP3 actin-related protein 3 homolog (yeast)	14	11061.4	0	7.83042	0.753671
10097	ACTR2	ARP2 actin-related protein 2 homolog (yeast)	14	9005.29	0	7.71884	0.764017
10099	TSPAN3	tetraspanin 3	6	9967	0	6.34348	0.523564
10102	TSFM	Ts translation elongation factor, mitochondrial	4	0	0	NA	NA
10105	PPIF	peptidylprolyl isomerase F	5	0	0	NA	NA
10106	CTDSP2	CTD (carboxy-terminal domain, RNA polymerase II, polypeptide A) small phosphatase 2	2	6.59794	0	NA	NA
10109	ARPC2	actin related protein 2/3 complex, subunit 2, 34kDa	15	1832.6	0	7.64162	0.80114
10111	RAD50	RAD50 homolog (S. cerevisiae)	24	6437.74	0	6.96227	1.06825
10112	KIF20A	kinesin family member 20A	7	1431.14	0	5.54869	0.664204
10113	PREB	prolactin regulatory element binding	4	0	0	6.41429	0.340907
10114	HIPK3	homeodomain interacting protein kinase 3	8	255.686	0	NA	NA
10116	FEM1B	fem-1 homolog b (C. elegans)	6	0	0	5.37829	0.613056
10120	ACTR1B	ARP1 actin-related protein 1 homolog B, centractin beta (yeast)	4	0	0	6.56189	0.327221
10121	ACTR1A	ARP1 actin-related protein 1 homolog A, centractin alpha (yeast)	8	6826.38	1	7.50028	0.541244
10124	ARL4A	ADP-ribosylation factor-like 4A	1	0	0	NA	NA
10125	RASGRP1	RAS guanyl releasing protein 1 (calcium and DAG-regulated)	3	6.04743	1	NA	NA
10126	DNAL4	dynein, axonemal, light chain 4	1	0	0	NA	NA
10127	ZNF263	zinc finger protein 263	2	26.065	0	NA	NA
10128	LRPPRC	leucine-rich pentatricopeptide repeat containing	25	13225.6	1	7.58397	1.02833
10129	FRY	furry homolog (Drosophila)	4	0	0	NA	NA
1013	CDH15	cadherin 15, type 1, M-cadherin (myotubule)	2	0.755257	0	NA	NA
10130	PDIA6	protein disulfide isomerase family A, member 6	9	1625.05	1	7.90479	0.554891
10131	TRAP1	TNF receptor-associated protein 1	13	8465.9	0	7.622	0.740811
10133	OPTN	optineurin	13	4360.93	0	4.94732	0.988808
10134	BCAP31	B-cell receptor-associated protein 31	17	16430.7	1	8.01012	0.82133
10135	NAMPT	nicotinamide phosphoribosyltransferase	8	10363.8	0	7.65459	0.526937
10137	RBM12	RNA binding motif protein 12	4	0	0	NA	NA
10138	YAF2	YY1 associated factor 2	2	0.583979	0	5.04652	0.166696
10139	ARFRP1	ADP-ribosylation factor related protein 1	1	0	0	NA	NA
10140	TOB1	transducer of ERBB2, 1	16	8721.02	0	NA	NA
10142	AKAP9	A kinase (PRKA) anchor protein 9	19	12471.9	0	5.80319	1.07426
10146	G3BP1	GTPase activating protein (SH3 domain) binding protein 1	40	38627.1	1	7.85772	1.20707
10148	EBI3	Epstein-Barr virus induced 3	5	1474.83	0	NA	NA
1015	CDH17	cadherin 17, LI cadherin (liver-intestine)	1	0	0	NA	NA
10151	HNRNPA3P1	heterogeneous nuclear ribonucleoprotein A3 pseudogene 1	1	0	0	NA	NA
10152	ABI2	abl-interactor 2	11	8762.66	0	6.32852	0.788193
10153	CEBPZ	CCAAT/enhancer binding protein (C/EBP), zeta	7	618.482	0	6.92716	0.536392
10155	TRIM28	tripartite motif containing 28	45	71248.9	1	8.22804	1.22389
10157	AASS	aminoadipate-semialdehyde synthase	6	3745.24	0	6.73247	0.487496
10158	PDZK1IP1	PDZK1 interacting protein 1	1	0	0	NA	NA
10159	ATP6AP2	ATPase, H+ transporting, lysosomal accessory protein 2	6	10995.2	0	6.38722	0.519508
1016	CDH18	cadherin 18, type 2	2	0	0	NA	NA
10160	FARP1	FERM, RhoGEF (ARHGEF) and pleckstrin domain protein 1 (chondrocyte-derived)	4	0	1	5.31654	0.44269
10162	LPCAT3	lysophosphatidylcholine acyltransferase 3	4	0	0	5.64241	0.412475
10163	WASF2	WAS protein family, member 2	8	6582.1	0	6.27738	0.654632
10165	SLC25A13	solute carrier family 25 (aspartate/glutamate carrier), member 13	12	5574.88	1	7.29726	0.736159
10166	SLC25A15	solute carrier family 25 (mitochondrial carrier; ornithine transporter) member 15	4	0	0	5.6614	0.410715
10168	ZNF197	zinc finger protein 197	5	890.344	0	NA	NA
10169	SERF2	small EDRK-rich factor 2	7	1531.96	0	NA	NA
1017	CDK2	cyclin-dependent kinase 2	73	64797.8	0	7.22906	1.52662
10171	RCL1	RNA terminal phosphate cyclase-like 1	4	0	0	6.78186	0.306826
10174	SORBS3	sorbin and SH3 domain containing 3	16	3751.22	0	5.29182	1.04704
10179	RBM7	RNA binding motif protein 7	7	716.451	0	6.5487	0.571483
1018	CDK3	cyclin-dependent kinase 3	8	4907.01	0	5.37375	0.738416
10180	RBM6	RNA binding motif protein 6	1	0	0	NA	NA
10188	TNK2	tyrosine kinase, non-receptor, 2	15	10413.5	0	4.49079	1.09329
10189	ALYREF	Aly/REF export factor	17	12719.2	1	NA	NA
1019	CDK4	cyclin-dependent kinase 4	43	29222.7	0	7.27599	1.29242
10190	TXNDC9	thioredoxin domain containing 9	7	3829.33	0	6.81517	0.546776
10193	RNF41	ring finger protein 41, E3 ubiquitin protein ligase	10	17.5995	0	5.64511	0.810166
10195	ALG3	ALG3, alpha-1,3- mannosyltransferase	4	0	0	5.76381	0.40122
10196	PRMT3	protein arginine methyltransferase 3	5	0	0	6.76056	0.405711
10197	PSME3	proteasome (prosome, macropain) activator subunit 3 (PA28 gamma; Ki)	30	42170.1	1	7.74498	1.09259
10198	MPHOSPH9	M-phase phosphoprotein 9	1	0	0	NA	NA
10199	MPHOSPH10	M-phase phosphoprotein 10 (U3 small nucleolar ribonucleoprotein)	5	10079.7	0	6.75645	0.406092
102	ADAM10	ADAM metallopeptidase domain 10	8	8934.09	0	5.71492	0.706783
1020	CDK5	cyclin-dependent kinase 5	24	24642.6	0	6.74332	1.08855
10200	MPHOSPH6	M-phase phosphoprotein 6	11	182.142	0	6.50064	0.772233
10202	DHRS2	dehydrogenase/reductase (SDR family) member 2	4	0	0	NA	NA
10204	NUTF2	nuclear transport factor 2	9	3.97189	0	8.09455	0.537295
10206	TRIM13	tripartite motif containing 13	7	2.21943	0	NA	NA
10207	INADL	InaD-like (Drosophila)	12	7957.85	0	NA	NA
10208	USPL1	ubiquitin specific peptidase like 1	12	10132.5	0	NA	NA
10209	EIF1	eukaryotic translation initiation factor 1	4	0	0	NA	NA
1021	CDK6	cyclin-dependent kinase 6	19	4953.36	0	6.745	0.986937
10210	TOPORS	topoisomerase I binding, arginine/serine-rich, E3 ubiquitin protein ligase	13	618.067	0	3.65447	1.10868
10211	FLOT1	flotillin 1	12	7500.77	0	4.8953	0.958869
10212	DDX39A	DEAD (Asp-Glu-Ala-Asp) box polypeptide 39A	9	8027.29	0	NA	NA
10213	PSMD14	proteasome (prosome, macropain) 26S subunit, non-ATPase, 14	26	11954.7	1	7.78485	1.02674
10214	SSX3	synovial sarcoma, X breakpoint 3	1	0	0	NA	NA
10217	CTDSPL	CTD (carboxy-terminal domain, RNA polymerase II, polypeptide A) small phosphatase-like	1	0	0	4.82447	-0.113745
1022	CDK7	cyclin-dependent kinase 7	36	1891.89	0	5.95161	1.33805
10220	GDF11	growth differentiation factor 11	3	26.1039	0	NA	NA
10224	ZNF443	zinc finger protein 443	1	0	0	NA	NA
10226	PLIN3	perilipin 3	7	6759.02	1	7.29193	0.50257
10227	MFSD10	major facilitator superfamily domain containing 10	4	0	0	NA	NA
10228	STX6	syntaxin 6	13	11411.7	0	6.08966	0.88289
10231	RCAN2	regulator of calcineurin 2	1	0	0	NA	NA
10233	LRRC23	leucine rich repeat containing 23	1	0	0	NA	NA
10236	HNRNPR	heterogeneous nuclear ribonucleoprotein R	17	1006.91	1	5.72919	1.03282
10238	DCAF7	DDB1 and CUL4 associated factor 7	15	12384.7	0	7.06041	0.85503
10239	AP3S2	adaptor-related protein complex 3, sigma 2 subunit	9	5.06557	0	NA	NA
1024	CDK8	cyclin-dependent kinase 8	37	1105.15	0	4.79003	1.45765
10240	MRPS31	mitochondrial ribosomal protein S31	5	0	1	6.82039	0.400163
10241	CALCOCO2	calcium binding and coiled-coil domain 2	19	11959.7	0	5.12157	1.13746
10243	GPHN	gephyrin	7	10027.9	0	6.4571	0.579976
10244	RABEPK	Rab9 effector protein with kelch motifs	2	9967	0	NA	NA
10245	TIMM17B	translocase of inner mitochondrial membrane 17 homolog B (yeast)	8	6418.38	0	6.40884	0.642443
10247	HRSP12	heat-responsive protein 12	1	0	0	NA	NA
10248	POP7	processing of precursor 7, ribonuclease P/MRP subunit (S. cerevisiae)	6	4971.94	0	NA	NA
10249	GLYAT	glycine-N-acyltransferase	1	0	0	NA	NA
1025	CDK9	cyclin-dependent kinase 9	96	76501.9	0	6.3581	1.72633
10250	SRRM1	serine/arginine repetitive matrix 1	15	79.1822	1	6.65261	0.892841
10251	SPRY3	sprouty homolog 3 (Drosophila)	1	0	0	NA	NA
10252	SPRY1	sprouty homolog 1, antagonist of FGF signaling (Drosophila)	3	283.909	0	NA	NA
10253	SPRY2	sprouty homolog 2 (Drosophila)	13	13650.4	0	NA	NA
10254	STAM2	signal transducing adaptor molecule (SH3 domain and ITAM motif) 2	18	1923.16	0	6.32581	1.00232
10256	CNKSR1	connector enhancer of kinase suppressor of Ras 1	9	929.042	0	NA	NA
10257	ABCC4	ATP-binding cassette, sub-family C (CFTR/MRP), member 4	4	0	0	NA	NA
1026	CDKN1A	cyclin-dependent kinase inhibitor 1A (p21, Cip1)	64	78702.1	0	NA	NA
10260	DENND4A	DENN/MADD domain containing 4A	7	3.0933	0	5.41245	0.676835
10262	SF3B4	splicing factor 3b, subunit 4, 49kDa	16	6850.99	1	6.92468	0.895644
10263	CDK2AP2	cyclin-dependent kinase 2 associated protein 2	1	0	0	NA	NA
10269	ZMPSTE24	zinc metallopeptidase STE24	5	1065.91	0	7.42741	0.343881
1027	CDKN1B	cyclin-dependent kinase inhibitor 1B (p27, Kip1)	39	13320	0	5.38187	1.42564
10270	AKAP8	A kinase (PRKA) anchor protein 8	10	1360.06	1	6.55591	0.725716
10272	FSTL3	follistatin-like 3 (secreted glycoprotein)	2	87.021	0	NA	NA
10273	STUB1	STIP1 homology and U-box containing protein 1, E3 ubiquitin protein ligase	53	29903.2	1	7.53295	1.3594
10274	STAG1	stromal antigen 1	14	5019.72	0	5.11339	1.00559
10276	NET1	neuroepithelial cell transforming 1	7	3777.61	0	NA	NA
10277	UBE4B	ubiquitination factor E4B	10	57.4382	0	6.2035	0.758392
10278	EFS	embryonal Fyn-associated substrate	1	0	0	NA	NA
1028	CDKN1C	cyclin-dependent kinase inhibitor 1C (p57, Kip2)	13	1969.33	0	NA	NA
10280	SIGMAR1	sigma non-opioid intracellular receptor 1	7	4.50739	0	7.0515	0.524863
10282	BET1	Bet1 golgi vesicular membrane trafficking protein	7	2066.1	0	NA	NA
10284	SAP18	Sin3A-associated protein, 18kDa	22	4245.41	1	6.96973	1.02977
10285	SMNDC1	survival motor neuron domain containing 1	17	954.331	0	7.18484	0.89785
10286	BCAS2	breast carcinoma amplified sequence 2	6	0	1	7.33763	0.431386
10287	RGS19	regulator of G-protein signaling 19	12	1961.58	0	5.42682	0.909587
10288	LILRB2	leukocyte immunoglobulin-like receptor, subfamily B (with TM and ITIM domains), member 2	5	3728.06	0	NA	NA
10289	EIF1B	eukaryotic translation initiation factor 1B	42	402.701	0	6.64754	1.34047
1029	CDKN2A	cyclin-dependent kinase inhibitor 2A	41	48671.4	0	7.88149	1.21559
10291	SF3A1	splicing factor 3a, subunit 1, 120kDa	16	5458.52	0	7.61173	0.83194
10293	TRAIP	TRAF interacting protein	10	3152.82	0	NA	NA
10294	DNAJA2	DnaJ (Hsp40) homolog, subfamily A, member 2	7	222.297	1	7.53548	0.479989
10295	BCKDK	branched chain ketoacid dehydrogenase kinase	7	21541.8	0	5.85583	0.635725
10296	MAEA	macrophage erythroblast attacher	4	0	0	5.61603	0.414922
10297	APC2	adenomatosis polyposis coli 2	12	157.676	0	5.75831	0.878851
10298	PAK4	p21 protein (Cdc42/Rac)-activated kinase 4	13	11606.2	0	6.39818	0.854284
10299	2018-03-06	membrane-associated ring finger (C3HC4) 6, E3 ubiquitin protein ligase	4	0	0	NA	NA
103	ADAR	adenosine deaminase, RNA-specific	7	3.65252	0	4.38751	0.771868
1030	CDKN2B	cyclin-dependent kinase inhibitor 2B (p15, inhibits CDK4)	1	0	0	7.88149	-0.397192
10301	DLEU1	deleted in lymphocytic leukemia 1 (non-protein coding)	3	14.2307	0	NA	NA
10302	SNAPC5	small nuclear RNA activating complex, polypeptide 5, 19kDa	3	9.94836	0	NA	NA
10307	APBB3	amyloid beta (A4) precursor protein-binding, family B, member 3	3	18.6027	0	NA	NA
10309	CCNO	cyclin O	2	1.01156	0	NA	NA
1031	CDKN2C	cyclin-dependent kinase inhibitor 2C (p18, inhibits CDK4)	5	286.95	0	6.74892	0.40679
10311	DSCR3	Down syndrome critical region 3	4	0	0	NA	NA
10312	TCIRG1	T-cell, immune regulator 1, ATPase, H+ transporting, lysosomal V0 subunit A3	4	0	0	NA	NA
10313	RTN3	reticulon 3	6	0	0	7.13965	0.449743
10314	LANCL1	LanC lantibiotic synthetase component C-like 1 (bacterial)	4	0	0	NA	NA
10318	TNIP1	TNFAIP3 interacting protein 1	15	4715	0	5.35022	1.0136
1032	CDKN2D	cyclin-dependent kinase inhibitor 2D (p19, inhibits CDK4)	3	1.33766	0	NA	NA
10320	IKZF1	IKAROS family zinc finger 1 (Ikaros)	19	2793.6	0	NA	NA
10322	SMYD5	SMYD family member 5	4	0	0	NA	NA
10324	KLHL41	kelch-like family member 41	4	0	0	NA	NA
10325	RRAGB	Ras-related GTP binding B	6	26553.9	0	4.01477	0.739482
10326	SIRPB1	signal-regulatory protein beta 1	2	0	0	NA	NA
10327	AKR1A1	aldo-keto reductase family 1, member A1 (aldehyde reductase)	5	1105.78	0	NA	NA
10328	EMC8	ER membrane protein complex subunit 8	5	0	0	NA	NA
1033	CDKN3	cyclin-dependent kinase inhibitor 3	4	39.9988	0	NA	NA
10330	CNPY2	canopy FGF signaling regulator 2	5	1895.33	0	7.68903	0.319623
10332	CLEC4M	C-type lectin domain family 4, member M	3	10021.4	0	NA	NA
10335	MRVI1	murine retrovirus integration site 1 homolog	3	138.663	0	NA	NA
10336	PCGF3	polycomb group ring finger 3	1	0	0	NA	NA
10342	TFG	TRK-fused gene	8	126.922	0	7.3221	0.557765
10345	TRDN	triadin	3	19933	0	NA	NA
10346	TRIM22	tripartite motif containing 22	4	0	0	NA	NA
1036	CDO1	cysteine dioxygenase type 1	1	0	0	NA	NA
10360	NPM3	nucleophosmin/nucleoplasmin 3	1	0	1	NA	NA
10362	HMG20B	high mobility group 20B	10	1436.88	0	4.90316	0.878959
10363	HMG20A	high mobility group 20A	6	111.999	0	6.64538	0.495572
10365	KLF2	Kruppel-like factor 2	5	0	0	NA	NA
10367	MICU1	mitochondrial calcium uptake 1	5	0	0	NA	NA
10369	CACNG2	calcium channel, voltage-dependent, gamma subunit 2	5	91.2188	0	NA	NA
10370	CITED2	Cbp/p300-interacting transactivator, with Glu/Asp-rich carboxy-terminal domain, 2	8	3506.11	0	NA	NA
10371	SEMA3A	sema domain, immunoglobulin domain (Ig), short basic domain, secreted, (semaphorin) 3A	1	0	0	NA	NA
10376	TUBA1B	tubulin, alpha 1b	10	547.557	1	NA	NA
10379	IRF9	interferon regulatory factor 9	5	63.6939	0	NA	NA
10381	TUBB3	tubulin, beta 3 class III	5	0	1	NA	NA
10382	TUBB4A	tubulin, beta 4A class IVa	30	499.669	1	NA	NA
10383	TUBB4B	tubulin, beta 4B class IVb	7	222.737	1	NA	NA
10389	SCML2	sex comb on midleg-like 2 (Drosophila)	1	0	0	6.62156	-0.280371
1039	CDR2	cerebellar degeneration-related protein 2, 62kDa	1	0	0	5.10162	-0.139442
10390	CEPT1	choline/ethanolamine phosphotransferase 1	1	0	0	NA	NA
10391	CORO2B	coronin, actin binding protein, 2B	1	0	0	NA	NA
103910	MYL12B	myosin, light chain 12B, regulatory	6	1904.13	0	7.71534	0.396365
10392	NOD1	nucleotide-binding oligomerization domain containing 1	9	258.396	0	NA	NA
10393	ANAPC10	anaphase promoting complex subunit 10	14	2159.11	0	6.13518	0.910854
10395	DLC1	DLC1 Rho GTPase activating protein	1	0	0	7.34205	-0.347175
10397	NDRG1	N-myc downstream regulated 1	64	7596.09	0	6.72842	1.5159
10398	MYL9	myosin, light chain 9, regulatory	4	0	0	NA	NA
10399	GNB2L1	guanine nucleotide binding protein (G protein), beta polypeptide 2-like 1	65	99865	1	NA	NA
1040	CDS1	CDP-diacylglycerol synthase (phosphatidate cytidylyltransferase) 1	1	0	0	NA	NA
10401	PIAS3	protein inhibitor of activated STAT, 3	27	9927.22	0	NA	NA
10403	NDC80	NDC80 kinetochore complex component	19	10056.8	0	6.42436	1.01667
10406	WFDC2	WAP four-disulfide core domain 2	1	0	0	NA	NA
10409	BASP1	brain abundant, membrane attached signal protein 1	5	0	1	6.97465	0.38586
10410	IFITM3	interferon induced transmembrane protein 3	5	0	0	6.47031	0.432622
10412	NSA2	NSA2 ribosome biogenesis homolog (S. cerevisiae)	4	0	0	7.09979	0.277348
10413	YAP1	Yes-associated protein 1	20	4594.31	1	5.84336	1.09281
10419	PRMT5	protein arginine methyltransferase 5	40	15812.9	1	7.55568	1.23508
10421	CD2BP2	CD2 (cytoplasmic tail) binding protein 2	28	12176.9	0	6.91324	1.13974
10422	UBAC1	UBA domain containing 1	11	5974.76	0	5.31977	0.881723
10423	CDIPT	CDP-diacylglycerol--inositol 3-phosphatidyltransferase	6	0.629465	1	6.89796	0.472153
10424	PGRMC2	progesterone receptor membrane component 2	4	0	0	7.17374	0.270491
10425	ARIH2	ariadne RBR E3 ubiquitin protein ligase 2	10	4830.53	0	6.63671	0.718225
10426	TUBGCP3	tubulin, gamma complex associated protein 3	10	10.3835	0	6.23137	0.755808
10427	SEC24B	SEC24 family member B	2	11.1744	0	NA	NA
10428	CFDP1	craniofacial development protein 1	6	101.142	0	6.79832	0.481391
10430	TMEM147	transmembrane protein 147	5	0	0	6.3384	0.444853
10431	NULL	NULL	4	27.8072	0	NA	NA
10432	RBM14	RNA binding motif protein 14	9	1933.31	0	7.88719	0.556523
10434	LYPLA1	lysophospholipase I	4	0	0	6.88978	0.29682
10435	CDC42EP2	CDC42 effector protein (Rho GTPase binding) 2	4	94.2132	0	5.74254	0.403191
10436	EMG1	EMG1 N1-specific pseudouridine methyltransferase	6	0.365591	0	7.54241	0.412399
10438	C1D	C1D nuclear receptor corepressor	3	4.89028	0	NA	NA
10439	OLFM1	olfactomedin 1	2	164.287	0	NA	NA
1044	CDX1	caudal type homeobox 1	1	0	0	NA	NA
10440	TIMM17A	translocase of inner mitochondrial membrane 17 homolog A (yeast)	6	149.908	1	4.74169	0.672082
10443	N4BP2L2	NEDD4 binding protein 2-like 2	1	0	0	4.99487	-0.129545
10444	ZER1	zyg-11 related, cell cycle regulator	6	0	0	4.61382	0.683938
10445	MCRS1	microspherule protein 1	34	25441.4	0	5.32001	1.37179
1045	CDX2	caudal type homeobox 2	4	77.0682	0	NA	NA
10450	PPIE	peptidylprolyl isomerase E (cyclophilin E)	16	52.3692	0	7.27575	0.863092
10451	VAV3	vav 3 guanine nucleotide exchange factor	13	510.229	0	5.16636	0.968499
10452	TOMM40	translocase of outer mitochondrial membrane 40 homolog (yeast)	5	0	1	7.85001	0.304697
10454	TAB1	TGF-beta activated kinase 1/MAP3K7 binding protein 1	39	2179.32	0	6.72179	1.3014
10455	ECI2	enoyl-CoA delta isomerase 2	1	0	0	NA	NA
10456	HAX1	HCLS1 associated protein X-1	15	25502.5	0	6.54146	0.903147
10457	GPNMB	glycoprotein (transmembrane) nmb	1	0	0	NA	NA
10458	BAIAP2	BAI1-associated protein 2	22	35447.9	0	6.32043	1.08997
10459	MAD2L2	MAD2 mitotic arrest deficient-like 2 (yeast)	14	5497.06	0	5.27644	0.990477
10460	TACC3	transforming, acidic coiled-coil containing protein 3	7	504.217	0	6.12363	0.610895
10461	MERTK	MER proto-oncogene, tyrosine kinase	5	3173.66	0	4.11026	0.651447
10464	PIBF1	progesterone immunomodulatory binding factor 1	4	0	0	5.47586	0.427918
10465	PPIH	peptidylprolyl isomerase H (cyclophilin H)	9	1.88409	1	7.4019	0.601518
10466	COG5	component of oligomeric golgi complex 5	6	0	0	5.79695	0.574238
10467	ZNHIT1	zinc finger, HIT-type containing 1	11	122.882	0	6.04841	0.814164
10468	FST	follistatin	7	10064.1	0	NA	NA
10469	TIMM44	translocase of inner mitochondrial membrane 44 homolog (yeast)	7	5110.64	1	7.28415	0.503292
10471	PFDN6	prefoldin subunit 6	12	1631.23	0	7.55522	0.712241
10472	ZBTB18	zinc finger and BTB domain containing 18	1	0	0	NA	NA
10474	TADA3	transcriptional adaptor 3	19	19109.6	0	5.99707	1.05629
10475	TRIM38	tripartite motif containing 38	1	0	0	NA	NA
10476	ATP5H	ATP synthase, H+ transporting, mitochondrial Fo complex, subunit d	6	3568.91	0	8.06282	0.364147
10477	UBE2E3	ubiquitin-conjugating enzyme E2E 3	14	3119.41	0	7.19966	0.812155
10478	SLC25A17	solute carrier family 25 (mitochondrial carrier; peroxisomal membrane protein, 34kDa), member 17	5	0	0	5.46662	0.525685
1048	CEACAM5	carcinoembryonic antigen-related cell adhesion molecule 5	2	10.0929	0	NA	NA
10480	EIF3M	eukaryotic translation initiation factor 3, subunit M	10	0.813313	1	7.4725	0.64073
10482	NXF1	nuclear RNA export factor 1	25	18088.7	0	6.93961	1.08808
10483	SEC23B	Sec23 homolog B (S. cerevisiae)	6	4041.04	0	7.10649	0.452817
10484	SEC23A	Sec23 homolog A (S. cerevisiae)	11	11078.7	0	7.3511	0.693379
10486	CAP2	CAP, adenylate cyclase-associated protein, 2 (yeast)	3	9.33783	0	5.60636	0.29088
10487	CAP1	CAP, adenylate cyclase-associated protein 1 (yeast)	8	6124.24	1	4.66533	0.804101
10488	CREB3	cAMP responsive element binding protein 3	4	779.952	0	NA	NA
10489	LRRC41	leucine rich repeat containing 41	5	2153.63	0	5.0913	0.560484
10490	VTI1B	vesicle transport through interaction with t-SNAREs 1B	9	1435.4	0	6.1467	0.7179
10491	CRTAP	cartilage associated protein	5	0	0	6.70598	0.410771
10492	SYNCRIP	synaptotagmin binding, cytoplasmic RNA interacting protein	30	62577.3	1	8.12711	1.05716
10493	VAT1	vesicle amine transport 1	6	845.829	0	7.24979	0.439531
10494	STK25	serine/threonine kinase 25	23	8086.2	0	4.42772	1.28477
10497	UNC13B	unc-13 homolog B (C. elegans)	6	20146	0	4.45015	0.699113
10498	CARM1	coactivator-associated arginine methyltransferase 1	19	1844.56	0	7.07655	0.956196
10499	NCOA2	nuclear receptor coactivator 2	30	4550.44	0	5.46382	1.3041
1050	CEBPA	CCAAT/enhancer binding protein (C/EBP), alpha	22	16174.7	0	NA	NA
10507	SEMA4D	sema domain, immunoglobulin domain (Ig), transmembrane domain (TM) and short cytoplasmic domain, (semaphorin) 4D	3	42.1046	0	NA	NA
10509	SEMA4B	sema domain, immunoglobulin domain (Ig), transmembrane domain (TM) and short cytoplasmic domain, (semaphorin) 4B	5	0	0	NA	NA
1051	CEBPB	CCAAT/enhancer binding protein (C/EBP), beta	45	15424.1	0	NA	NA
10513	APPBP2	amyloid beta precursor protein (cytoplasmic tail) binding protein 2	12	35592.7	0	3.47959	1.09013
10514	MYBBP1A	MYB binding protein (P160) 1a	19	1344.77	1	7.16496	0.947999
10516	FBLN5	fibulin 5	6	20568.9	0	NA	NA
10519	CIB1	calcium and integrin binding 1 (calmyrin)	15	17292.7	0	4.52261	1.09033
1052	CEBPD	CCAAT/enhancer binding protein (C/EBP), delta	7	165.14	0	NA	NA
10520	ZNF211	zinc finger protein 211	1	0	0	NA	NA
10521	DDX17	DEAD (Asp-Glu-Ala-Asp) box helicase 17	24	3829.1	1	7.94977	0.976688
10522	DEAF1	DEAF1 transcription factor	3	5.77465	0	5.18005	0.330407
10523	CHERP	calcium homeostasis endoplasmic reticulum protein	5	0	1	7.14438	0.370123
10524	KAT5	K(lysine) acetyltransferase 5	76	55585.1	0	4.997	1.75107
10525	HYOU1	hypoxia up-regulated 1	7	5.78293	0	7.49212	0.484009
10526	IPO8	importin 8	14	2188.37	0	6.16329	0.908247
10527	IPO7	importin 7	14	3247.9	1	7.48753	0.785464
10528	NOP56	NOP56 ribonucleoprotein	17	10508.8	0	7.65535	0.854225
10529	NEBL	nebulette	1	0	0	NA	NA
1053	CEBPE	CCAAT/enhancer binding protein (C/EBP), epsilon	1	0	0	NA	NA
10531	PITRM1	pitrilysin metallopeptidase 1	4	0	0	6.91338	0.294632
10533	ATG7	autophagy related 7	12	311.616	0	6.11167	0.846087
10534	SSSCA1	Sjogren syndrome/scleroderma autoantigen 1	13	6705.65	0	7.12015	0.787343
10535	RNASEH2A	ribonuclease H2, subunit A	4	0	0	7.0465	0.282289
10537	UBD	ubiquitin D	6	0.983348	0	NA	NA
10538	BATF	basic leucine zipper transcription factor, ATF-like	3	1.77439	0	NA	NA
10539	GLRX3	glutaredoxin 3	10	5874.46	0	7.54478	0.634028
1054	CEBPG	CCAAT/enhancer binding protein (C/EBP), gamma	7	6962.46	0	NA	NA
10540	DCTN2	dynactin 2 (p50)	13	4880.48	0	3.86449	1.08921
10541	ANP32B	acidic (leucine-rich) nuclear phosphoprotein 32 family, member B	6	22.658	1	6.90645	0.471365
10542	LAMTOR5	late endosomal/lysosomal adaptor, MAPK and MTOR activator 5	2	4.02226	0	NA	NA
10544	PROCR	protein C receptor, endothelial	1	0	0	5.65718	-0.190954
10548	TM9SF1	transmembrane 9 superfamily member 1	1	0	0	6.18523	-0.239915
10549	PRDX4	peroxiredoxin 4	10	45702.2	0	8.24529	0.569077
10550	ARL6IP5	ADP-ribosylation factor-like 6 interacting protein 5	6	17378.5	0	7.68238	0.399421
10551	AGR2	anterior gradient 2	5	94.9045	0	NA	NA
10552	ARPC1A	actin related protein 2/3 complex, subunit 1A, 41kDa	6	1744.02	0	7.30062	0.434818
10553	HTATIP2	HIV-1 Tat interactive protein 2, 30kDa	4	0	0	6.20245	0.360549
10555	AGPAT2	1-acylglycerol-3-phosphate O-acyltransferase 2	4	0	0	5.33163	0.441291
10556	RPP30	ribonuclease P/MRP 30kDa subunit	7	9982.11	0	6.7791	0.55012
10557	RPP38	ribonuclease P/MRP 38kDa subunit	2	0	0	6.10421	0.0686278
10558	SPTLC1	serine palmitoyltransferase, long chain base subunit 1	10	951.77	1	6.65045	0.71695
10563	CXCL13	chemokine (C-X-C motif) ligand 13	2	72.1317	0	NA	NA
10564	ARFGEF2	ADP-ribosylation factor guanine nucleotide-exchange factor 2 (brefeldin A-inhibited)	5	96.8244	1	5.78958	0.49574
10565	ARFGEF1	ADP-ribosylation factor guanine nucleotide-exchange factor 1 (brefeldin A-inhibited)	7	4291.13	1	5.55184	0.663912
10566	AKAP3	A kinase (PRKA) anchor protein 3	7	35942.2	0	NA	NA
10567	RABAC1	Rab acceptor 1 (prenylated)	23	29257.8	0	NA	NA
10569	SLU7	SLU7 splicing factor homolog (S. cerevisiae)	5	3601.68	0	6.39492	0.439613
10570	DPYSL4	dihydropyrimidinase-like 4	5	2360.48	0	5.61274	0.512137
10572	SIVA1	SIVA1, apoptosis-inducing factor	8	9627.11	0	NA	NA
10573	MRPL28	mitochondrial ribosomal protein L28	5	3568.91	0	6.17318	0.460173
10574	CCT7	chaperonin containing TCP1, subunit 7 (eta)	22	4744.46	1	8.20107	0.9156
10575	CCT4	chaperonin containing TCP1, subunit 4 (delta)	28	4219.79	1	8.22243	1.01835
10576	CCT2	chaperonin containing TCP1, subunit 2 (beta)	30	5973.74	1	8.29852	1.04126
10577	NPC2	Niemann-Pick disease, type C2	1	0	0	NA	NA
10579	TACC2	transforming, acidic coiled-coil containing protein 2	6	0	0	4.91874	0.655666
1058	CENPA	centromere protein A	29	69.0152	0	NA	NA
10580	SORBS1	sorbin and SH3 domain containing 1	12	561.18	0	NA	NA
10581	IFITM2	interferon induced transmembrane protein 2	4	0	0	NA	NA
10587	TXNRD2	thioredoxin reductase 2	4	14.5726	0	6.61566	0.322236
10588	MTHFS	5,10-methenyltetrahydrofolate synthetase (5-formyltetrahydrofolate cyclo-ligase)	1	0	0	NA	NA
10589	DRAP1	DR1-associated protein 1 (negative cofactor 2 alpha)	18	31422.8	0	6.92525	0.946744
1059	CENPB	centromere protein B, 80kDa	4	182.709	0	5.66733	0.410165
10592	SMC2	structural maintenance of chromosomes 2	18	8563.41	0	7.22089	0.919332
10594	PRPF8	pre-mRNA processing factor 8	18	5728.8	1	7.47562	0.895713
10597	TRAPPC2B	trafficking protein particle complex 2B	1	0	0	NA	NA
10598	AHSA1	AHA1, activator of heat shock 90kDa protein ATPase homolog 1 (yeast)	8	6464.15	1	7.96195	0.498438
1060	CENPC	centromere protein C	11	931.635	0	3.65621	1.03597
10600	USP16	ubiquitin specific peptidase 16	7	2721.78	0	NA	NA
10602	CDC42EP3	CDC42 effector protein (Rho GTPase binding) 3	4	94.2132	0	NA	NA
10603	SH2B2	SH2B adaptor protein 2	4	3.13541	0	NA	NA
10605	PAIP1	poly(A) binding protein interacting protein 1	3	13.9376	1	6.19239	0.236543
10606	PAICS	phosphoribosylaminoimidazole carboxylase, phosphoribosylaminoimidazole succinocarboxamide synthetase	16	8104.63	1	4.10257	1.15731
10607	TBL3	transducin (beta)-like 3	7	650.689	0	6.94715	0.534539
10608	MXD4	MAX dimerization protein 4	4	9989.95	0	NA	NA
10611	PDLIM5	PDZ and LIM domain 5	9	16658.2	0	5.54188	0.773979
10612	TRIM3	tripartite motif containing 3	1	0	0	5.31641	-0.159358
10613	ERLIN1	ER lipid raft associated 1	5	0	0	6.43906	0.435521
10614	HEXIM1	hexamethylene bis-acetamide inducible 1	11	10099.8	1	7.23688	0.703969
10615	SPAG5	sperm associated antigen 5	8	21556.7	0	5.83683	0.695479
10616	RBCK1	RanBP-type and C3HC4-type zinc finger containing 1	11	26.1594	0	4.13792	0.991304
10617	STAMBP	STAM binding protein	24	17082.8	0	6.54388	1.10704
10618	TGOLN2	trans-golgi network protein 2	6	36.9575	0	4.88888	0.658434
1062	CENPE	centromere protein E, 312kDa	7	2.73525	0	4.5008	0.761364
10620	ARID3B	AT rich interactive domain 3B (BRIGHT-like)	3	5.43468	0	5.77462	0.275279
10621	POLR3F	polymerase (RNA) III (DNA directed) polypeptide F, 39 kDa	6	10010.2	0	5.67871	0.585202
10622	POLR3G	polymerase (RNA) III (DNA directed) polypeptide G (32kD)	3	0	0	NA	NA
10623	POLR3C	polymerase (RNA) III (DNA directed) polypeptide C (62kD)	14	16991.6	0	6.15131	0.909359
10625	IVNS1ABP	influenza virus NS1A binding protein	5	0	1	5.47789	0.52464
10627	MYL12A	myosin, light chain 12A, regulatory, non-sarcomeric	12	61.9567	1	7.71534	0.697395
10628	TXNIP	thioredoxin interacting protein	8	4096.84	0	4.18946	0.848223
10629	TAF6L	TAF6-like RNA polymerase II, p300/CBP-associated factor (PCAF)-associated factor, 65kDa	10	2756.99	0	5.68137	0.806803
1063	CENPF	centromere protein F, 350/400kDa	6	4546.67	0	5.41731	0.609438
10632	ATP5L	ATP synthase, H+ transporting, mitochondrial Fo complex, subunit G	7	4832.39	1	7.73262	0.46171
10635	RAD51AP1	RAD51 associated protein 1	4	16.2596	0	4.90911	0.480467
10636	RGS14	regulator of G-protein signaling 14	6	192.501	0	NA	NA
10640	EXOC5	exocyst complex component 5	2	9.15097	0	6.23764	0.0562556
10641	NPRL2	nitrogen permease regulator-like 2 (S. cerevisiae)	3	1.48517	0	4.71575	0.373457
10642	IGF2BP1	insulin-like growth factor 2 mRNA binding protein 1	18	2910.85	0	7.85938	0.860131
10643	IGF2BP3	insulin-like growth factor 2 mRNA binding protein 3	9	629.208	0	7.29016	0.611879
10644	IGF2BP2	insulin-like growth factor 2 mRNA binding protein 2	11	4810.56	1	7.04598	0.721669
10645	CAMKK2	calcium/calmodulin-dependent protein kinase kinase 2, beta	25	11384	0	5.71175	1.20193
10651	MTX2	metaxin 2	5	0	0	7.07067	0.376958
10652	YKT6	YKT6 v-SNARE homolog (S. cerevisiae)	8	2359.51	0	7.18409	0.570561
10653	SPINT2	serine peptidase inhibitor, Kunitz type, 2	5	9967	0	NA	NA
10654	PMVK	phosphomevalonate kinase	12	8507.81	0	NA	NA
10656	KHDRBS3	KH domain containing, RNA binding, signal transduction associated 3	10	638.943	0	6.82232	0.701014
10657	KHDRBS1	KH domain containing, RNA binding, signal transduction associated 1	33	19571.4	1	8.12481	1.09876
10658	CELF1	CUGBP, Elav-like family member 1	5	0	0	7.20559	0.364448
10659	CELF2	CUGBP, Elav-like family member 2	5	3109.73	0	6.58805	0.421706
1066	CES1	carboxylesterase 1	1	0	0	6.97839	-0.313456
10661	KLF1	Kruppel-like factor 1 (erythroid)	10	96.5497	0	NA	NA
10664	CTCF	CCCTC-binding factor (zinc finger protein)	13	269.677	0	6.63012	0.832778
10666	CD226	CD226 molecule	4	303.985	0	NA	NA
10667	FARS2	phenylalanyl-tRNA synthetase 2, mitochondrial	3	574.064	0	NA	NA
10670	RRAGA	Ras-related GTP binding A	3	0.333333	0	6.2766	0.228734
10671	DCTN6	dynactin 6	4	0	0	5.96743	0.38234
10672	GNA13	guanine nucleotide binding protein (G protein), alpha 13	24	42933.8	0	6.33491	1.12642
10673	TNFSF13B	tumor necrosis factor (ligand) superfamily, member 13b	4	9970.28	0	NA	NA
10675	CSPG5	chondroitin sulfate proteoglycan 5 (neuroglycan C)	1	0	0	NA	NA
10677	AVIL	advillin	1	0	0	NA	NA
10678	B3GNT2	UDP-GlcNAc:betaGal beta-1,3-N-acetylglucosaminyltransferase 2	4	0	0	4.30464	0.536514
1068	CETN1	centrin, EF-hand protein, 1	1	0	0	NA	NA
10681	GNB5	guanine nucleotide binding protein (G protein), beta 5	7	69.3433	0	3.60231	0.844672
10682	EBP	emopamil binding protein (sterol isomerase)	5	9967	0	7.78452	0.310769
10687	PNMA2	paraneoplastic Ma antigen 2	6	76.0906	0	5.81175	0.572866
1069	CETN2	centrin, EF-hand protein, 2	9	8819.3	0	NA	NA
10691	GMEB1	glucocorticoid modulatory element binding protein 1	11	2487.57	1	5.66753	0.849479
10693	CCT6B	chaperonin containing TCP1, subunit 6B (zeta 2)	2	0.265475	0	5.02571	0.168626
10694	CCT8	chaperonin containing TCP1, subunit 8 (theta)	27	5791.78	1	8.40025	0.986073
1070	CETN3	centrin, EF-hand protein, 3	1	0	0	NA	NA
1071	CETP	cholesteryl ester transfer protein, plasma	1	0	0	NA	NA
10713	USP39	ubiquitin specific peptidase 39	32	8007.12	0	7.19101	1.17198
10714	POLD3	polymerase (DNA-directed), delta 3, accessory subunit	8	34.6921	0	6.5702	0.627481
10715	CERS1	ceramide synthase 1	4	0	0	NA	NA
10716	TBR1	T-box, brain, 1	2	0	0	NA	NA
10717	AP4B1	adaptor-related protein complex 4, beta 1 subunit	9	15334.2	0	4.88815	0.834593
1072	CFL1	cofilin 1 (non-muscle)	27	8889.91	1	8.7235	0.956101
10721	POLQ	polymerase (DNA directed), theta	1	0	0	NA	NA
10723	SLC12A7	solute carrier family 12 (potassium/chloride transporter), member 7	4	0	0	NA	NA
10724	MGEA5	meningioma expressed antigen 5 (hyaluronidase)	6	1.15452	0	NA	NA
10725	NFAT5	nuclear factor of activated T-cells 5, tonicity-responsive	1	0	0	5.24279	-0.152531
10726	NUDC	nudC nuclear distribution protein	11	1919.42	1	8.01862	0.631486
10728	PTGES3	prostaglandin E synthase 3 (cytosolic)	17	6133.92	1	8.46126	0.779501
1073	CFL2	cofilin 2 (muscle)	8	8.61285	0	7.37008	0.553317
10730	YME1L1	YME1-like 1 ATPase	5	3568.91	0	NA	NA
10733	PLK4	polo-like kinase 4	1	0	0	NA	NA
10734	STAG3	stromal antigen 3	2	0	0	2.72649	0.38181
10735	STAG2	stromal antigen 2	13	2654.17	0	6.89363	0.808346
10736	SIX2	SIX homeobox 2	3	4385.1	0	NA	NA
10741	RBBP9	retinoblastoma binding protein 9	7	202.202	0	6.48931	0.57699
10742	RAI2	retinoic acid induced 2	2	2.66068	0	NA	NA
10743	RAI1	retinoic acid induced 1	1	0	0	5.14894	-0.14383
10746	MAP3K2	mitogen-activated protein kinase kinase kinase 2	19	6240.72	0	5.82142	1.07257
10747	MASP2	mannan-binding lectin serine peptidase 2	4	32.337	0	NA	NA
10749	KIF1C	kinesin family member 1C	4	226.457	1	NA	NA
10750	GRAP	GRB2-related adaptor protein	6	16.5419	0	3.6444	0.773823
10755	GIPC1	GIPC PDZ domain containing family, member 1	33	49579.3	0	6.59149	1.24093
10758	TRAF3IP2	TRAF3 interacting protein 2	8	1615.13	0	4.6022	0.809954
10762	NUP50	nucleoporin 50kDa	10	2266.23	0	6.75029	0.707693
10763	NES	nestin	6	1864.2	0	4.56068	0.688865
10765	KDM5B	lysine (K)-specific demethylase 5B	9	14607.3	0	NA	NA
10766	TOB2	transducer of ERBB2, 2	1	0	0	NA	NA
10767	HBS1L	HBS1-like translational GTPase	4	0	0	NA	NA
10768	AHCYL1	adenosylhomocysteinase-like 1	9	101.57	0	7.32611	0.608545
10769	PLK2	polo-like kinase 2	1	0	0	NA	NA
10771	ZMYND11	zinc finger, MYND-type containing 11	17	1393.66	0	3.97717	1.19527
10772	SRSF10	serine/arginine-rich splicing factor 10	7	110.063	1	NA	NA
10775	POP4	processing of precursor 4, ribonuclease P/MRP subunit (S. cerevisiae)	10	28223.1	0	6.15896	0.762521
10782	ZNF274	zinc finger protein 274	1	0	0	NA	NA
10783	NEK6	NIMA-related kinase 6	27	24092.4	0	5.47554	1.25725
10787	NCKAP1	NCK-associated protein 1	14	5481.27	0	6.86711	0.842989
10788	IQGAP2	IQ motif containing GTPase activating protein 2	13	207.002	0	4.94083	0.98941
10797	MTHFD2	methylenetetrahydrofolate dehydrogenase (NADP+ dependent) 2, methenyltetrahydrofolate cyclohydrolase	6	1196.46	0	NA	NA
10799	RPP40	ribonuclease P/MRP 40kDa subunit	3	9968.33	0	6.34404	0.222481
1080	CFTR	cystic fibrosis transmembrane conductance regulator (ATP-binding cassette sub-family C, member 7)	30	75544	0	NA	NA
10801	2018-09-09	septin 9	10	15243.1	0	NA	NA
10802	SEC24A	SEC24 family member A	4	0	0	NA	NA
10803	CCR9	chemokine (C-C motif) receptor 9	1	0	0	NA	NA
10807	SDCCAG3	serologically defined colon cancer antigen 3	5	0	0	NA	NA
10808	HSPH1	heat shock 105kDa/110kDa protein 1	14	69.1029	1	7.84742	0.752095
1081	CGA	glycoprotein hormones, alpha polypeptide	6	30041.7	0	NA	NA
10810	WASF3	WAS protein family, member 3	1	0	0	NA	NA
10813	UTP14A	UTP14, U3 small nucleolar ribonucleoprotein, homolog A (yeast)	12	9428.23	0	6.95078	0.768285
10814	CPLX2	complexin 2	1	0	0	NA	NA
10815	CPLX1	complexin 1	3	0	0	NA	NA
10817	FRS3	fibroblast growth factor receptor substrate 3	2	44.3228	0	NA	NA
10818	FRS2	fibroblast growth factor receptor substrate 2	12	359.7	0	4.59362	0.986841
1082	CGB	chorionic gonadotropin, beta polypeptide	1	0	0	NA	NA
10825	NEU3	sialidase 3 (membrane sialidase)	2	15.0502	0	NA	NA
10844	TUBGCP2	tubulin, gamma complex associated protein 2	10	22.6306	0	6.65518	0.716512
10845	CLPX	caseinolytic mitochondrial matrix peptidase chaperone subunit	6	10707.7	0	6.7773	0.48334
10847	SRCAP	Snf2-related CREBBP activator protein	10	1464.04	0	NA	NA
10848	PPP1R13L	protein phosphatase 1, regulatory subunit 13 like	8	33.3323	0	4.90008	0.782335
10849	CD3EAP	CD3e molecule, epsilon associated protein	8	358.999	0	6.64327	0.620706
10850	CCL27	chemokine (C-C motif) ligand 27	1	0	0	NA	NA
10856	RUVBL2	RuvB-like AAA ATPase 2	115	78062.6	1	8.06832	1.64618
10857	PGRMC1	progesterone receptor membrane component 1	9	19464.8	1	8.066	0.539943
10859	LILRB1	leukocyte immunoglobulin-like receptor, subfamily B (with TM and ITIM domains), member 1	7	6378.43	0	NA	NA
10868	USP20	ubiquitin specific peptidase 20	44	42028	0	5.00067	1.51337
10869	USP19	ubiquitin specific peptidase 19	34	1159.09	0	5.97181	1.31135
10870	HCST	hematopoietic cell signal transducer	1	0	0	NA	NA
10877	CFHR4	complement factor H-related 4	1	0	0	NA	NA
10878	CFHR3	complement factor H-related 3	1	0	0	NA	NA
1088	CEACAM8	carcinoembryonic antigen-related cell adhesion molecule 8	2	0	0	NA	NA
10881	ACTL7A	actin-like 7A	1	0	0	NA	NA
10884	MRPS30	mitochondrial ribosomal protein S30	5	3568.91	0	NA	NA
10885	WDR3	WD repeat domain 3	7	1112.4	0	6.9922	0.530361
10890	RAB10	RAB10, member RAS oncogene family	11	14746.3	1	8.21659	0.613131
10891	PPARGC1A	peroxisome proliferator-activated receptor gamma, coactivator 1 alpha	34	27209	0	NA	NA
10892	MALT1	MALT1 paracaspase	11	63.5589	0	5.62608	0.853323
10897	YIF1A	Yip1 interacting factor homolog A (S. cerevisiae)	6	11802	0	6.47828	0.511065
109	ADCY3	adenylate cyclase 3	4	0	0	NA	NA
10900	RUNDC3A	RUN domain containing 3A	7	188.723	0	NA	NA
10902	BRD8	bromodomain containing 8	11	449.027	1	5.5963	0.856084
10904	BLCAP	bladder cancer associated protein	1	0	0	NA	NA
10906	TRAFD1	TRAF-type zinc finger domain containing 1	4	0	0	NA	NA
10907	TXNL4A	thioredoxin-like 4A	5	10006.8	0	7.27047	0.358432
10908	PNPLA6	patatin-like phospholipase domain containing 6	4	0	0	NA	NA
10910	SUGT1	SGT1, suppressor of G2 allele of SKP1 (S. cerevisiae)	10	591.897	0	5.84328	0.791791
10912	GADD45G	growth arrest and DNA-damage-inducible, gamma	30	15761.5	0	NA	NA
10913	EDAR	ectodysplasin A receptor	2	9967	0	NA	NA
10914	PAPOLA	poly(A) polymerase alpha	8	387.909	0	6.90164	0.59675
10915	TCERG1	transcription elongation regulator 1	33	15819.4	0	7.24772	1.18009
10916	MAGED2	melanoma antigen family D2	8	1853.51	0	6.74289	0.611469
10919	EHMT2	euchromatic histone-lysine N-methyltransferase 2	27	31930.6	0	5.54431	1.25088
10920	COPS8	COP9 signalosome subunit 8	14	2316.49	1	7.47563	0.786567
10921	RNPS1	RNA binding protein S1, serine-rich domain	71	45606.2	1	7.50946	1.48856
10922	FASTK	Fas-activated serine/threonine kinase	4	770.982	0	NA	NA
10923	SUB1	SUB1 homolog (S. cerevisiae)	13	3680.01	1	8.20635	0.686631
10924	SMPDL3A	sphingomyelin phosphodiesterase, acid-like 3A	1	0	0	NA	NA
10926	DBF4	DBF4 zinc finger	12	45.4012	0	4.99304	0.949806
10927	SPIN1	spindlin 1	2	44.0367	1	6.237	0.0563155
10928	RALBP1	ralA binding protein 1	21	32585.1	0	5.3316	1.16145
10933	MORF4L1	mortality factor 4 like 1	31	15557	0	6.60419	1.2126
10934	MORF4	mortality factor 4 (pseudogene)	1	0	0	NA	NA
10935	PRDX3	peroxiredoxin 3	9	3939.25	1	8.23458	0.524312
10938	EHD1	EH-domain containing 1	10	9976.42	0	6.94238	0.689882
10939	AFG3L2	AFG3-like AAA ATPase 2	10	7740.03	1	6.77075	0.705796
10940	POP1	processing of precursor 1, ribonuclease P/MRP subunit (S. cerevisiae)	8	28213.9	0	6.92097	0.594958
10943	MSL3	male-specific lethal 3 homolog (Drosophila)	2	0	0	4.76029	0.193236
10944	C11orf58	chromosome 11 open reading frame 58	7	12019.5	0	7.42316	0.490403
10945	KDELR1	KDEL (Lys-Asp-Glu-Leu) endoplasmic reticulum protein retention receptor 1	11	3623.1	0	6.87233	0.73777
10946	SF3A3	splicing factor 3a, subunit 3, 60kDa	12	5264.36	0	7.77111	0.692224
10949	HNRNPA0	heterogeneous nuclear ribonucleoprotein A0	8	357.338	1	7.7337	0.519601
10950	BTG3	BTG family, member 3	2	6.40792	0	NA	NA
10951	CBX1	chromobox homolog 1	33	14374.2	0	6.92493	1.21001
10952	SEC61B	Sec61 beta subunit	3	62.5524	1	7.98547	0.0702883
10953	TOMM34	translocase of outer mitochondrial membrane 34	6	3.57103	0	7.36008	0.429305
10954	PDIA5	protein disulfide isomerase family A, member 5	1	0	0	5.66791	-0.191948
10955	SERINC3	serine incorporator 3	8	9974.92	0	5.10884	0.762978
10956	OS9	osteosarcoma amplified 9, endoplasmic reticulum lectin	5	37.9161	1	6.02767	0.473664
10957	PNRC1	proline-rich nuclear receptor coactivator 1	1	0	0	NA	NA
10959	TMED2	transmembrane emp24 domain trafficking protein 2	12	382.518	1	7.63589	0.704762
10960	LMAN2	lectin, mannose-binding 2	4	0	0	NA	NA
10961	ERP29	endoplasmic reticulum protein 29	5	0	0	7.74973	0.313995
10962	MLLT11	myeloid/lymphoid or mixed-lineage leukemia (trithorax homolog, Drosophila); translocated to, 11	4	0	0	NA	NA
10963	STIP1	stress-induced phosphoprotein 1	19	17581.5	1	8.20359	0.851697
10965	ACOT2	acyl-CoA thioesterase 2	5	9967	0	5.85758	0.489435
10969	EBNA1BP2	EBNA1 binding protein 2	9	10272.3	0	7.4174	0.600081
10970	CKAP4	cytoskeleton-associated protein 4	5	581.298	1	7.3055	0.355184
10971	YWHAQ	tyrosine 3-monooxygenase/tryptophan 5-monooxygenase activation protein, theta	137	133667	1	8.04807	1.72408
10972	TMED10	transmembrane emp24-like trafficking protein 10 (yeast)	12	14284.4	1	7.81095	0.68853
10973	ASCC3	activating signal cointegrator 1 complex subunit 3	11	679.613	0	6.31326	0.789608
10978	CLP1	cleavage and polyadenylation factor I subunit 1	9	14885.1	0	NA	NA
10979	FERMT2	fermitin family member 2	5	2894.07	0	6.87659	0.394953
10980	COPS6	COP9 signalosome subunit 6	73	54009.8	1	7.4349	1.50754
10981	RAB32	RAB32, member RAS oncogene family	1	0	0	NA	NA
10982	MAPRE2	microtubule-associated protein, RP/EB family, member 2	6	3.90896	0	6.98665	0.463929
10983	CCNI	cyclin I	5	2105.02	0	NA	NA
10985	GCN1L1	GCN1 general control of amino-acid synthesis 1-like 1 (yeast)	26	9740.05	1	NA	NA
10987	COPS5	COP9 signalosome subunit 5	68	44934.2	1	6.99642	1.51738
10988	METAP2	methionyl aminopeptidase 2	5	0	0	7.15213	0.369405
10989	IMMT	inner membrane protein, mitochondrial	42	84630.9	1	7.28922	1.28097
10992	SF3B2	splicing factor 3b, subunit 2, 145kDa	17	7423.87	1	7.5331	0.86556
10994	ILVBL	ilvB (bacterial acetolactate synthase)-like	5	0	0	NA	NA
10999	SLC27A4	solute carrier family 27 (fatty acid transporter), member 4	6	1025.34	0	NA	NA
11000	SLC27A3	solute carrier family 27 (fatty acid transporter), member 3	4	0	0	5.51674	0.424128
11001	SLC27A2	solute carrier family 27 (fatty acid transporter), member 2	4	0	0	6.05856	0.373891
11004	KIF2C	kinesin family member 2C	6	3066.05	0	6.25191	0.532054
11006	LILRB4	leukocyte immunoglobulin-like receptor, subfamily B (with TM and ITIM domains), member 4	2	1.17762	0	NA	NA
11007	CCDC85B	coiled-coil domain containing 85B	129	296153	0	4.66276	2.01184
11011	TLK2	tousled-like kinase 2	7	4776.93	0	5.90979	0.630722
11014	KDELR2	KDEL (Lys-Asp-Glu-Leu) endoplasmic reticulum protein retention receptor 2	1	0	1	NA	NA
11016	ATF7	activating transcription factor 7	6	539.021	0	5.7698	0.576756
11017	SNRNP27	small nuclear ribonucleoprotein 27kDa (U4/U6.U5)	3	0	0	5.97774	0.256445
11018	TMED1	transmembrane emp24 protein transport domain containing 1	2	114.931	1	NA	NA
11021	RAB35	RAB35, member RAS oncogene family	5	0	0	7.18634	0.366233
11026	LILRA3	leukocyte immunoglobulin-like receptor, subfamily A (without TM domain), member 3	1	0	0	NA	NA
11030	RBPMS	RNA binding protein with multiple splicing	44	57355.7	0	5.78772	1.4404
11033	ADAP1	ArfGAP with dual PH domains 1	7	202.629	0	4.31037	0.77902
11034	DSTN	destrin (actin depolymerizing factor)	7	1896.75	1	7.64704	0.469644
11035	RIPK3	receptor-interacting serine-threonine kinase 3	98	33929.3	0	NA	NA
11036	GTF2A1L	general transcription factor IIA, 1-like	2	6.04674	0	NA	NA
11039	SMA4	glucuronidase, beta pseudogene	1	0	0	NA	NA
1104	RCC1	regulator of chromosome condensation 1	11	684.791	1	7.80416	0.651371
11040	PIM2	Pim-2 proto-oncogene, serine/threonine kinase	10	6931.8	0	NA	NA
11043	MID2	midline 2	4	1004.45	0	4.14613	0.551211
11047	ADRM1	adhesion regulating molecule 1	14	145.168	1	7.13487	0.818163
1105	CHD1	chromodomain helicase DNA binding protein 1	14	102.291	0	6.25742	0.89952
11051	NUDT21	nudix (nucleoside diphosphate linked moiety X)-type motif 21	20	3073.48	1	7.50115	0.939104
11052	CPSF6	cleavage and polyadenylation specific factor 6, 68kDa	18	23199.3	1	7.44761	0.89831
11054	OGFR	opioid growth factor receptor	4	0	0	6.24522	0.356583
11056	DDX52	DEAD (Asp-Glu-Ala-Asp) box polypeptide 52	1	0	0	NA	NA
11057	ABHD2	abhydrolase domain containing 2	4	0	0	NA	NA
11059	WWP1	WW domain containing E3 ubiquitin protein ligase 1	20	4904.47	0	4.24883	1.24066
1106	CHD2	chromodomain helicase DNA binding protein 2	1	0	0	NA	NA
11060	WWP2	WW domain containing E3 ubiquitin protein ligase 2	24	9498.68	0	4.83328	1.26565
11063	SOX30	SRY (sex determining region Y)-box 30	1	0	0	NA	NA
11064	CNTRL	centriolin	5	0	0	NA	NA
11065	UBE2C	ubiquitin-conjugating enzyme E2C	6	0.64236	0	NA	NA
11066	SNRNP35	small nuclear ribonucleoprotein 35kDa (U11/U12)	2	0.102677	0	NA	NA
11067	C10orf10	chromosome 10 open reading frame 10	5	277.316	0	NA	NA
11069	RAPGEF4	Rap guanine nucleotide exchange factor (GEF) 4	2	119.864	0	NA	NA
1107	CHD3	chromodomain helicase DNA binding protein 3	50	21416.1	1	5.55762	1.51725
11072	DUSP14	dual specificity phosphatase 14	5	5173.06	0	NA	NA
11073	TOPBP1	topoisomerase (DNA) II binding protein 1	15	8142.5	0	5.91643	0.9611
11074	TRIM31	tripartite motif containing 31	1	0	0	NA	NA
11075	STMN2	stathmin 2	9	24276.4	0	NA	NA
11078	TRIOBP	TRIO and F-actin binding protein	5	0	0	NA	NA
11079	RER1	retention in endoplasmic reticulum sorting receptor 1	7	4802.39	0	6.02009	0.620495
1108	CHD4	chromodomain helicase DNA binding protein 4	36	6497.47	1	7.17117	1.22497
11080	DNAJB4	DnaJ (Hsp40) homolog, subfamily B, member 4	1	0	0	NA	NA
11082	ESM1	endothelial cell-specific molecule 1	1	0	0	NA	NA
11083	DIDO1	death inducer-obliterator 1	8	11.3472	0	6.21482	0.660432
11091	WDR5	WD repeat domain 5	45	25577.3	0	7.27225	1.31251
11093	ADAMTS13	ADAM metallopeptidase with thrombospondin type 1 motif, 13	2	0	0	NA	NA
11097	NUPL2	nucleoporin like 2	1	0	0	6.16356	-0.237905
11098	PRSS23	protease, serine, 23	1	0	0	NA	NA
11099	PTPN21	protein tyrosine phosphatase, non-receptor type 21	3	68.6241	0	NA	NA
111	ADCY5	adenylate cyclase 5	1	0	0	NA	NA
11100	HNRNPUL1	heterogeneous nuclear ribonucleoprotein U-like 1	11	1860.42	1	7.48168	0.681271
11101	ATE1	arginyltransferase 1	5	0	0	4.32102	0.631905
11102	RPP14	ribonuclease P/MRP 14kDa subunit	3	14.0223	0	5.74244	0.278262
11103	KRR1	KRR1, small subunit (SSU) processome component, homolog (yeast)	8	5221.75	0	7.16235	0.572577
11104	KATNA1	katanin p60 (ATPase containing) subunit A 1	5	0	0	NA	NA
11107	PRDM5	PR domain containing 5	3	4.67943	0	NA	NA
11108	PRDM4	PR domain containing 4	1	0	0	NA	NA
1111	CHEK1	checkpoint kinase 1	33	1366.66	0	6.02229	1.29371
11112	HIBADH	3-hydroxyisobutyrate dehydrogenase	4	0	0	NA	NA
11113	CIT	citron rho-interacting serine/threonine kinase	7	2601.36	0	4.67215	0.745477
11116	FGFR1OP	FGFR1 oncogene partner	3	4.43713	0	6.63939	0.195097
11117	EMILIN1	elastin microfibril interfacer 1	1	0	0	NA	NA
11119	BTN3A1	butyrophilin, subfamily 3, member A1	1	0	0	NA	NA
11120	BTN2A1	butyrophilin, subfamily 2, member A1	4	0	0	NA	NA
11122	PTPRT	protein tyrosine phosphatase, receptor type, T	1	0	0	NA	NA
11123	RCAN3	RCAN family member 3	1	0	0	NA	NA
11124	FAF1	Fas (TNFRSF6) associated factor 1	25	1300.83	0	6.90692	1.09111
11127	KIF3A	kinesin family member 3A	4	266.092	0	6.06079	0.373683
11128	POLR3A	polymerase (RNA) III (DNA directed) polypeptide A, 155kDa	15	4972.17	0	6.3324	0.922531
11129	CLASRP	CLK4-associating serine/arginine rich protein	2	57.9738	0	NA	NA
11130	ZWINT	ZW10 interacting kinetochore protein	30	6210.25	0	NA	NA
11133	KPTN	kaptin (actin binding protein)	5	19943.3	0	4.12874	0.649733
11135	CDC42EP1	CDC42 effector protein (Rho GTPase binding) 1	8	5714.15	0	6.29338	0.653148
11137	PWP1	PWP1 homolog (S. cerevisiae)	5	0	1	6.95774	0.387428
1114	CHGB	chromogranin B (secretogranin 1)	2	1.23969	0	NA	NA
11140	CDC37	cell division cycle 37	33	6355.22	1	7.82343	1.12671
11141	IL1RAPL1	interleukin 1 receptor accessory protein-like 1	1	0	0	NA	NA
11142	PKIG	protein kinase (cAMP-dependent, catalytic) inhibitor gamma	4	200.806	0	NA	NA
11143	KAT7	K(lysine) acetyltransferase 7	23	28221.5	0	NA	NA
11144	DMC1	DNA meiotic recombinase 1	2	0	0	NA	NA
11145	PLA2G16	phospholipase A2, group XVI	6	11.3668	0	NA	NA
11146	GLMN	glomulin, FKBP associated protein	7	7.09284	0	6.86806	0.541872
11147	HHLA3	HERV-H LTR-associating 3	1	0	0	NA	NA
11151	CORO1A	coronin, actin binding protein, 1A	6	8730.09	0	NA	NA
11152	WDR45	WD repeat domain 45	6	11619.6	0	4.4186	0.702039
11153	FICD	FIC domain containing	1	0	0	NA	NA
11154	AP4S1	adaptor-related protein complex 4, sigma 1 subunit	4	0	0	5.82165	0.395857
11155	LDB3	LIM domain binding 3	2	53.3048	0	NA	NA
11156	PTP4A3	protein tyrosine phosphatase type IVA, member 3	38	943.507	0	NA	NA
11157	LSM6	LSM6 homolog, U6 small nuclear RNA associated (S. cerevisiae)	16	225.872	0	7.15959	0.873863
11160	ERLIN2	ER lipid raft associated 2	5	3568.91	1	7.15611	0.369036
11161	C14orf1	chromosome 14 open reading frame 1	5	3070.32	0	6.87935	0.394697
11162	NUDT6	nudix (nucleoside diphosphate linked moiety X)-type motif 6	4	0	0	NA	NA
11164	NUDT5	nudix (nucleoside diphosphate linked moiety X)-type motif 5	4	0	0	7.85366	0.207449
11165	NUDT3	nudix (nucleoside diphosphate linked moiety X)-type motif 3	2	36.7222	0	6.54208	0.0280288
11167	FSTL1	follistatin-like 1	9	453.798	0	5.34268	0.79245
11168	PSIP1	PC4 and SFRS1 interacting protein 1	9	57.7307	1	4.57843	0.86331
11169	WDHD1	WD repeat and HMG-box DNA binding protein 1	4	0	0	6.39575	0.342626
11170	FAM107A	family with sequence similarity 107, member A	9	1478	0	NA	NA
11171	STRAP	serine/threonine kinase receptor associated protein	17	5639.89	1	8.02507	0.819945
11176	BAZ2A	bromodomain adjacent to zinc finger domain, 2A	7	4288.21	0	5.62986	0.656678
11177	BAZ1A	bromodomain adjacent to zinc finger domain, 1A	9	507.63	0	6.44068	0.690642
11178	LZTS1	leucine zipper, putative tumor suppressor 1	3	0.917288	0	4.58284	0.385781
11179	ZNF277	zinc finger protein 277	1	0	0	5.13538	-0.142572
11180	WDR6	WD repeat domain 6	5	677.402	0	NA	NA
11183	MAP4K5	mitogen-activated protein kinase kinase kinase kinase 5	8	850.293	0	6.08996	0.672009
11184	MAP4K1	mitogen-activated protein kinase kinase kinase kinase 1	17	5019.74	0	NA	NA
11186	RASSF1	Ras association (RalGDS/AF-6) domain family member 1	19	5424.19	0	NA	NA
11187	PKP3	plakophilin 3	5	115.361	0	6.29817	0.448583
11188	NISCH	nischarin	7	0.50355	0	6.04748	0.617955
11189	CELF3	CUGBP, Elav-like family member 3	3	9985.6	0	NA	NA
11190	CEP250	centrosomal protein 250kDa	6	0.647619	0	4.30362	0.7127
11193	WBP4	WW domain binding protein 4	2	0.551695	0	6.11468	0.0676573
11196	SEC23IP	SEC23 interacting protein	4	0	0	6.98206	0.288264
11198	SUPT16H	suppressor of Ty 16 homolog (S. cerevisiae)	21	2537.91	1	7.45207	0.964843
112	ADCY6	adenylate cyclase 6	5	4288.76	0	4.67473	0.599109
11200	CHEK2	checkpoint kinase 2	26	2703.99	0	6.30175	1.16426
11201	POLI	polymerase (DNA directed) iota	10	2367.01	0	4.27623	0.937088
1121	CHM	choroideremia (Rab escort protein 1)	5	28.7595	0	NA	NA
11213	IRAK3	interleukin-1 receptor-associated kinase 3	4	4.1066	0	NA	NA
11214	AKAP13	A kinase (PRKA) anchor protein 13	18	2822.51	0	5.34248	1.0935
11215	AKAP11	A kinase (PRKA) anchor protein 11	12	10537.2	1	4.78112	0.969456
11216	AKAP10	A kinase (PRKA) anchor protein 10	2	131.394	0	5.20848	0.151679
11217	AKAP2	A kinase (PRKA) anchor protein 2	1	0	0	NA	NA
11218	DDX20	DEAD (Asp-Glu-Ala-Asp) box polypeptide 20	36	3944.62	1	6.75268	1.26377
1122	CHML	choroideremia-like (Rab escort protein 2)	4	22.0303	0	5.84596	0.393602
11221	DUSP10	dual specificity phosphatase 10	4	9.70488	0	NA	NA
11222	MRPL3	mitochondrial ribosomal protein L3	5	3568.91	0	6.70915	0.410477
11224	RPL35	ribosomal protein L35	10	593.204	1	8.45577	0.549561
11227	GALNT5	polypeptide N-acetylgalactosaminyltransferase 5	1	0	0	NA	NA
11228	RASSF8	Ras association (RalGDS/AF-6) domain family (N-terminal) member 8	3	0	0	NA	NA
1123	CHN1	chimerin 1	1	0	0	NA	NA
11230	PRAF2	PRA1 domain family, member 2	1	0	1	6.93719	-0.309637
11231	SEC63	SEC63 homolog (S. cerevisiae)	5	0	0	6.99224	0.384229
11234	HPS5	Hermansky-Pudlak syndrome 5	1	0	0	NA	NA
11235	PDCD10	programmed cell death 10	24	17327.6	0	6.17441	1.1413
11236	RNF139	ring finger protein 139	5	0	0	5.06164	0.563235
11237	RNF24	ring finger protein 24	4	0	0	NA	NA
112398	EGLN2	egl-9 family hypoxia-inducible factor 2	3	26.6028	0	NA	NA
112399	EGLN3	egl-9 family hypoxia-inducible factor 3	8	2694.04	0	NA	NA
1124	CHN2	chimerin 2	3	82.4372	0	NA	NA
112401	BIRC8	baculoviral IAP repeat containing 8	1	0	0	NA	NA
11243	PMF1	polyamine-modulated factor 1	9	3392.69	0	5.57951	0.77049
11244	ZHX1	zinc fingers and homeoboxes 1	40	38159.6	0	5.68557	1.40847
112464	PRKCDBP	protein kinase C, delta binding protein	4	0	0	NA	NA
112483	SAT2	spermidine/spermine N1-acetyltransferase family member 2	3	0	0	NA	NA
11252	PACSIN2	protein kinase C and casein kinase substrate in neurons 2	12	4921.89	0	7.06534	0.757663
11253	MAN1B1	mannosidase, alpha, class 1B, member 1	4	0	0	NA	NA
112574	SNX18	sorting nexin 18	2	1.92078	0	5.46522	0.127875
11258	DCTN3	dynactin 3 (p22)	5	1209.06	0	6.91251	0.391622
11260	XPOT	exportin, tRNA	12	78.3784	1	6.84256	0.778319
11261	CHP1	calcineurin-like EF-hand protein 1	9	25213.6	0	7.88582	0.556649
11266	DUSP12	dual specificity phosphatase 12	2	9967	0	NA	NA
11267	SNF8	SNF8, ESCRT-II complex subunit	11	8682.61	0	7.09769	0.716875
11269	DDX19B	DEAD (Asp-Glu-Ala-Asp) box polypeptide 19B	6	2.35551	0	NA	NA
112714	TUBA3E	tubulin, alpha 3e	10	3.85275	0	5.8435	0.791771
112724	RDH13	retinol dehydrogenase 13 (all-trans/9-cis)	4	0	0	6.12573	0.367663
11273	ATXN2L	ataxin 2-like	9	5070.92	1	7.17633	0.622433
11274	USP18	ubiquitin specific peptidase 18	6	9982.25	0	NA	NA
11275	KLHL2	kelch-like family member 2	1	0	0	NA	NA
112752	IFT43	intraflagellar transport 43	4	0	0	NA	NA
112755	STX1B	syntaxin 1B	3	1.59151	0	NA	NA
11276	SYNRG	synergin, gamma	5	8.60429	0	5.63932	0.509673
11279	KLF8	Kruppel-like factor 8	2	6.22728	0	NA	NA
112802	KRT71	keratin 71, type II	4	0	0	NA	NA
11282	MGAT4B	mannosyl (alpha-1,3-)-glycoprotein beta-1,4-N-acetylglucosaminyltransferase, isozyme B	1	0	0	NA	NA
11283	CYP4F8	cytochrome P450, family 4, subfamily F, polypeptide 8	1	0	0	NA	NA
11284	PNKP	polynucleotide kinase 3'-phosphatase	18	11888.4	0	6.08382	1.02476
112858	TP53RK	TP53 regulating kinase	6	6.71059	0	6.8501	0.47659
112869	CCDC101	coiled-coil domain containing 101	12	52.8999	0	NA	NA
112936	VPS26B	vacuolar protein sorting 26 homolog B (S. pombe)	1	0	0	NA	NA
112939	NACC1	nucleus accumbens associated 1, BEN and BTB (POZ) domain containing	1	0	0	6.19457	-0.24078
112942	CFAP36	cilia and flagella associated protein 36	4	0	0	NA	NA
112950	MED8	mediator complex subunit 8	15	668.023	0	5.88591	0.963929
113	ADCY7	adenylate cyclase 7	4	0	0	NA	NA
1130	LYST	lysosomal trafficking regulator	9	823.183	0	NA	NA
113026	PLCD3	phospholipase C, delta 3	4	0	1	4.36476	0.530939
1131	CHRM3	cholinergic receptor, muscarinic 3	3	2.86839	0	NA	NA
11311	VPS45	vacuolar protein sorting 45 homolog (S. cerevisiae)	7	7308.18	0	6.43567	0.581963
113115	MTFR2	mitochondrial fission regulator 2	4	0	0	NA	NA
11313	LYPLA2	lysophospholipase II	5	2914.69	0	7.36063	0.350072
113130	CDCA5	cell division cycle associated 5	3	0.0991453	0	5.79809	0.273102
113146	AHNAK2	AHNAK nucleoprotein 2	4	0	1	NA	NA
11315	PARK7	parkinson protein 7	24	4168.66	0	8.29433	0.944741
113157	RPLP0P2	ribosomal protein, large, P0 pseudogene 2	4	0	0	NA	NA
11316	COPE	coatomer protein complex, subunit epsilon	9	13.6563	0	7.57333	0.585624
113174	SAAL1	serum amyloid A-like 1	5	0	1	NA	NA
113178	SCAMP4	secretory carrier membrane protein 4	4	0	0	NA	NA
11319	ECD	ecdysoneless homolog (Drosophila)	6	17.143	1	NA	NA
11321	GPN1	GPN-loop GTPase 1	41	8582.44	0	6.2964	1.36256
113235	SLC46A1	solute carrier family 46 (folate transporter), member 1	4	0	0	NA	NA
11325	DDX42	DEAD (Asp-Glu-Ala-Asp) box helicase 42	9	13.969	0	6.95655	0.642811
113251	LARP4	La ribonucleoprotein domain family, member 4	4	0	1	NA	NA
11326	VSIG4	V-set and immunoglobulin domain containing 4	1	0	0	NA	NA
11329	STK38	serine/threonine kinase 38	9	2755.62	1	6.53233	0.682145
11331	PHB2	prohibitin 2	32	19455.6	1	8.02765	1.09441
11332	ACOT7	acyl-CoA thioesterase 7	4	0	0	6.68675	0.315644
11333	PDAP1	PDGFA associated protein 1	4	0	0	7.58245	0.232595
11334	TUSC2	tumor suppressor candidate 2	4	14.9128	0	5.83734	0.394402
11335	CBX3	chromobox homolog 3	51	10271.9	1	8.35268	1.26669
11336	EXOC3	exocyst complex component 3	7	240.371	0	6.25369	0.598836
11337	GABARAP	GABA(A) receptor-associated protein	31	27065.8	0	7.6608	1.11463
11338	U2AF2	U2 small nuclear RNA auxiliary factor 2	27	26197.6	1	7.96213	1.0267
11339	OIP5	Opa interacting protein 5	4	0	0	6.00852	0.37853
1134	CHRNA1	cholinergic receptor, nicotinic, alpha 1 (muscle)	3	19933	0	NA	NA
11340	EXOSC8	exosome component 8	13	2711.81	0	7.08605	0.790504
11344	TWF2	twinfilin actin-binding protein 2	12	10243.6	0	7.37191	0.729238
11345	GABARAPL2	GABA(A) receptor-associated protein-like 2	41	56162.4	0	6.72523	1.3228
113457	TUBA3D	tubulin, alpha 3d	34	2294.89	0	5.60326	1.34552
11346	SYNPO	synaptopodin	1	0	0	NA	NA
113655	MFSD3	major facilitator superfamily domain containing 3	1	0	0	NA	NA
113675	SDSL	serine dehydratase-like	1	0	0	6.11658	-0.233549
1137	CHRNA4	cholinergic receptor, nicotinic, alpha 4 (neuronal)	2	70.641	0	NA	NA
1138	CHRNA5	cholinergic receptor, nicotinic, alpha 5 (neuronal)	4	0	0	NA	NA
113828	FAM83F	family with sequence similarity 83, member F	1	0	0	NA	NA
113878	DTX2	deltex 2, E3 ubiquitin ligase	18	40306.3	0	5.40632	1.08758
1139	CHRNA7	cholinergic receptor, nicotinic, alpha 7 (neuronal)	2	4.57223	0	NA	NA
114	ADCY8	adenylate cyclase 8 (brain)	3	0.0294118	0	NA	NA
114034	TOE1	target of EGR1, member 1 (nuclear)	6	4466.83	0	6.50127	0.508933
114049	WBSCR22	Williams Beuren syndrome chromosome region 22	4	0	0	NA	NA
114088	TRIM9	tripartite motif containing 9	2	36.8644	0	4.85481	0.184472
114131	UCN3	urocortin 3	1	0	0	NA	NA
114132	SIGLEC11	sialic acid binding Ig-like lectin 11	2	1.17762	0	NA	NA
114327	EFHC1	EF-hand domain (C-terminal) containing 1	2	9967	0	NA	NA
1144	CHRND	cholinergic receptor, nicotinic, delta (muscle)	1	0	0	NA	NA
1145	CHRNE	cholinergic receptor, nicotinic, epsilon (muscle)	1	0	0	NA	NA
114548	NLRP3	NLR family, pyrin domain containing 3	1	0	0	NA	NA
114569	MAL2	mal, T-cell differentiation protein 2 (gene/pseudogene)	2	0	0	6.244	0.0556659
114609	TIRAP	toll-interleukin 1 receptor (TIR) domain containing adaptor protein	5	18.1161	0	NA	NA
1147	CHUK	conserved helix-loop-helix ubiquitous kinase	65	22356.1	0	5.82426	1.60647
114781	BTBD9	BTB (POZ) domain containing 9	6	2.67811	0	NA	NA
114785	MBD6	methyl-CpG binding domain protein 6	1	0	0	NA	NA
114788	CSMD3	CUB and Sushi multiple domains 3	4	0	0	NA	NA
114790	STK11IP	serine/threonine kinase 11 interacting protein	6	727.603	0	4.47714	0.696611
114791	TUBGCP5	tubulin, gamma complex associated protein 5	4	0	0	5.14836	0.458284
114793	FMNL2	formin-like 2	5	0	0	NA	NA
114794	ELFN2	extracellular leucine-rich repeat and fibronectin type III domain containing 2	4	0	0	NA	NA
114803	MYSM1	Myb-like, SWIRM and MPN domains 1	5	0	0	5.27392	0.543552
114822	RHPN1	rhophilin, Rho GTPase binding protein 1	3	3987.42	0	NA	NA
114823	LENG8	leukocyte receptor cluster (LRC) member 8	3	49.3773	0	NA	NA
114836	SLAMF6	SLAM family member 6	3	53.3038	0	NA	NA
114876	OSBPL1A	oxysterol binding protein-like 1A	1	0	0	5.2257	-0.150947
114879	OSBPL5	oxysterol binding protein-like 5	5	0	0	NA	NA
114880	OSBPL6	oxysterol binding protein-like 6	1	0	0	NA	NA
114882	OSBPL8	oxysterol binding protein-like 8	5	0	0	4.60017	0.606023
114883	OSBPL9	oxysterol binding protein-like 9	16	11328.5	0	5.62705	1.01596
114884	OSBPL10	oxysterol binding protein-like 10	20	35086.6	0	5.16508	1.1557
114885	OSBPL11	oxysterol binding protein-like 11	5	0	0	6.49875	0.429986
114897	C1QTNF1	C1q and tumor necrosis factor related protein 1	2	1.53758	0	NA	NA
1149	CIDEA	cell death-inducing DFFA-like effector a	1	0	0	NA	NA
114907	FBXO32	F-box protein 32	3	8.77771	0	NA	NA
114928	GPRASP2	G protein-coupled receptor associated sorting protein 2	8	1013.57	1	5.37912	0.737918
114932	MRFAP1L1	Morf4 family associated protein 1-like 1	5	0	0	NA	NA
114990	VASN	vasorin	7	4311.65	0	NA	NA
115	ADCY9	adenylate cyclase 9	4	0	0	NA	NA
115106	HAUS1	HAUS augmin-like complex, subunit 1	17	7752.56	0	5.49274	1.05474
1152	CKB	creatine kinase, brain	9	5438.72	0	8.78594	0.47319
115207	KCTD12	potassium channel tetramerization domain containing 12	4	89.0727	0	NA	NA
115290	FBXO17	F-box protein 17	2	0	0	NA	NA
1153	CIRBP	cold inducible RNA binding protein	7	6830.2	1	7.55625	0.478063
115352	FCRL3	Fc receptor-like 3	4	5.04467	0	NA	NA
115353	LRRC42	leucine rich repeat containing 42	4	0	0	5.38018	0.43679
1154	CISH	cytokine inducible SH2-containing protein	5	7105.67	0	NA	NA
115416	MALSU1	mitochondrial assembly of ribosomal large subunit 1	1	0	0	NA	NA
115426	UHRF2	ubiquitin-like with PHD and ring finger domains 2, E3 ubiquitin protein ligase	13	57.988	0	5.10443	0.974241
1155	TBCB	tubulin folding cofactor B	6	0.386115	0	7.56557	0.410252
115548	FCHO2	FCH domain only 2	1	0	0	4.28556	-0.0637768
115557	ARHGEF25	Rho guanine nucleotide exchange factor (GEF) 25	3	14.794	0	NA	NA
115572	FAM46B	family with sequence similarity 46, member B	1	0	0	NA	NA
115650	TNFRSF13C	tumor necrosis factor receptor superfamily, member 13C	1	0	0	NA	NA
115677	NOSTRIN	nitric oxide synthase trafficking	1	0	0	NA	NA
115703	ARHGAP33	Rho GTPase activating protein 33	1	0	0	NA	NA
115704	EVI5L	ecotropic viral integration site 5-like	1	0	0	NA	NA
115708	TRMT61A	tRNA methyltransferase 61A	1	0	0	6.7579	-0.293013
115752	DIS3L	DIS3 like exosome 3'-5' exoribonuclease	7	0.174242	0	5.45025	0.673331
115761	ARL11	ADP-ribosylation factor-like 11	1	0	0	NA	NA
1158	CKM	creatine kinase, muscle	6	1466.55	0	NA	NA
115817	DHRS1	dehydrogenase/reductase (SDR family) member 1	6	7690.34	0	NA	NA
115827	RAB3C	RAB3C, member RAS oncogene family	4	18.8668	0	NA	NA
115939	TSR3	TSR3, 20S rRNA accumulation, homolog (S. cerevisiae)	4	0	0	NA	NA
115950	ZNF653	zinc finger protein 653	1	0	0	NA	NA
115992	RNF166	ring finger protein 166	4	0	0	NA	NA
116	ADCYAP1	adenylate cyclase activating polypeptide 1 (pituitary)	1	0	0	NA	NA
116028	RMI2	RecQ mediated genome instability 2	1	0	0	5.74482	-0.19908
116064	LRRC58	leucine rich repeat containing 58	4	0	0	NA	NA
116071	BATF2	basic leucine zipper transcription factor, ATF-like 2	1	0	0	NA	NA
116085	SLC22A12	solute carrier family 22 (organic anion/urate transporter), member 12	1	0	0	NA	NA
116092	DNTTIP1	deoxynucleotidyltransferase, terminal, interacting protein 1	4	0	0	5.25959	0.447971
1161	ERCC8	excision repair cross-complementation group 8	7	9.84106	0	5.08578	0.707124
116113	FOXP4	forkhead box P4	3	143.598	0	4.06997	0.433334
116138	KLHDC3	kelch domain containing 3	2	4.51412	0	5.0417	0.167144
116143	WDR92	WD repeat domain 92	7	1216.07	0	NA	NA
116154	PHACTR3	phosphatase and actin regulator 3	1	0	0	NA	NA
116228	COX20	COX20 cytochrome c oxidase assembly factor	4	0	0	NA	NA
116254	GINM1	glycoprotein integral membrane 1	4	0	0	NA	NA
1163	CKS1B	CDC28 protein kinase regulatory subunit 1B	13	89.1888	0	7.25693	0.774661
116337	PANX3	pannexin 3	1	0	0	NA	NA
116349	EXOC3-AS1	EXOC3 antisense RNA 1	2	135.055	0	NA	NA
116369	SLC26A8	solute carrier family 26 (anion exchanger), member 8	1	0	0	NA	NA
116379	IL22RA2	interleukin 22 receptor, alpha 2	1	0	0	NA	NA
1164	CKS2	CDC28 protein kinase regulatory subunit 2	9	2308.48	0	7.63857	0.579574
116443	GRIN3A	glutamate receptor, ionotropic, N-methyl-D-aspartate 3A	1	0	0	NA	NA
116444	GRIN3B	glutamate receptor, ionotropic, N-methyl-D-aspartate 3B	2	0	0	NA	NA
116461	TSEN15	TSEN15 tRNA splicing endonuclease subunit	5	21.635	0	NA	NA
116496	FAM129A	family with sequence similarity 129, member A	4	0	0	NA	NA
116540	MRPL53	mitochondrial ribosomal protein L53	2	26.9616	0	NA	NA
116541	MRPL54	mitochondrial ribosomal protein L54	1	0	0	NA	NA
116840	CNTROB	centrobin, centrosomal BRCA2 interacting protein	4	0	0	4.61642	0.507605
116841	SNAP47	synaptosomal-associated protein, 47kDa	4	0	0	5.85503	0.392762
116843	SLC18B1	solute carrier family 18, subfamily B, member 1	4	0	0	NA	NA
116985	ARAP1	ArfGAP with RhoGAP domain, ankyrin repeat and PH domain 1	8	48.8574	0	5.91446	0.688281
116986	AGAP2	ArfGAP with GTPase domain, ankyrin repeat and PH domain 2	4	251.183	0	4.33401	0.53379
116988	AGAP3	ArfGAP with GTPase domain, ankyrin repeat and PH domain 3	4	0	0	5.76319	0.401277
117143	TADA1	transcriptional adaptor 1	4	0	0	NA	NA
117144	CATSPER1	cation channel, sperm associated 1	6	10597.1	0	NA	NA
117145	THEM4	thioesterase superfamily member 4	1	0	0	NA	NA
117157	SH2D1B	SH2 domain containing 1B	2	1.33187	0	NA	NA
117159	DCD	dermcidin	11	7481.15	1	NA	NA
117166	WFIKKN1	WAP, follistatin/kazal, immunoglobulin, kunitz and netrin domain containing 1	6	11279.8	0	NA	NA
117177	RAB3IP	RAB3A interacting protein	6	1917.17	1	5.36427	0.614357
117178	SSX2IP	synovial sarcoma, X breakpoint 2 interacting protein	11	30269.6	0	5.04534	0.907168
117246	FTSJ3	FtsJ homolog 3 (E. coli)	5	0	0	7.01585	0.38204
117247	SLC16A10	solute carrier family 16 (aromatic amino acid transporter), member 10	4	0	0	NA	NA
1173	AP2M1	adaptor-related protein complex 2, mu 1 subunit	32	87646.8	1	7.07181	1.18303
1174	AP1S1	adaptor-related protein complex 1, sigma 1 subunit	11	3047.53	0	6.88508	0.736588
1175	AP2S1	adaptor-related protein complex 2, sigma 1 subunit	10	16081.2	1	7.2153	0.664577
117581	TWIST2	twist family bHLH transcription factor 2	3	8.17295	0	NA	NA
117583	PARD3B	par-3 family cell polarity regulator beta	6	205.006	0	4.07846	0.733577
117584	RFFL	ring finger and FYVE-like domain containing E3 ubiquitin protein ligase	1	0	0	NA	NA
1176	AP3S1	adaptor-related protein complex 3, sigma 1 subunit	6	0.464773	0	6.6967	0.490813
118	ADD1	adducin 1 (alpha)	10	4480.88	0	6.87791	0.69586
1182	CLCN3	chloride channel, voltage-sensitive 3	4	168.475	0	4.66745	0.502874
1184	CLCN5	chloride channel, voltage-sensitive 5	4	0	0	NA	NA
118424	UBE2J2	ubiquitin-conjugating enzyme E2, J2	5	0	0	6.10548	0.46645
118426	LOH12CR1	loss of heterozygosity, 12, chromosomal region 1	1	0	0	NA	NA
118427	OLFM3	olfactomedin 3	1	0	0	NA	NA
118429	ANTXR2	anthrax toxin receptor 2	4	0	0	NA	NA
118460	EXOSC6	exosome component 6	16	3996.32	0	6.93829	0.894382
118487	CHCHD1	coiled-coil-helix-coiled-coil-helix domain containing 1	1	0	0	6.19756	-0.241058
1186	CLCN7	chloride channel, voltage-sensitive 7	4	0	0	5.65852	0.410982
118788	PIK3AP1	phosphoinositide-3-kinase adaptor protein 1	2	4.93999	0	NA	NA
118813	ZFYVE27	zinc finger, FYVE domain containing 27	3	1.53739	0	5.14731	0.333443
118980	SFXN2	sideroflexin 2	4	0	0	6.29654	0.351825
118987	PDZD8	PDZ domain containing 8	4	0	0	5.08507	0.464152
119	ADD2	adducin 2 (beta)	2	322.349	0	6.16593	0.0629051
1191	CLU	clusterin	18	81862.7	0	5.679	1.0623
1192	CLIC1	chloride intracellular channel 1	6	1931.32	0	7.75833	0.392379
119358	SNRPD2P1	small nuclear ribonucleoprotein D2 pseudogene 1	2	0	0	NA	NA
119392	SFR1	SWI5-dependent recombination repair 1	1	0	0	NA	NA
1195	CLK1	CDC-like kinase 1	8	132.013	0	5.25752	0.749193
119504	ANAPC16	anaphase promoting complex subunit 16	5	0.303393	0	5.64024	0.509587
119559	SFXN4	sideroflexin 4	6	2.68506	0	6.0953	0.546575
1196	CLK2	CDC-like kinase 2	6	300.554	0	4.93588	0.654076
1198	CLK3	CDC-like kinase 3	2	0	0	NA	NA
12	SERPINA3	serpin peptidase inhibitor, clade A (alpha-1 antiproteinase, antitrypsin), member 3	3	9975.79	0	NA	NA
120	ADD3	adducin 3 (gamma)	4	0	0	NA	NA
1201	CLN3	ceroid-lipofuscinosis, neuronal 3	40	11978.1	0	NA	NA
1203	CLN5	ceroid-lipofuscinosis, neuronal 5	5	0	0	5.40279	0.531603
120329	NULL	NULL	2	0	0	NA	NA
120534	ARL14EP	ADP-ribosylation factor-like 14 effector protein	5	9967	0	NA	NA
1207	CLNS1A	chloride channel, nucleotide-sensitive, 1A	16	4083.74	1	7.22739	0.867576
120892	LRRK2	leucine-rich repeat kinase 2	9	135.574	0	NA	NA
1209	CLPTM1	cleft lip and palate associated transmembrane protein 1	4	0	1	6.61988	0.321844
121053	C12orf45	chromosome 12 open reading frame 45	2	0	0	NA	NA
1211	CLTA	clathrin, light chain A	8	413.271	1	7.54547	0.537054
1212	CLTB	clathrin, light chain B	4	19.7681	0	7.30308	0.258499
121260	SLC15A4	solute carrier family 15 (oligopeptide transporter), member 4	4	0	0	NA	NA
121268	RHEBL1	Ras homolog enriched in brain like 1	1	0	0	NA	NA
121278	TPH2	tryptophan hydroxylase 2	1	0	0	NA	NA
1213	CLTC	clathrin, heavy chain (Hc)	54	34642.9	1	7.94793	1.32904
121441	NEDD1	neural precursor cell expressed, developmentally down-regulated 1	4	0	0	5.98815	0.380419
121504	HIST4H4	histone cluster 4, H4	82	9322.31	0	9.44059	1.37206
121536	AEBP2	AE binding protein 2	3	0	0	5.35475	0.314209
121642	ALKBH2	alkB, alkylation repair homolog 2 (E. coli)	4	0	0	6.05542	0.374181
122011	CSNK1A1L	casein kinase 1, alpha 1-like	4	0	0	NA	NA
122553	TRAPPC6B	trafficking protein particle complex 6B	6	1909.49	1	5.58713	0.593692
122589	RPLP0P3	ribosomal protein, large, P0 pseudogene 3	4	0	0	NA	NA
122769	LRR1	leucine rich repeat protein 1	6	0	0	NA	NA
122786	FRMD6	FERM domain containing 6	3	317.364	0	5.00044	0.347061
122953	JDP2	Jun dimerization protein 2	11	3897.51	0	NA	NA
123	PLIN2	perilipin 2	4	0	0	NA	NA
1230	CCR1	chemokine (C-C motif) receptor 1	10	26886.8	0	NA	NA
123016	TTC8	tetratricopeptide repeat domain 8	4	0	0	NA	NA
123169	LEO1	Leo1, Paf1/RNA polymerase II complex component, homolog (S. cerevisiae)	10	3.71659	0	6.06415	0.771312
1232	CCR3	chemokine (C-C motif) receptor 3	8	17211.5	0	NA	NA
123207	C15orf40	chromosome 15 open reading frame 40	4	0	0	6.50966	0.332064
123228	SENP8	SUMO/sentrin specific peptidase family member 8	1	0	0	NA	NA
123283	TARSL2	threonyl-tRNA synthetase-like 2	4	0	0	5.35015	0.439574
1233	CCR4	chemokine (C-C motif) receptor 4	5	4909.96	0	5.35041	0.53646
123355	LRRC28	leucine rich repeat containing 28	4	0	0	NA	NA
1234	CCR5	chemokine (C-C motif) receptor 5 (gene/pseudogene)	14	28423.2	0	NA	NA
1235	CCR6	chemokine (C-C motif) receptor 6	1	0	0	NA	NA
1236	CCR7	chemokine (C-C motif) receptor 7	1	0	0	NA	NA
1238	ACKR2	atypical chemokine receptor 2	5	10171.6	0	NA	NA
123920	CMTM3	CKLF-like MARVEL transmembrane domain containing 3	1	0	0	NA	NA
124044	SPATA2L	spermatogenesis associated 2-like	1	0	0	NA	NA
124220	ZG16B	zymogen granule protein 16B	1	0	0	NA	NA
124245	ZC3H18	zinc finger CCCH-type containing 18	1	0	0	NA	NA
1244	ABCC2	ATP-binding cassette, sub-family C (CFTR/MRP), member 2	4	545.716	0	NA	NA
124404	2018-09-12	septin 12	1	0	0	NA	NA
124454	EARS2	glutamyl-tRNA synthetase 2, mitochondrial	4	0	0	5.7775	0.39995
124460	SNX20	sorting nexin 20	2	26.8273	0	NA	NA
124540	MSI2	musashi RNA-binding protein 2	5	0	0	7.03166	0.380574
124739	USP43	ubiquitin specific peptidase 43	9	282.936	0	NA	NA
124790	HEXIM2	hexamethylene bis-acetamide inducible 2	2	0	0	4.35518	0.230797
124801	LSM12	LSM12 homolog (S. cerevisiae)	5	1510.6	0	NA	NA
124808	CCDC43	coiled-coil domain containing 43	4	0	0	NA	NA
124857	WFIKKN2	WAP, follistatin/kazal, immunoglobulin, kunitz and netrin domain containing 2	6	11279.8	0	NA	NA
124930	ANKRD13B	ankyrin repeat domain 13B	4	0	0	NA	NA
124935	SLC43A2	solute carrier family 43 (amino acid system L transporter), member 2	4	0	0	NA	NA
124995	MRPL10	mitochondrial ribosomal protein L10	1	0	0	NA	NA
124997	WDR81	WD repeat domain 81	4	0	0	NA	NA
125050	RN7SK	RNA, 7SK small nuclear	1	0	0	NA	NA
125111	GJD3	gap junction protein, delta 3, 31.9kDa	1	0	0	NA	NA
125170	MIEF2	mitochondrial elongation factor 2	7	15.2971	0	NA	NA
125228	FAM210A	family with sequence similarity 210, member A	1	0	0	NA	NA
125336	LOXHD1	lipoxygenase homology domains 1	1	0	0	NA	NA
125476	INO80C	INO80 complex subunit C	11	6358.04	0	5.68849	0.847536
125950	RAVER1	ribonucleoprotein, PTB-binding 1	6	4.58751	0	5.69914	0.583306
125988	C19orf70	chromosome 19 open reading frame 70	4	0	1	NA	NA
126003	TRAPPC5	trafficking protein particle complex 5	4	0	1	NA	NA
126070	ZNF440	zinc finger protein 440	2	44.7198	0	4.57392	0.210516
126119	JOSD2	Josephin domain containing 2	9	11893	0	NA	NA
126133	ALDH16A1	aldehyde dehydrogenase 16 family, member A1	6	425.693	0	6.48332	0.510598
126298	IRGQ	immunity-related GTPase family, Q	1	0	0	6.75093	-0.292367
1263	PLK3	polo-like kinase 3	7	352.158	0	NA	NA
126328	NDUFA11	NADH dehydrogenase (ubiquinone) 1 alpha subcomplex, 11, 14.7kDa	4	0	0	NA	NA
126382	NR2C2AP	nuclear receptor 2C2-associated protein	1	0	0	6.74406	-0.291729
126393	HSPB6	heat shock protein, alpha-crystallin-related, B6	1	0	0	NA	NA
1264	CNN1	calponin 1, basic, smooth muscle	6	150.029	0	NA	NA
1265	CNN2	calponin 2	4	0	0	5.70528	0.406647
126549	ANKLE1	ankyrin repeat and LEM domain containing 1	4	0	0	NA	NA
1266	CNN3	calponin 3, acidic	4	0	1	7.44854	0.245011
126638	RPTN	repetin	1	0	0	NA	NA
1267	CNP	2',3'-cyclic nucleotide 3' phosphodiesterase	4	0	0	7.0099	0.285682
126789	PUSL1	pseudouridylate synthase-like 1	1	0	0	NA	NA
1268	CNR1	cannabinoid receptor 1 (brain)	3	5.88129	0	NA	NA
126823	KLHDC9	kelch domain containing 9	1	0	0	NA	NA
126961	HIST2H3C	histone cluster 2, H3c	27	14727.3	0	8.96022	0.934152
126969	SLC44A3	solute carrier family 44, member 3	4	0	0	NA	NA
1270	CNTF	ciliary neurotrophic factor	9	3380.09	0	NA	NA
127002	ATXN7L2	ataxin 7-like 2	1	0	0	NA	NA
127018	LYPLAL1	lysophospholipase-like 1	4	0	0	NA	NA
1271	CNTFR	ciliary neurotrophic factor receptor	6	20361.7	0	NA	NA
1272	CNTN1	contactin 1	7	10060.5	0	NA	NA
127281	FAM213B	family with sequence similarity 213, member B	4	0	0	NA	NA
127544	RNF19B	ring finger protein 19B	8	21371.1	0	NA	NA
1277	COL1A1	collagen, type I, alpha 1	15	29731.2	0	3.72017	1.16474
127703	C1orf216	chromosome 1 open reading frame 216	1	0	0	NA	NA
127733	UBXN10	UBX domain protein 10	3	0	0	NA	NA
127829	ARL8A	ADP-ribosylation factor-like 8A	4	0	0	5.36996	0.437737
127833	SYT2	synaptotagmin II	2	1.79922	0	NA	NA
127933	UHMK1	U2AF homology motif (UHM) kinase 1	1	0	0	3.0985	0.0462866
128	ADH5	alcohol dehydrogenase 5 (class III), chi polypeptide	4	0	0	7.62857	0.228319
1280	COL2A1	collagen, type II, alpha 1	10	11031.5	0	NA	NA
1281	COL3A1	collagen, type III, alpha 1	3	49.7623	0	NA	NA
128178	EDARADD	EDAR-associated death domain	2	19932	0	5.94753	0.0831549
1282	COL4A1	collagen, type IV, alpha 1	7	411.639	0	NA	NA
128239	IQGAP3	IQ motif containing GTPase activating protein 3	5	0	0	5.61832	0.511619
128240	APOA1BP	apolipoprotein A-I binding protein	6	8422.93	0	NA	NA
128308	MRPL55	mitochondrial ribosomal protein L55	1	0	0	NA	NA
128312	HIST3H2BB	histone cluster 3, H2bb	6	0	0	7.22686	0.441657
1284	COL4A2	collagen, type IV, alpha 2	2	651.327	0	NA	NA
1285	COL4A3	collagen, type IV, alpha 3 (Goodpasture antigen)	5	10068.7	0	NA	NA
128710	SLX4IP	SLX4 interacting protein	14	644.399	0	NA	NA
128866	CHMP4B	charged multivesicular body protein 4B	13	15268.3	0	7.24331	0.775924
128869	PIGU	phosphatidylinositol glycan anchor biosynthesis, class U	4	0	0	6.03661	0.375926
1289	COL5A1	collagen, type V, alpha 1	7	43107	0	NA	NA
1291	COL6A1	collagen, type VI, alpha 1	6	20801.8	0	5.63879	0.588903
1294	COL7A1	collagen, type VII, alpha 1	7	12030.3	0	NA	NA
129401	NUP35	nucleoporin 35kDa	4	0	0	NA	NA
129446	XIRP2	xin actin-binding repeat containing 2	1	0	0	NA	NA
1295	COL8A1	collagen, type VIII, alpha 1	4	10060.7	0	NA	NA
1296	COL8A2	collagen, type VIII, alpha 2	1	0	0	NA	NA
129685	TAF8	TAF8 RNA polymerase II, TATA box binding protein (TBP)-associated factor, 43kDa	6	19.3868	0	5.75755	0.577892
1297	COL9A1	collagen, type IX, alpha 1	2	0	0	NA	NA
129787	TMEM18	transmembrane protein 18	4	0	0	NA	NA
1298	COL9A2	collagen, type IX, alpha 2	1	0	0	NA	NA
129807	NEU4	sialidase 4	4	260.263	0	NA	NA
129831	RBM45	RNA binding motif protein 45	2	2.10913	0	NA	NA
1299	COL9A3	collagen, type IX, alpha 3	1	0	0	NA	NA
1300	COL10A1	collagen, type X, alpha 1	1	0	0	NA	NA
1302	COL11A2	collagen, type XI, alpha 2	2	9.05927	0	NA	NA
130497	OSR1	odd-skipped related transciption factor 1	2	1.82429	0	6.75939	0.00787917
130507	UBR3	ubiquitin protein ligase E3 component n-recognin 3 (putative)	6	0.166667	0	NA	NA
130617	ZFAND2B	zinc finger, AN1-type domain 2B	5	0	0	NA	NA
1308	COL17A1	collagen, type XVII, alpha 1	8	202.041	0	NA	NA
130872	AHSA2	AHA1, activator of heat shock 90kDa protein ATPase homolog 2 (yeast)	1	0	0	NA	NA
131034	CPNE4	copine IV	6	10.9293	0	NA	NA
131076	CCDC58	coiled-coil domain containing 58	4	0	0	7.49862	0.240368
131118	DNAJC19	DnaJ (Hsp40) homolog, subfamily C, member 19	6	13928.4	0	6.33934	0.523948
1312	COMT	catechol-O-methyltransferase	6	2.74554	0	7.64292	0.40308
1313	NULL	NULL	2	0	0	NA	NA
1314	COPA	coatomer protein complex, subunit alpha	15	4007.91	1	7.61064	0.804013
1315	COPB1	coatomer protein complex, subunit beta 1	23	11952.5	1	7.54588	0.995654
131566	DCBLD2	discoidin, CUB and LCCL domain containing 2	5	0	0	4.84668	0.583166
131578	LRRC15	leucine rich repeat containing 15	2	31.8823	0	NA	NA
1316	KLF6	Kruppel-like factor 6	6	0	0	NA	NA
131965	METTL6	methyltransferase like 6	4	0	0	5.09971	0.462794
132	ADK	adenosine kinase	4	0	0	NA	NA
132158	GLYCTK	glycerate kinase	1	0	0	NA	NA
132320	SCLT1	sodium channel and clathrin linker 1	1	0	0	NA	NA
132430	PABPC4L	poly(A) binding protein, cytoplasmic 4-like	4	0	0	3.95005	0.569392
1325	CORT	cortistatin	4	19952.6	0	NA	NA
1326	MAP3K8	mitogen-activated protein kinase kinase kinase 8	10	781.949	0	NA	NA
132660	LIN54	lin-54 DREAM MuvB core complex component	11	264.621	0	4.72702	0.936683
1327	COX4I1	cytochrome c oxidase subunit IV isoform 1	7	4705.57	0	NA	NA
132720	C4orf32	chromosome 4 open reading frame 32	4	0	0	6.24663	0.356453
132789	GNPDA2	glucosamine-6-phosphate deaminase 2	4	0	0	6.16067	0.364423
1329	COX5B	cytochrome c oxidase subunit Vb	6	2.84301	0	NA	NA
133522	PPARGC1B	peroxisome proliferator-activated receptor gamma, coactivator 1 beta	4	25.9936	0	NA	NA
133686	NADK2	NAD kinase 2, mitochondrial	4	0	0	NA	NA
133746	JMY	junction mediating and regulatory protein, p53 cofactor	1	0	0	NA	NA
133957	CCDC127	coiled-coil domain containing 127	5	0	0	NA	NA
134	ADORA1	adenosine A1 receptor	7	562.227	0	NA	NA
1340	COX6B1	cytochrome c oxidase subunit VIb polypeptide 1 (ubiquitous)	5	0	0	NA	NA
134147	CMBL	carboxymethylenebutenolidase homolog (Pseudomonas)	6	82.6183	0	7.24454	0.440017
134265	AFAP1L1	actin filament associated protein 1-like 1	1	0	0	NA	NA
134353	LSM11	LSM11, U7 small nuclear RNA associated	3	2307.67	0	NA	NA
134429	STARD4	StAR-related lipid transfer (START) domain containing 4	4	0	0	NA	NA
134430	WDR36	WD repeat domain 36	8	20.226	0	6.92767	0.594337
134492	NUDCD2	NudC domain containing 2	4	0	0	NA	NA
1345	COX6C	cytochrome c oxidase subunit VIc	6	2388.61	0	7.90357	0.378912
134510	UBLCP1	ubiquitin-like domain containing CTD phosphatase 1	5	2208.14	0	6.66533	0.41454
1347	COX7A2	cytochrome c oxidase subunit VIIa polypeptide 2 (liver)	4	0	0	8.0097	0.192981
134728	IRAK1BP1	interleukin-1 receptor-associated kinase 1 binding protein 1	1	0	0	NA	NA
134957	STXBP5	syntaxin binding protein 5 (tomosyn)	3	1.81351	0	5.28691	0.320499
135	ADORA2A	adenosine A2a receptor	13	3093.82	0	NA	NA
135112	NCOA7	nuclear receptor coactivator 7	2	61.2321	0	5.19584	0.152852
135114	HINT3	histidine triad nucleotide binding protein 3	4	0	0	6.35533	0.346374
135293	PM20D2	peptidase M20 domain containing 2	4	0	0	6.85965	0.299613
135458	HUS1B	HUS1 checkpoint homolog b (S. pombe)	3	7.12342	0	NA	NA
1355	COX15	cytochrome c oxidase assembly homolog 15 (yeast)	1	0	0	NA	NA
1356	CP	ceruloplasmin (ferroxidase)	1	0	0	NA	NA
136	ADORA2B	adenosine A2b receptor	2	0	0	NA	NA
1361	CPB2	carboxypeptidase B2 (plasma)	2	131.054	0	NA	NA
1362	CPD	carboxypeptidase D	4	0	0	6.41767	0.340594
1363	CPE	carboxypeptidase E	1	0	0	NA	NA
136319	MTPN	myotrophin	4	129.121	0	NA	NA
1364	CLDN4	claudin 4	1	0	0	NA	NA
1365	CLDN3	claudin 3	3	0	0	NA	NA
1366	CLDN7	claudin 7	2	111.967	0	NA	NA
1371	CPOX	coproporphyrinogen oxidase	4	0	0	7.29281	0.259451
1373	CPS1	carbamoyl-phosphate synthase 1, mitochondrial	6	0	0	5.63863	0.588917
1374	CPT1A	carnitine palmitoyltransferase 1A (liver)	4	0	0	4.68935	0.500844
137492	VPS37A	vacuolar protein sorting 37 homolog A (S. cerevisiae)	7	2.39912	0	5.26893	0.690143
137529	CKS1BP7	CDC28 protein kinase regulatory subunit 1B pseudogene 7	1	0	0	NA	NA
1376	CPT2	carnitine palmitoyltransferase 2	1	0	0	NA	NA
1378	CR1	complement component (3b/4b) receptor 1 (Knops blood group)	1	0	0	NA	NA
137886	UBXN2B	UBX domain protein 2B	2	0	0	4.90285	0.180018
1380	CR2	complement component (3d/Epstein Barr virus) receptor 2	9	87811.8	0	NA	NA
138046	RALYL	RALY RNA binding protein-like	11	18281.6	0	NA	NA
138065	RNF183	ring finger protein 183	3	105.023	0	NA	NA
1382	CRABP2	cellular retinoic acid binding protein 2	5	405.442	0	6.72	0.409472
138429	PIP5KL1	phosphatidylinositol-4-phosphate 5-kinase-like 1	3	14.3857	0	NA	NA
138474	TAF1L	TAF1 RNA polymerase II, TATA box binding protein (TBP)-associated factor, 210kDa-like	2	0	0	NA	NA
1385	CREB1	cAMP responsive element binding protein 1	33	77039.9	0	6.36249	1.26216
1386	ATF2	activating transcription factor 2	27	11532.3	0	NA	NA
1387	CREBBP	CREB binding protein	174	186765	0	5.94297	2.0231
138716	RPP25L	ribonuclease P/MRP 25kDa subunit-like	4	0	0	NA	NA
1388	ATF6B	activating transcription factor 6 beta	1	0	0	NA	NA
1390	CREM	cAMP responsive element modulator	6	302.476	0	NA	NA
139135	PASD1	PAS domain containing 1	1	0	0	NA	NA
1392	CRH	corticotropin releasing hormone	2	19932	0	NA	NA
139221	MUM1L1	melanoma associated antigen (mutated) 1-like 1	4	0	0	NA	NA
139285	AMER1	APC membrane recruitment protein 1	5	25.4358	0	NA	NA
1393	CRHBP	corticotropin releasing hormone binding protein	1	0	0	NA	NA
1394	CRHR1	corticotropin releasing hormone receptor 1	6	49839.5	0	NA	NA
1395	CRHR2	corticotropin releasing hormone receptor 2	2	9967	0	NA	NA
1396	CRIP1	cysteine-rich protein 1 (intestinal)	2	45.897	0	NA	NA
139716	GAB3	GRB2-associated binding protein 3	5	26.0015	0	NA	NA
1398	CRK	v-crk avian sarcoma virus CT10 oncogene homolog	59	30926.7	0	6.93276	1.46163
139818	DOCK11	dedicator of cytokinesis 11	4	0	0	5.59288	0.417068
139886	SPIN4	spindlin family, member 4	4	0	0	5.48121	0.427422
1399	CRKL	v-crk avian sarcoma virus CT10 oncogene homolog-like	39	23235.6	0	7.48039	1.23106
14	AAMP	angio-associated, migratory cell protein	4	0	0	NA	NA
1400	CRMP1	collapsin response mediator protein 1	7	271.198	0	NA	NA
1401	CRP	C-reactive protein, pentraxin-related	6	3993.51	0	NA	NA
140290	TCP10L	t-complex 10-like	1	0	0	NA	NA
1404	HAPLN1	hyaluronan and proteoglycan link protein 1	1	0	0	NA	NA
140459	ASB6	ankyrin repeat and SOCS box containing 6	2	0	0	4.65743	0.202773
140460	ASB7	ankyrin repeat and SOCS box containing 7	2	0	0	NA	NA
140461	ASB8	ankyrin repeat and SOCS box containing 8	2	0	0	NA	NA
140462	ASB9	ankyrin repeat and SOCS box containing 9	3	2.51498	0	NA	NA
140465	MYL6B	myosin, light chain 6B, alkali, smooth muscle and non-muscle	5	0	0	NA	NA
140576	S100A16	S100 calcium binding protein A16	4	0	0	NA	NA
140597	TCEAL2	transcription elongation factor A (SII)-like 2	3	0	0	NA	NA
1406	CRX	cone-rod homeobox	3	473.201	0	NA	NA
140609	NEK7	NIMA-related kinase 7	2	0	0	6.46408	0.0352606
140690	CTCFL	CCCTC-binding factor (zinc finger protein)-like	1	0	0	NA	NA
140691	TRIM69	tripartite motif containing 69	2	0.92235	0	NA	NA
1407	CRY1	cryptochrome circadian clock 1	6	1260.07	0	4.79424	0.66721
140707	BRI3BP	BRI3 binding protein	5	0	0	6.69002	0.412251
140710	SOGA1	suppressor of glucose, autophagy associated 1	5	0	0	NA	NA
140735	DYNLL2	dynein, light chain, LC8-type 2	13	13886	0	7.57598	0.745078
140775	SMCR8	Smith-Magenis syndrome chromosome region, candidate 8	5	885.192	0	4.99511	0.569403
1408	CRY2	cryptochrome circadian clock 2	7	4738.89	0	3.91041	0.816105
140801	RPL10L	ribosomal protein L10-like	5	0	1	8.20823	0.271483
140807	KRT72	keratin 72, type II	4	0	0	NA	NA
140825	NEURL2	neuralized E3 ubiquitin protein ligase 2	1	0	0	NA	NA
140885	SIRPA	signal-regulatory protein alpha	7	4.02554	0	NA	NA
140890	SREK1	splicing regulatory glutamine/lysine-rich protein 1	45	11749.8	1	NA	NA
1409	CRYAA	crystallin, alpha A	4	1277.92	0	NA	NA
140901	STK35	serine/threonine kinase 35	1	0	0	NA	NA
1410	CRYAB	crystallin, alpha B	12	28441.1	1	NA	NA
1411	CRYBA1	crystallin, beta A1	2	9967	0	NA	NA
1412	CRYBA2	crystallin, beta A2	1	0	0	NA	NA
1414	CRYBB1	crystallin, beta B1	1	0	0	NA	NA
1415	CRYBB2	crystallin, beta B2	4	1277.92	0	NA	NA
142	PARP1	poly (ADP-ribose) polymerase 1	85	51092.3	1	8.31754	1.4918
1420	CRYGC	crystallin, gamma C	3	0	0	NA	NA
142678	MIB2	mindbomb E3 ubiquitin protein ligase 2	6	7.52461	0	4.07404	0.733987
142679	DUSP19	dual specificity phosphatase 19	2	0	0	NA	NA
142680	SLC34A3	solute carrier family 34 (type II sodium/phosphate cotransporter), member 3	1	0	0	NA	NA
142689	ASB12	ankyrin repeat and SOCS box containing 12	2	0	0	NA	NA
1429	CRYZ	crystallin, zeta (quinone reductase)	4	0	0	7.33669	0.255382
143	PARP4	poly (ADP-ribose) polymerase family, member 4	5	0	0	4.55071	0.610608
143098	MPP7	membrane protein, palmitoylated 7 (MAGUK p55 subfamily member 7)	5	0	0	NA	NA
1431	CS	citrate synthase	9	5988.85	1	8.00603	0.545504
143187	VTI1A	vesicle transport through interaction with t-SNAREs 1A	10	1415.12	0	5.33369	0.83904
1432	MAPK14	mitogen-activated protein kinase 14	62	72667.7	0	5.64828	1.60226
143241	DYDC1	DPY30 domain containing 1	2	36.771	0	NA	NA
143279	HECTD2	HECT domain containing E3 ubiquitin protein ligase 2	4	0	0	NA	NA
143379	C10orf82	chromosome 10 open reading frame 82	1	0	0	NA	NA
1434	CSE1L	CSE1 chromosome segregation 1-like (yeast)	16	1490.48	1	7.87325	0.807693
143425	SYT9	synaptotagmin IX	3	33.2782	0	NA	NA
1435	CSF1	colony stimulating factor 1 (macrophage)	8	4016.3	0	NA	NA
1436	CSF1R	colony stimulating factor 1 receptor	11	170.474	0	NA	NA
143684	FAM76B	family with sequence similarity 76, member B	1	0	1	NA	NA
143689	PIWIL4	piwi-like RNA-mediated gene silencing 4	1	0	0	NA	NA
1437	CSF2	colony stimulating factor 2 (granulocyte-macrophage)	4	23.6486	0	NA	NA
1438	CSF2RA	colony stimulating factor 2 receptor, alpha, low-affinity (granulocyte-macrophage)	3	63.6757	0	NA	NA
143879	KBTBD3	kelch repeat and BTB (POZ) domain containing 3	1	0	0	NA	NA
1439	CSF2RB	colony stimulating factor 2 receptor, beta, low-affinity (granulocyte-macrophage)	14	9440.91	0	NA	NA
144097	C11orf84	chromosome 11 open reading frame 84	1	0	1	5.72611	-0.197345
1441	CSF3R	colony stimulating factor 3 receptor (granulocyte)	15	9980.76	0	NA	NA
144100	PLEKHA7	pleckstrin homology domain containing, family A member 7	5	1028.25	0	4.50224	0.615102
144106	ST13P5	suppression of tumorigenicity 13 (colon carcinoma) (Hsp70 interacting protein) pseudogene 5	4	0	0	NA	NA
144108	SPTY2D1	SPT2, Suppressor of Ty, domain containing 1 (S. cerevisiae)	4	0	0	5.29342	0.444835
144125	OR2AG1	olfactory receptor, family 2, subfamily AG, member 1 (gene/pseudogene)	1	0	0	NA	NA
1442	CSH1	chorionic somatomammotropin hormone 1 (placental lactogen)	4	115.823	0	NA	NA
144245	ALG10B	ALG10B, alpha-1,2-glucosyltransferase	1	0	0	NA	NA
1443	CSH2	chorionic somatomammotropin hormone 2	4	115.823	0	NA	NA
1444	CSHL1	chorionic somatomammotropin hormone-like 1	2	0.5	0	NA	NA
144402	CPNE8	copine VIII	4	0	0	NA	NA
144455	E2F7	E2F transcription factor 7	2	9967	1	4.33698	0.232485
1445	CSK	c-src tyrosine kinase	29	13430.5	0	7.16529	1.13161
144501	KRT80	keratin 80, type II	4	0	0	NA	NA
1446	CSN1S1	casein alpha s1	2	0.928132	0	NA	NA
144715	RAD9B	RAD9 homolog B (S. pombe)	4	338.676	0	NA	NA
1448	CSN3	casein kappa	3	3.10123	0	7.15824	0.14699
145165	ST13P4	suppression of tumorigenicity 13 (colon carcinoma) (Hsp70 interacting protein) pseudogene 4	1	0	0	NA	NA
1452	CSNK1A1	casein kinase 1, alpha 1	21	17047.3	0	6.71021	1.03363
145258	GSC	goosecoid homeobox	1	0	0	NA	NA
1453	CSNK1D	casein kinase 1, delta	12	8963.68	0	6.11833	0.845469
1454	CSNK1E	casein kinase 1, epsilon	17	34307.1	0	NA	NA
1455	CSNK1G2	casein kinase 1, gamma 2	2	3.37696	0	5.12506	0.159415
145508	CEP128	centrosomal protein 128kDa	4	0	0	NA	NA
1456	CSNK1G3	casein kinase 1, gamma 3	4	0	0	NA	NA
1457	CSNK2A1	casein kinase 2, alpha 1 polypeptide	84	85477.2	0	7.63661	1.54979
145781	GCOM1	GRINL1A complex locus 1	5	458.423	0	NA	NA
1459	CSNK2A2	casein kinase 2, alpha prime polypeptide	30	10698.7	0	7.39706	1.12485
1460	CSNK2B	casein kinase 2, beta polypeptide	51	47197.6	0	7.4512	1.35027
146057	TTBK2	tau tubulin kinase 2	5	2318.67	0	3.08863	0.746172
146059	CDAN1	codanin 1	3	12.3504	0	4.95836	0.350962
1462	VCAN	versican	15	50093.1	0	NA	NA
1463	NCAN	neurocan	4	4078.26	0	NA	NA
1464	CSPG4	chondroitin sulfate proteoglycan 4	7	5200.68	0	NA	NA
1465	CSRP1	cysteine and glycine-rich protein 1	5	0	1	7.00913	0.382664
1466	CSRP2	cysteine and glycine-rich protein 2	4	0	0	6.09049	0.37093
146691	TOM1L2	target of myb1-like 2 (chicken)	4	0	0	NA	NA
146722	CD300LF	CD300 molecule-like family member f	1	0	0	NA	NA
1468	SLC25A10	solute carrier family 25 (mitochondrial carrier; dicarboxylate transporter), member 10	10	20795.3	1	6.3171	0.747858
146849	CCDC42	coiled-coil domain containing 42	1	0	1	NA	NA
146956	EME1	essential meiotic structure-specific endonuclease 1	4	0.0238095	0	NA	NA
147	ADRA1B	adrenoceptor alpha 1B	1	0	0	NA	NA
147011	PROCA1	protein interacting with cyclin A1	1	0	0	NA	NA
147040	KCTD11	potassium channel tetramerization domain containing 11	1	0	0	NA	NA
1471	CST3	cystatin C	2	9967	0	NA	NA
147179	WIPF2	WAS/WASL interacting protein family, member 2	4	108.617	0	5.94695	0.384239
147183	KRT25	keratin 25, type I	4	0	0	NA	NA
1473	CST5	cystatin D	1	0	0	NA	NA
147339	C18orf25	chromosome 18 open reading frame 25	2	0	0	NA	NA
1475	CSTA	cystatin A (stefin A)	14	29680.5	0	4.7584	1.03851
1476	CSTB	cystatin B (stefin B)	7	4964.96	0	8.34033	0.405363
147687	ZNF417	zinc finger protein 417	5	559.821	0	NA	NA
1477	CSTF1	cleavage stimulation factor, 3' pre-RNA, subunit 1, 50kDa	8	17.6931	0	7.22014	0.567219
147700	KLC3	kinesin light chain 3	2	0	0	6.23615	0.0563942
1478	CSTF2	cleavage stimulation factor, 3' pre-RNA, subunit 2, 64kDa	25	7158.51	0	7.31897	1.0529
147841	SPC24	SPC24, NDC80 kinetochore complex component	9	1202.67	1	7.31416	0.609653
1479	CSTF3	cleavage stimulation factor, 3' pre-RNA, subunit 3, 77kDa	6	3.89424	0	7.08717	0.454609
147923	ZNF420	zinc finger protein 420	1	0	0	NA	NA
147945	NLRP4	NLR family, pyrin domain containing 4	1	0	0	NA	NA
148022	TICAM1	toll-like receptor adaptor molecule 1	11	19706.9	0	NA	NA
148170	CDC42EP5	CDC42 effector protein (Rho GTPase binding) 5	1	0	0	NA	NA
1482	NKX2-5	NK2 homeobox 5	3	2520.09	0	NA	NA
148223	C19orf25	chromosome 19 open reading frame 25	1	0	0	6.39786	-0.25963
148229	ATP8B3	ATPase, aminophospholipid transporter, class I, type 8B, member 3	4	0	0	NA	NA
148362	BROX	BRO1 domain and CAAX motif containing	4	0	0	NA	NA
148423	C1orf52	chromosome 1 open reading frame 52	4	0	1	NA	NA
148581	UBE2U	ubiquitin-conjugating enzyme E2U (putative)	1	0	0	NA	NA
1487	CTBP1	C-terminal binding protein 1	50	57656.2	1	7.00884	1.38269
1488	CTBP2	C-terminal binding protein 2	33	89961.6	0	6.68893	1.2319
148867	SLC30A7	solute carrier family 30 (zinc transporter), member 7	5	305.577	0	6.73713	0.407883
1490	CTGF	connective tissue growth factor	3	170.132	0	NA	NA
1491	CTH	cystathionine gamma-lyase	4	0	0	7.03897	0.282987
1493	CTLA4	cytotoxic T-lymphocyte-associated protein 4	10	2990.39	0	NA	NA
149371	EXOC8	exocyst complex component 8	12	8360	0	6.38906	0.820368
149428	BNIPL	BCL2/adenovirus E1B 19kD interacting protein like	5	130.53	0	NA	NA
149473	CCDC24	coiled-coil domain containing 24	1	0	0	NA	NA
1495	CTNNA1	catenin (cadherin-associated protein), alpha 1, 102kDa	23	7897.84	1	6.79927	1.06488
1496	CTNNA2	catenin (cadherin-associated protein), alpha 2	4	0	0	4.98651	0.473291
149603	RNF187	ring finger protein 187	4	0	0	NA	NA
149708	WFDC5	WAP four-disulfide core domain 5	7	0.0991453	0	NA	NA
1499	CTNNB1	catenin (cadherin-associated protein), beta 1, 88kDa	140	341974	1	6.26775	1.89856
149986	LSM14B	LSM14B, SCD6 homolog B (S. cerevisiae)	4	0	0	6.3167	0.349955
15	AANAT	aralkylamine N-acetyltransferase	1	0	0	NA	NA
150	ADRA2A	adrenoceptor alpha 2A	1	0	0	NA	NA
1500	CTNND1	catenin (cadherin-associated protein), delta 1	28	14132.4	0	6.92926	1.13826
150094	SIK1	salt-inducible kinase 1	2	1.56922	0	NA	NA
1501	CTNND2	catenin (cadherin-associated protein), delta 2	3	39.9182	0	NA	NA
1503	CTPS1	CTP synthase 1	8	51.0813	1	NA	NA
150472	CBWD2	COBW domain containing 2	3	8.75036	0	5.35589	0.314104
150678	MYEOV2	myeloma overexpressed 2	1	0	0	NA	NA
150684	COMMD1	copper metabolism (Murr1) domain containing 1	18	10129.8	0	5.14662	1.11166
150726	FBXO41	F-box protein 41	1	0	0	NA	NA
150771	ITPRIPL1	inositol 1,4,5-trisphosphate receptor interacting protein-like 1	4	0	0	NA	NA
1508	CTSB	cathepsin B	17	34108.6	0	7.15082	0.901005
1509	CTSD	cathepsin D	7	25.6319	1	7.50216	0.483078
151	ADRA2B	adrenoceptor alpha 2B	2	3.41423	0	NA	NA
1510	CTSE	cathepsin E	1	0	0	NA	NA
151011	2018-09-10	septin 10	4	0	0	NA	NA
151056	PLB1	phospholipase B1	1	0	0	NA	NA
1511	CTSG	cathepsin G	1	0	0	NA	NA
151188	ARL6IP6	ADP-ribosylation factor-like 6 interacting protein 6	1	0	0	NA	NA
151195	CCNYL1	cyclin Y-like 1	4	0	0	5.92471	0.3863
1512	CTSH	cathepsin H	2	0.714051	0	5.60046	0.115336
151230	KLHL23	kelch-like family member 23	1	0	0	NA	NA
151246	SGOL2	shugoshin-like 2 (S. pombe)	6	156.5	0	NA	NA
151254	ALS2CR11	amyotrophic lateral sclerosis 2 (juvenile) chromosome region, candidate 11	2	112.115	0	NA	NA
1513	CTSK	cathepsin K	1	0	0	NA	NA
1514	CTSL	cathepsin L	3	348.597	0	NA	NA
151507	MSL3P1	male-specific lethal 3 homolog (Drosophila) pseudogene 1	1	0	0	NA	NA
151531	UPP2	uridine phosphorylase 2	1	0	0	NA	NA
151613	TTC14	tetratricopeptide repeat domain 14	1	0	0	NA	NA
151636	DTX3L	deltex 3 like, E3 ubiquitin ligase	9	3.89165	0	5.53602	0.774523
151648	SGOL1	shugoshin-like 1 (S. pombe)	14	1414.22	0	NA	NA
151871	DPPA2	developmental pluripotency associated 2	6	26.9039	0	NA	NA
151888	BTLA	B and T lymphocyte associated	3	71.5066	0	NA	NA
151987	PPP4R2	protein phosphatase 4, regulatory subunit 2	10	4579.34	0	6.73396	0.709207
152	ADRA2C	adrenoceptor alpha 2C	2	3.41423	0	NA	NA
1520	CTSS	cathepsin S	2	9967	0	5.22326	0.150309
152007	GLIPR2	GLI pathogenesis-related 2	4	0	0	NA	NA
152015	ROPN1B	rhophilin associated tail protein 1B	1	0	0	NA	NA
152137	CCDC50	coiled-coil domain containing 50	5	0	0	6.72423	0.409079
152185	SPICE1	spindle and centriole associated protein 1	4	0	0	NA	NA
152189	CMTM8	CKLF-like MARVEL transmembrane domain containing 8	1	0	0	NA	NA
1523	CUX1	cut-like homeobox 1	10	1967.52	0	4.55307	0.91142
1525	CXADR	coxsackie virus and adenovirus receptor	6	768.552	0	6.38498	0.519716
152503	SH3D19	SH3 domain containing 19	2	9967	0	5.0384	0.16745
152518	NFXL1	nuclear transcription factor, X-box binding-like 1	4	0	0	6.08199	0.371718
152559	PAQR3	progestin and adipoQ receptor family member III	1	0	0	NA	NA
152579	SCFD2	sec1 family domain containing 2	4	0	0	5.44846	0.430459
152663	RPL7AP27	ribosomal protein L7a pseudogene 27	4	0	0	NA	NA
152789	JAKMIP1	janus kinase and microtubule interacting protein 1	1	0	0	NA	NA
1528	CYB5A	cytochrome b5 type A (microsomal)	5	0	0	7.30653	0.355088
152831	KLB	klotho beta	2	9967	0	3.83617	0.278921
152992	TRMT44	tRNA methyltransferase 44 homolog (S. cerevisiae)	4	0	0	NA	NA
153	ADRB1	adrenoceptor beta 1	5	528.811	0	NA	NA
153090	DAB2IP	DAB2 interacting protein	2	1.51227	0	4.7915	0.190342
153222	CREBRF	CREB3 regulatory factor	1	0	0	NA	NA
153241	CEP120	centrosomal protein 120kDa	4	0	0	4.49969	0.518429
153364	MBLAC2	metallo-beta-lactamase domain containing 2	4	0	1	5.96065	0.382969
1534	CYB561	cytochrome b561	4	0	0	NA	NA
153478	PLEKHG4B	pleckstrin homology domain containing, family G (with RhoGef domain) member 4B	4	0	0	NA	NA
1535	CYBA	cytochrome b-245, alpha polypeptide	8	4704.64	0	5.95448	0.684571
153562	MARVELD2	MARVEL domain containing 2	4	0	0	5.05786	0.466676
1537	CYC1	cytochrome c-1	7	2.36	1	NA	NA
153733	CCDC112	coiled-coil domain containing 112	1	0	0	NA	NA
153769	SH3RF2	SH3 domain containing ring finger 2	1	0	0	NA	NA
153830	RNF145	ring finger protein 145	4	0	0	NA	NA
154	ADRB2	adrenoceptor beta 2, surface	15	19000.3	0	NA	NA
1540	CYLD	cylindromatosis (turban tumor syndrome)	28	17849.2	0	5.25126	1.29384
154007	SNRNP48	small nuclear ribonucleoprotein 48kDa (U11/U12)	2	0.102677	0	NA	NA
154313	C6orf165	chromosome 6 open reading frame 165	2	9967	0	NA	NA
1544	CYP1A2	cytochrome P450, family 1, subfamily A, polypeptide 2	1	0	0	NA	NA
1545	CYP1B1	cytochrome P450, family 1, subfamily B, polypeptide 1	5	0	0	NA	NA
154790	CLEC2L	C-type lectin domain family 2, member L	2	2.25417	0	NA	NA
154796	AMOT	angiomotin	28	62834.2	0	4.21808	1.38964
154807	VKORC1L1	vitamin K epoxide reductase complex, subunit 1-like 1	4	0	0	7.13653	0.273941
154810	AMOTL1	angiomotin like 1	5	0	0	5.13809	0.556146
154865	IQUB	IQ motif and ubiquitin domain containing	1	0	0	NA	NA
155	ADRB3	adrenoceptor beta 3	1	0	0	NA	NA
155061	ZNF746	zinc finger protein 746	1	0	0	NA	NA
1557	CYP2C19	cytochrome P450, family 2, subfamily C, polypeptide 19	1	0	0	NA	NA
1559	CYP2C9	cytochrome P450, family 2, subfamily C, polypeptide 9	1	0	0	NA	NA
156	ADRBK1	adrenergic, beta, receptor kinase 1	18	43602.6	0	NA	NA
157	ADRBK2	adrenergic, beta, receptor kinase 2	7	7032.68	0	NA	NA
1571	CYP2E1	cytochrome P450, family 2, subfamily E, polypeptide 1	2	1.99778	0	NA	NA
157285	SGK223	homolog of rat pragma of Rnd2	1	0	0	NA	NA
157310	PEBP4	phosphatidylethanolamine-binding protein 4	3	1.70279	0	NA	NA
157313	CDCA2	cell division cycle associated 2	4	0	0	5.24654	0.449181
157506	RDH10	retinol dehydrogenase 10 (all-trans)	4	0	0	NA	NA
157567	ANKRD46	ankyrin repeat domain 46	4	0	0	NA	NA
157570	ESCO2	establishment of sister chromatid cohesion N-acetyltransferase 2	5	0	0	NA	NA
1576	CYP3A4	cytochrome P450, family 3, subfamily A, polypeptide 4	2	1.30255	0	NA	NA
157680	VPS13B	vacuolar protein sorting 13 homolog B (yeast)	4	0	0	4.2189	0.544463
157708	SEC11B	SEC11 homolog B, pseudogene (S. cerevisiae)	4	0	0	NA	NA
157769	FAM91A1	family with sequence similarity 91, member A1	4	0	0	NA	NA
157773	C8orf48	chromosome 8 open reading frame 48	2	141.289	0	NA	NA
158	ADSL	adenylosuccinate lyase	7	413.085	1	NA	NA
158055	C9orf163	chromosome 9 open reading frame 163	1	0	0	NA	NA
158078	EEF1A1P5	eukaryotic translation elongation factor 1 alpha 1 pseudogene 5	4	0	0	NA	NA
158158	RASEF	RAS and EF-hand domain containing	4	0	0	NA	NA
1583	CYP11A1	cytochrome P450, family 11, subfamily A, polypeptide 1	3	10002.7	0	NA	NA
158471	PRUNE2	prune homolog 2 (Drosophila)	1	0	0	5.30591	-0.158384
158747	MOSPD2	motile sperm domain containing 2	4	0	0	5.94602	0.384325
158798	AKAP14	A kinase (PRKA) anchor protein 14	1	0	0	NA	NA
159	ADSS	adenylosuccinate synthase	4	0	0	NA	NA
159090	FAM122B	family with sequence similarity 122B	2	27.5737	0	NA	NA
159195	USP54	ubiquitin specific peptidase 54	4	0	0	NA	NA
1595	CYP51A1	cytochrome P450, family 51, subfamily A, polypeptide 1	4	0	0	6.46074	0.3366
159989	CCDC67	coiled-coil domain containing 67	1	0	0	NA	NA
16	AARS	alanyl-tRNA synthetase	4	0	1	NA	NA
160	AP2A1	adaptor-related protein complex 2, alpha 1 subunit	17	9378.32	0	6.83901	0.929916
1600	DAB1	Dab, reelin signal transducer, homolog 1 (Drosophila)	11	1077.83	0	NA	NA
1601	DAB2	Dab, mitogen-responsive phosphoprotein, homolog 2 (Drosophila)	31	18345.2	0	4.66644	1.39227
1602	DACH1	dachshund family transcription factor 1	7	1406.33	0	NA	NA
1603	DAD1	defender against cell death 1	5	0	0	NA	NA
160418	TMTC3	transmembrane and tetratricopeptide repeat containing 3	4	0	0	NA	NA
160428	ALDH1L2	aldehyde dehydrogenase 1 family, member L2	1	0	0	5.878	-0.211428
1605	DAG1	dystroglycan 1 (dystrophin-associated glycoprotein 1)	24	51122.7	0	5.87179	1.16936
1606	DGKA	diacylglycerol kinase, alpha 80kDa	1	0	0	5.84414	-0.208289
160622	GRASP	GRP1 (general receptor for phosphoinositides 1)-associated scaffold protein	6	10443.2	0	NA	NA
1607	DGKB	diacylglycerol kinase, beta 90kDa	2	9967	0	NA	NA
1609	DGKQ	diacylglycerol kinase, theta 110kDa	1	0	0	NA	NA
161	AP2A2	adaptor-related protein complex 2, alpha 2 subunit	12	1038.12	1	6.60899	0.799976
1612	DAPK1	death-associated protein kinase 1	19	7983.53	0	3.9911	1.24228
1613	DAPK3	death-associated protein kinase 3	10	943.137	0	5.76373	0.799167
1615	DARS	aspartyl-tRNA synthetase	10	55.9171	1	7.77152	0.613005
161582	DYX1C1	dyslexia susceptibility 1 candidate 1	2	0	0	NA	NA
1616	DAXX	death-domain associated protein	62	20949.1	0	6.58869	1.51507
1617	DAZ1	deleted in azoospermia 1	6	19941.5	0	NA	NA
161742	SPRED1	sprouty-related, EVH1 domain containing 1	6	8120.43	0	NA	NA
1618	DAZL	deleted in azoospermia-like	3	1.67658	0	NA	NA
161835	FSIP1	fibrous sheath interacting protein 1	1	0	0	NA	NA
161882	ZFPM1	zinc finger protein, FOG family member 1	6	58.1744	0	NA	NA
162	AP1B1	adaptor-related protein complex 1, beta 1 subunit	16	7301.5	0	6.06005	0.975812
1620	BRINP1	bone morphogenetic protein/retinoic acid inducible neural-specific 1	2	9967	0	NA	NA
1622	DBI	diazepam binding inhibitor (GABA receptor modulator, acyl-CoA binding protein)	4	0	0	NA	NA
162239	ZFP1	ZFP1 zinc finger protein	4	0	0	NA	NA
162394	SLFN5	schlafen family member 5	4	0	0	4.61688	0.507562
162427	FAM134C	family with sequence similarity 134, member C	4	0	0	5.6714	0.409788
1627	DBN1	drebrin 1	8	2020.04	1	7.25034	0.564418
1629	DBT	dihydrolipoamide branched chain transacylase E2	5	131.698	0	6.55966	0.424338
162989	DEDD2	death effector domain containing 2	5	3.2596	0	NA	NA
163	AP2B1	adaptor-related protein complex 2, beta 1 subunit	20	13356.3	1	7.37007	0.951257
1630	DCC	DCC netrin 1 receptor	31	22727.1	0	NA	NA
163081	ZNF567	zinc finger protein 567	1	0	0	NA	NA
163126	EID2	EP300 interacting inhibitor of differentiation 2	4	223.482	0	NA	NA
1632	ECI1	enoyl-CoA delta isomerase 1	5	3568.91	0	NA	NA
1633	DCK	deoxycytidine kinase	4	0	0	NA	NA
1634	DCN	decorin	12	45759.7	0	NA	NA
1635	DCTD	dCMP deaminase	4	54.3952	0	NA	NA
163590	TOR1AIP2	torsin A interacting protein 2	7	9.22185	0	6.78031	0.550007
1636	ACE	angiotensin I converting enzyme	4	0	0	NA	NA
163732	CITED4	Cbp/p300-interacting transactivator, with Glu/Asp-rich carboxy-terminal domain, 4	4	106.706	0	NA	NA
163786	SASS6	spindle assembly 6 homolog (C. elegans)	1	0	0	NA	NA
163859	SDE2	SDE2 telomere maintenance homolog (S. pombe)	5	0	0	NA	NA
163882	CNST	consortin, connexin sorting protein	2	96.7874	0	NA	NA
1639	DCTN1	dynactin 1	25	20742	1	7.12929	1.07049
164	AP1G1	adaptor-related protein complex 1, gamma 1 subunit	19	18624	0	6.751	0.986381
164091	PAQR7	progestin and adipoQ receptor family member VII	4	0	0	NA	NA
1641	DCX	doublecortin	3	21.5669	0	4.63974	0.380504
164127	CCDC185	coiled-coil domain containing 185	4	496.225	0	NA	NA
1642	DDB1	damage-specific DNA binding protein 1, 127kDa	56	7594.08	1	7.76849	1.36147
1643	DDB2	damage-specific DNA binding protein 2, 48kDa	14	1069.46	0	NA	NA
164312	LRRN4	leucine rich repeat neuronal 4	1	0	0	5.32365	-0.160029
1644	DDC	dopa decarboxylase (aromatic L-amino acid decarboxylase)	1	0	0	NA	NA
164592	CCDC116	coiled-coil domain containing 116	3	265.866	0	NA	NA
1647	GADD45A	growth arrest and DNA-damage-inducible, alpha	20	2244.07	0	NA	NA
164832	LONRF2	LON peptidase N-terminal domain and ring finger 2	1	0	0	NA	NA
1649	DDIT3	DNA-damage-inducible transcript 3	12	19973.4	0	NA	NA
1650	DDOST	dolichyl-diphosphooligosaccharide--protein glycosyltransferase subunit (non-catalytic)	14	1144.91	1	7.51079	0.783308
165055	CCDC138	coiled-coil domain containing 138	4	0	0	NA	NA
1652	DDT	D-dopachrome tautomerase	1	0	0	7.59509	-0.370636
1653	DDX1	DEAD (Asp-Glu-Ala-Asp) box helicase 1	10	22.2049	1	7.75611	0.614434
165324	UBXN2A	UBX domain protein 2A	6	0	0	NA	NA
1654	DDX3X	DEAD (Asp-Glu-Ala-Asp) box helicase 3, X-linked	24	2669.09	1	8.05935	0.966528
1655	DDX5	DEAD (Asp-Glu-Ala-Asp) box helicase 5	41	9291.32	1	8.28516	1.17816
1656	DDX6	DEAD (Asp-Glu-Ala-Asp) box helicase 6	9	5313.97	1	7.36339	0.605089
1659	DHX8	DEAH (Asp-Glu-Ala-His) box polypeptide 8	2	18.2526	1	NA	NA
165918	RNF168	ring finger protein 168, E3 ubiquitin protein ligase	6	0.728716	0	5.12206	0.636814
166	AES	amino-terminal enhancer of split	23	86751	0	6.20277	1.12019
1660	DHX9	DEAH (Asp-Glu-Ala-His) box helicase 9	36	9533	1	8.12299	1.13672
1662	DDX10	DEAD (Asp-Glu-Ala-Asp) box polypeptide 10	5	0	0	NA	NA
1663	DDX11	DEAD/H (Asp-Glu-Ala-Asp/His) box helicase 11	4	0	0	NA	NA
166378	SPATA5	spermatogenesis associated 5	4	0	0	6.03673	0.375915
1665	DHX15	DEAH (Asp-Glu-Ala-His) box helicase 15	12	5317.96	1	7.8488	0.68502
1666	DECR1	2,4-dienoyl CoA reductase 1, mitochondrial	2	2.36583	0	6.58827	0.0237452
166824	RASSF6	Ras association (RalGDS/AF-6) domain family member 6	1	0	0	NA	NA
166929	SGMS2	sphingomyelin synthase 2	4	0	0	NA	NA
167227	DCP2	decapping mRNA 2	6	16.143	0	6.23189	0.533911
1674	DES	desmin	11	32035.6	0	4.20615	0.984978
167465	ZNF366	zinc finger protein 366	2	4.95673	0	NA	NA
1675	CFD	complement factor D (adipsin)	5	7659.93	0	NA	NA
1676	DFFA	DNA fragmentation factor, 45kDa, alpha polypeptide	17	24523.5	0	5.49958	1.05411
1677	DFFB	DNA fragmentation factor, 40kDa, beta polypeptide (caspase-activated DNase)	7	9467.95	0	5.56143	0.663023
1678	TIMM8A	translocase of inner mitochondrial membrane 8 homolog A (yeast)	8	3074.98	0	7.56564	0.535184
167838	TXLNB	taxilin beta	2	1.81351	0	NA	NA
168417	ZNF679	zinc finger protein 679	1	0	0	NA	NA
168455	CCDC71L	coiled-coil domain containing 71-like	4	0	0	NA	NA
1687	DFNA5	deafness, autosomal dominant 5	5	2361.98	0	5.30785	0.540406
1690	COCH	cochlin	3	24.4074	0	4.7338	0.371783
169522	KCNV2	potassium channel, voltage gated modifier subfamily V, member 2	1	0	0	NA	NA
169792	GLIS3	GLIS family zinc finger 3	1	0	0	NA	NA
169966	FAM46D	family with sequence similarity 46, member D	1	0	0	NA	NA
170082	TCEANC	transcription elongation factor A (SII) N-terminal and central domain containing	7	10437	0	NA	NA
170261	ZCCHC12	zinc finger, CCHC domain containing 12	4	0	0	NA	NA
170463	SSBP4	single stranded DNA binding protein 4	2	0	0	NA	NA
170482	CLEC4C	C-type lectin domain family 4, member C	1	0	0	NA	NA
170506	DHX36	DEAH (Asp-Glu-Ala-His) box polypeptide 36	12	4100.27	1	6.82633	0.779824
170591	S100Z	S100 calcium binding protein Z	1	0	0	NA	NA
170622	COMMD6	COMM domain containing 6	5	0	0	NA	NA
170850	KCNG3	potassium channel, voltage gated modifier subfamily G, member 3	1	0	0	NA	NA
170954	PPP1R18	protein phosphatase 1, regulatory subunit 18	1	0	0	NA	NA
171023	ASXL1	additional sex combs like transcriptional regulator 1	6	4.43609	0	NA	NA
171177	RHOV	ras homolog family member V	1	0	0	NA	NA
171392	ZNF675	zinc finger protein 675	1	0	0	NA	NA
171425	CLYBL	citrate lyase beta like	3	0.797738	0	4.55619	0.388251
171568	POLR3H	polymerase (RNA) III (DNA directed) polypeptide H (22.9kD)	13	499.692	0	6.40589	0.85357
171586	ABHD3	abhydrolase domain containing 3	4	0	0	NA	NA
1716	DGUOK	deoxyguanosine kinase	4	0	0	NA	NA
1717	DHCR7	7-dehydrocholesterol reductase	8	1318.04	1	6.90228	0.596691
1718	DHCR24	24-dehydrocholesterol reductase	4	0	0	6.71955	0.312604
1719	DHFR	dihydrofolate reductase	9	23176.9	0	7.31329	0.609735
1725	DHPS	deoxyhypusine synthase	8	2787.85	0	6.50152	0.633849
1727	CYB5R3	cytochrome b5 reductase 3	4	0	0	NA	NA
1728	NQO1	NAD(P)H dehydrogenase, quinone 1	5	0	0	5.88663	0.486741
1729	DIAPH1	diaphanous-related formin 1	10	11257.3	0	7.04729	0.680155
1730	DIAPH2	diaphanous-related formin 2	1	0	0	6.32907	-0.253251
1731	2018-09-01	septin 1	3	85.8547	0	NA	NA
1734	DIO2	deiodinase, iodothyronine, type II	8	1052.81	0	NA	NA
1736	DKC1	dyskeratosis congenita 1, dyskerin	8	9993.48	0	7.35847	0.554393
1737	DLAT	dihydrolipoamide S-acetyltransferase	5	1442.67	0	7.25658	0.35972
1738	DLD	dihydrolipoamide dehydrogenase	6	4073.85	0	NA	NA
1739	DLG1	discs, large homolog 1 (Drosophila)	53	133825	0	6.6231	1.44376
174	AFP	alpha-fetoprotein	2	17.5956	0	NA	NA
1740	DLG2	discs, large homolog 2 (Drosophila)	25	8019.28	0	6.32331	1.14522
1741	DLG3	discs, large homolog 3 (Drosophila)	49	110731	0	5.52336	1.51165
1742	DLG4	discs, large homolog 4 (Drosophila)	77	114743	0	NA	NA
1743	DLST	dihydrolipoamide S-succinyltransferase (E2 component of 2-oxo-glutarate complex)	9	950.098	0	7.16401	0.623575
1745	DLX1	distal-less homeobox 1	1	0	0	NA	NA
1746	DLX2	distal-less homeobox 2	6	134.146	0	NA	NA
1748	DLX4	distal-less homeobox 4	2	0	0	NA	NA
1749	DLX5	distal-less homeobox 5	5	87.8805	0	NA	NA
1755	DMBT1	deleted in malignant brain tumors 1	3	10083.7	0	NA	NA
1756	DMD	dystrophin	20	45155	0	4.39709	1.22691
1759	DNM1	dynamin 1	21	1600.88	0	5.60098	1.13648
176	ACAN	aggrecan	4	10141.3	0	NA	NA
1760	DMPK	dystrophia myotonica-protein kinase	5	378.86	0	NA	NA
1762	DMWD	dystrophia myotonica, WD repeat containing	35	21169	0	4.57867	1.45311
1763	DNA2	DNA replication helicase/nuclease 2	4	0	0	4.86601	0.484463
177	AGER	advanced glycosylation end product-specific receptor	4	678.133	0	NA	NA
1770	DNAH9	dynein, axonemal, heavy chain 9	1	0	0	NA	NA
1773	DNASE1	deoxyribonuclease I	1	0	0	NA	NA
1777	DNASE2	deoxyribonuclease II, lysosomal	2	0	0	NA	NA
1778	DYNC1H1	dynein, cytoplasmic 1, heavy chain 1	26	13165.6	1	7.56876	1.04678
178	AGL	amylo-alpha-1, 6-glucosidase, 4-alpha-glucanotransferase	8	3821.67	0	6.58453	0.626153
1780	DYNC1I1	dynein, cytoplasmic 1, intermediate chain 1	4	10.2663	0	NA	NA
1781	DYNC1I2	dynein, cytoplasmic 1, intermediate chain 2	5	0	0	NA	NA
1785	DNM2	dynamin 2	24	10590.4	0	7.13646	1.0521
1786	DNMT1	DNA (cytosine-5-)-methyltransferase 1	28	9144.75	1	7.1648	1.11642
1788	DNMT3A	DNA (cytosine-5-)-methyltransferase 3 alpha	32	10781.9	0	5.47031	1.33152
1789	DNMT3B	DNA (cytosine-5-)-methyltransferase 3 beta	22	320.158	0	4.58954	1.25046
1791	DNTT	DNA nucleotidylexotransferase	10	15.4303	0	NA	NA
1793	DOCK1	dedicator of cytokinesis 1	15	2617.9	0	5.39039	1.00988
1794	DOCK2	dedicator of cytokinesis 2	10	2870.9	0	NA	NA
1795	DOCK3	dedicator of cytokinesis 3	3	17.7302	0	4.95157	0.351591
1796	DOK1	docking protein 1, 62kDa (downstream of tyrosine kinase 1)	19	1190.13	0	5.16489	1.13345
1797	DXO	decapping exoribonuclease	4	12.0839	0	NA	NA
1800	DPEP1	dipeptidase 1 (renal)	1	0	0	4.79397	-0.110916
1801	DPH1	diphthamide biosynthesis 1	6	602.377	0	5.7591	0.577747
1802	DPH2	DPH2 homolog (S. cerevisiae)	4	0	0	6.5171	0.331375
1803	DPP4	dipeptidyl-peptidase 4	9	31299.8	0	NA	NA
1805	DPT	dermatopontin	1	0	0	NA	NA
1808	DPYSL2	dihydropyrimidinase-like 2	8	2875.41	0	6.21292	0.660608
1809	DPYSL3	dihydropyrimidinase-like 3	1	0	0	NA	NA
181	AGRP	agouti related neuropeptide	1	0	0	NA	NA
1810	DR1	down-regulator of transcription 1, TBP-binding (negative cofactor 2)	2	10.6708	0	NA	NA
1811	SLC26A3	solute carrier family 26 (anion exchanger), member 3	1	0	0	NA	NA
1812	DRD1	dopamine receptor D1	6	19949.3	0	NA	NA
1813	DRD2	dopamine receptor D2	10	844.709	0	NA	NA
1814	DRD3	dopamine receptor D3	8	11156.6	0	NA	NA
1815	DRD4	dopamine receptor D4	5	6145.56	0	NA	NA
1816	DRD5	dopamine receptor D5	4	1112.87	0	NA	NA
1819	DRG2	developmentally regulated GTP binding protein 2	5	4788.05	0	7.02873	0.380846
182	JAG1	jagged 1	9	10379.3	0	NA	NA
1820	ARID3A	AT rich interactive domain 3A (BRIGHT-like)	3	52.794	0	NA	NA
1821	DRP2	dystrophin related protein 2	2	6.23533	0	NA	NA
1822	ATN1	atrophin 1	15	1260.13	0	4.59276	1.08383
1823	DSC1	desmocollin 1	11	1389.73	0	4.3477	0.971854
1824	DSC2	desmocollin 2	7	0.139598	0	5.36945	0.680822
1825	DSC3	desmocollin 3	7	2236.05	0	4.35661	0.774733
1827	RCAN1	regulator of calcineurin 1	5	0	0	5.31167	0.540052
1828	DSG1	desmoglein 1	15	4619.21	0	NA	NA
1829	DSG2	desmoglein 2	9	2135.31	0	6.46466	0.68842
183	AGT	angiotensinogen (serpin peptidase inhibitor, clade A, member 8)	2	9.32594	0	NA	NA
1830	DSG3	desmoglein 3	2	3.81614	0	NA	NA
1831	TSC22D3	TSC22 domain family, member 3	9	20.9329	0	6.21788	0.711301
1832	DSP	desmoplakin	20	8110.04	0	6.85699	0.99883
1836	SLC26A2	solute carrier family 26 (anion exchanger), member 2	4	0	0	NA	NA
1837	DTNA	dystrobrevin, alpha	11	6253.77	0	5.35183	0.878751
1838	DTNB	dystrobrevin, beta	10	2988.64	0	5.47079	0.826328
1839	HBEGF	heparin-binding EGF-like growth factor	8	522.498	0	NA	NA
1840	DTX1	deltex 1, E3 ubiquitin ligase	8	13.9575	0	NA	NA
1841	DTYMK	deoxythymidylate kinase (thymidylate kinase)	6	0	0	7.14559	0.449192
1843	DUSP1	dual specificity phosphatase 1	12	1576.88	0	NA	NA
1844	DUSP2	dual specificity phosphatase 2	5	0	0	NA	NA
1845	DUSP3	dual specificity phosphatase 3	6	0.59143	0	7.07914	0.455354
1846	DUSP4	dual specificity phosphatase 4	3	1.70247	0	NA	NA
1847	DUSP5	dual specificity phosphatase 5	5	0	0	NA	NA
1848	DUSP6	dual specificity phosphatase 6	5	2091.9	0	NA	NA
1849	DUSP7	dual specificity phosphatase 7	3	24.5671	0	5.09316	0.338463
185	AGTR1	angiotensin II receptor, type 1	7	1016.94	0	NA	NA
1852	DUSP9	dual specificity phosphatase 9	6	0	0	6.25456	0.531809
1854	DUT	deoxyuridine triphosphatase	6	3999.82	0	7.91876	0.377503
1855	DVL1	dishevelled segment polarity protein 1	22	15458.6	0	5.34616	1.18031
1856	DVL2	dishevelled segment polarity protein 2	50	70760.4	0	6.41414	1.43783
1857	DVL3	dishevelled segment polarity protein 3	17	6805.4	0	4.8154	1.11755
1859	DYRK1A	dual-specificity tyrosine-(Y)-phosphorylation regulated kinase 1A	9	668.542	1	6.12	0.720376
186	AGTR2	angiotensin II receptor, type 2	3	9993.03	0	NA	NA
1861	TOR1A	torsin family 1, member A (torsin A)	11	4032.95	0	6.52452	0.77002
1869	E2F1	E2F transcription factor 1	48	42116.9	0	NA	NA
1870	E2F2	E2F transcription factor 2	6	33.1749	0	NA	NA
1871	E2F3	E2F transcription factor 3	8	438.045	0	5.27609	0.747471
1874	E2F4	E2F transcription factor 4, p107/p130-binding	18	4056.79	0	5.3646	1.09145
1875	E2F5	E2F transcription factor 5, p130-binding	5	15.1262	0	NA	NA
1876	E2F6	E2F transcription factor 6	16	6145.84	0	NA	NA
1877	E4F1	E4F transcription factor 1	7	598.805	0	5.21558	0.695089
1879	EBF1	early B-cell factor 1	3	175.923	0	NA	NA
1889	ECE1	endothelin converting enzyme 1	4	0	0	5.33907	0.440602
1891	ECH1	enoyl CoA hydratase 1, peroxisomal	9	5473.64	0	7.05075	0.634077
1892	ECHS1	enoyl CoA hydratase, short chain, 1, mitochondrial	6	386.671	0	7.94723	0.374864
1894	ECT2	epithelial cell transforming 2	7	504.285	0	5.24126	0.692708
1896	EDA	ectodysplasin A	1	0	0	NA	NA
19	ABCA1	ATP-binding cassette, sub-family A (ABC1), member 1	16	23352	0	4.23524	1.14501
190	NR0B1	nuclear receptor subfamily 0, group B, member 1	5	41.4791	0	NA	NA
1901	S1PR1	sphingosine-1-phosphate receptor 1	7	37913.5	0	NA	NA
1903	S1PR3	sphingosine-1-phosphate receptor 3	1	0	0	NA	NA
1906	EDN1	endothelin 1	2	20.6048	0	NA	NA
1909	EDNRA	endothelin receptor type A	4	11.9697	0	NA	NA
191	AHCY	adenosylhomocysteinase	6	897.676	1	8.36292	0.336321
1910	EDNRB	endothelin receptor type B	3	5.16688	0	NA	NA
1911	PHC1	polyhomeotic homolog 1 (Drosophila)	6	57.3845	0	4.57184	0.68783
1912	PHC2	polyhomeotic homolog 2 (Drosophila)	20	21297.9	1	6.48343	1.03347
1915	EEF1A1	eukaryotic translation elongation factor 1 alpha 1	30	17291.8	1	9.01085	0.975215
1917	EEF1A2	eukaryotic translation elongation factor 1 alpha 2	19	167.68	1	7.48954	0.917904
192111	PGAM5	phosphoglycerate mutase family member 5	15	397.921	1	7.30038	0.83278
192669	AGO3	argonaute RISC catalytic component 3	43	20056.9	0	5.31219	1.4745
192670	AGO4	argonaute RISC catalytic component 4	62	11778.8	0	6.86783	1.48919
1933	EEF1B2	eukaryotic translation elongation factor 1 beta 2	10	22.6914	1	8.30769	0.563291
1936	EEF1D	eukaryotic translation elongation factor 1 delta (guanine nucleotide exchange protein)	13	1237.57	1	5.83507	0.906496
1937	EEF1G	eukaryotic translation elongation factor 1 gamma	24	7837.2	1	8.34662	0.939892
1938	EEF2	eukaryotic translation elongation factor 2	11	2133.85	1	8.65975	0.572041
1939	EIF2D	eukaryotic translation initiation factor 2D	1	0	0	NA	NA
1942	EFNA1	ephrin-A1	4	57.5382	0	NA	NA
1943	EFNA2	ephrin-A2	3	9122.5	0	NA	NA
1944	EFNA3	ephrin-A3	2	235.476	0	NA	NA
1945	EFNA4	ephrin-A4	2	235.476	0	NA	NA
1946	EFNA5	ephrin-A5	3	403.593	0	NA	NA
1947	EFNB1	ephrin-B1	10	4519.19	0	5.57933	0.816264
1948	EFNB2	ephrin-B2	3	18.4123	0	NA	NA
1949	EFNB3	ephrin-B3	2	2.07258	0	NA	NA
1950	EGF	epidermal growth factor	5	304.332	0	NA	NA
1953	MEGF6	multiple EGF-like-domains 6	1	0	0	NA	NA
1954	MEGF8	multiple EGF-like-domains 8	1	0	0	NA	NA
1956	EGFR	epidermal growth factor receptor	197	383085	1	4.88289	2.1753
1958	EGR1	early growth response 1	13	4144.8	0	NA	NA
1959	EGR2	early growth response 2	3	63.7383	0	NA	NA
196	AHR	aryl hydrocarbon receptor	25	3043.53	0	4.88261	1.2788
196374	KRT78	keratin 78, type II	1	0	0	NA	NA
1964	EIF1AX	eukaryotic translation initiation factor 1A, X-linked	8	2196.5	0	7.8143	0.512128
196403	DTX3	deltex 3, E3 ubiquitin ligase	1	0	0	NA	NA
196441	ZFC3H1	zinc finger, C3H1-type containing	5	3601.68	0	NA	NA
196477	CCER1	coiled-coil glutamate-rich protein 1	3	109.503	0	NA	NA
1965	EIF2S1	eukaryotic translation initiation factor 2, subunit 1 alpha, 35kDa	14	1211.75	1	7.81223	0.755358
196513	DCP1B	decapping mRNA 1B	7	3188.97	0	5.31962	0.685443
196527	ANO6	anoctamin 6	4	0	0	NA	NA
196528	ARID2	AT rich interactive domain 2 (ARID, RFX-like)	13	739.391	0	5.49204	0.938301
1967	EIF2B1	eukaryotic translation initiation factor 2B, subunit 1 alpha, 26kDa	16	20100.4	1	6.92024	0.896055
1968	EIF2S3	eukaryotic translation initiation factor 2, subunit 3 gamma, 52kDa	11	1227.92	1	7.92265	0.640385
1969	EPHA2	EPH receptor A2	12	10635.8	1	5.85381	0.869996
197	AHSG	alpha-2-HS-glycoprotein	3	87.6105	0	NA	NA
197131	UBR1	ubiquitin protein ligase E3 component n-recognin 1	10	11.5354	0	5.86623	0.789663
197257	LDHD	lactate dehydrogenase D	1	0	0	NA	NA
197259	MLKL	mixed lineage kinase domain-like	3	18.5354	0	NA	NA
1973	EIF4A1	eukaryotic translation initiation factor 4A1	19	5665.41	1	8.55646	0.818979
197370	NSMCE1	non-SMC element 1 homolog (S. cerevisiae)	9	4842.62	0	5.39631	0.787477
1974	EIF4A2	eukaryotic translation initiation factor 4A2	32	26127.3	0	4.90693	1.38376
1975	EIF4B	eukaryotic translation initiation factor 4B	14	384.128	1	7.17337	0.814593
1977	EIF4E	eukaryotic translation initiation factor 4E	20	29222.8	1	7.13436	0.973112
1978	EIF4EBP1	eukaryotic translation initiation factor 4E binding protein 1	8	82.5546	0	7.32645	0.557361
1979	EIF4EBP2	eukaryotic translation initiation factor 4E binding protein 2	1	0	0	NA	NA
1981	EIF4G1	eukaryotic translation initiation factor 4 gamma, 1	29	4609.14	1	5.34965	1.29996
1982	EIF4G2	eukaryotic translation initiation factor 4 gamma, 2	12	1198.61	0	6.97816	0.765746
1983	EIF5	eukaryotic translation initiation factor 5	7	0.8337	1	7.45498	0.487453
1984	EIF5A	eukaryotic translation initiation factor 5A	9	54.3922	1	8.79733	0.472135
1991	ELANE	elastase, neutrophil expressed	6	10770.2	0	NA	NA
1992	SERPINB1	serpin peptidase inhibitor, clade B (ovalbumin), member 1	5	3909.58	0	6.67944	0.413232
1993	ELAVL2	ELAV like neuron-specific RNA binding protein 2	5	0	0	5.9484	0.481015
1994	ELAVL1	ELAV like RNA binding protein 1	14	1047.46	1	7.92921	0.744511
1995	ELAVL3	ELAV like neuron-specific RNA binding protein 3	1	0	0	NA	NA
1996	ELAVL4	ELAV like neuron-specific RNA binding protein 4	2	21.5808	0	5.9484	0.0830748
1997	ELF1	E74-like factor 1 (ets domain transcription factor)	6	29.4585	0	5.19266	0.630268
199720	GGN	gametogenetin	2	9967	0	NA	NA
199745	THAP8	THAP domain containing 8	1	0	0	NA	NA
1998	ELF2	E74-like factor 2 (ets domain transcription factor)	2	18.8302	0	5.3201	0.141331
199857	ALG14	ALG14, UDP-N-acetylglucosaminyltransferase subunit	4	0	0	NA	NA
1999	ELF3	E74-like factor 3 (ets domain transcription factor, epithelial-specific )	15	11532.6	0	NA	NA
2	A2M	alpha-2-macroglobulin	18	55526.4	0	4.78847	1.14487
2000	ELF4	E74-like factor 4 (ets domain transcription factor)	5	0	0	NA	NA
200081	TXLNA	taxilin alpha	9	2010.44	0	6.95168	0.643262
2001	ELF5	E74-like factor 5 (ets domain transcription factor)	2	0.210695	0	NA	NA
200186	CRTC2	CREB regulated transcription coactivator 2	12	6463.51	0	6.31021	0.827678
2002	ELK1	ELK1, member of ETS oncogene family	8	618.628	0	5.60274	0.717184
200316	APOBEC3F	apolipoprotein B mRNA editing enzyme, catalytic polypeptide-like 3F	6	2488.09	0	5.74371	0.579174
2004	ELK3	ELK3, ETS-domain protein (SRF accessory protein 2)	6	1579.01	0	NA	NA
2005	ELK4	ELK4, ETS-domain protein (SRF accessory protein 1)	2	6.20822	0	NA	NA
200523	TEX37	testis expressed 37	1	0	0	NA	NA
200539	ANKRD23	ankyrin repeat domain 23	1	0	0	NA	NA
200558	APLF	aprataxin and PNKP like factor	4	19.7242	0	NA	NA
200576	PIKFYVE	phosphoinositide kinase, FYVE finger containing	1	0	0	NA	NA
2006	ELN	elastin	12	20454.5	0	NA	NA
200734	SPRED2	sprouty-related, EVH1 domain containing 2	1	0	0	NA	NA
200845	KCTD6	potassium channel tetramerization domain containing 6	1	0	0	NA	NA
200894	ARL13B	ADP-ribosylation factor-like 13B	4	0	0	5.15966	0.457237
200916	RPL22L1	ribosomal protein L22-like 1	2	5.96772	0	NA	NA
200933	FBXO45	F-box protein 45	5	0	0	4.92363	0.576031
2010	EMD	emerin	22	20073.1	1	7.54944	0.976018
2011	MARK2	MAP/microtubule affinity-regulating kinase 2	34	43430.6	0	NA	NA
201158	TVP23C	trans-golgi network vesicle protein 23 homolog C (S. cerevisiae)	4	0	0	NA	NA
201163	FLCN	folliculin	6	3501.82	0	4.63176	0.682274
201175	NULL	NULL	1	0	0	NA	NA
201176	ARHGAP27	Rho GTPase activating protein 27	1	0	0	NA	NA
201254	STRA13	stimulated by retinoic acid 13	1	0	0	NA	NA
201292	TRIM65	tripartite motif containing 65	4	0	0	5.74786	0.402699
201294	UNC13D	unc-13 homolog D (C. elegans)	5	0	0	NA	NA
201475	RAB12	RAB12, member RAS oncogene family	4	0	0	NA	NA
201562	HACD2	3-hydroxyacyl-CoA dehydratase 2	1	0	0	NA	NA
201595	STT3B	STT3B, subunit of the oligosaccharyltransferase complex (catalytic)	5	0	0	NA	NA
201626	PDE12	phosphodiesterase 12	5	0	0	7.07786	0.376291
2017	CTTN	cortactin	26	13590.9	1	7.47377	1.05559
201780	SLC10A4	solute carrier family 10, member 4	4	0	0	NA	NA
2018	EMX2	empty spiracles homeobox 2	1	0	0	NA	NA
201895	SMIM14	small integral membrane protein 14	5	0	0	NA	NA
2019	EN1	engrailed homeobox 1	1	0	0	NA	NA
201931	TMEM192	transmembrane protein 192	4	0	0	6.17514	0.363081
2020	EN2	engrailed homeobox 2	1	0	0	NA	NA
202018	TAPT1	transmembrane anterior posterior transformation 1	4	0	0	NA	NA
2021	ENDOG	endonuclease G	5	0	0	NA	NA
2022	ENG	endoglin	9	165.069	0	NA	NA
2023	ENO1	enolase 1, (alpha)	12	5516.33	1	5.34888	0.916813
202333	CMYA5	cardiomyopathy associated 5	2	0.783206	0	NA	NA
202559	KHDRBS2	KH domain containing, RNA binding, signal transduction associated 2	47	14986	0	NA	NA
2026	ENO2	enolase 2 (gamma, neuronal)	4	0	0	NA	NA
2029	ENSA	endosulfine alpha	5	0	0	NA	NA
203	AK1	adenylate kinase 1	6	1259.45	0	7.51842	0.414624
2030	SLC29A1	solute carrier family 29 (equilibrative nucleoside transporter), member 1	4	0	0	NA	NA
203068	TUBB	tubulin, beta class I	47	31023.2	1	8.39878	1.22694
2033	EP300	E1A binding protein p300	190	243226	0	6.23708	2.03403
2034	EPAS1	endothelial PAS domain protein 1	13	6471.24	0	NA	NA
2035	EPB41	erythrocyte membrane protein band 4.1	25	41148.1	0	6.67323	1.11278
203522	DDX26B	DEAD/H (Asp-Glu-Ala-Asp/His) box polypeptide 26B	1	0	0	NA	NA
2036	EPB41L1	erythrocyte membrane protein band 4.1-like 1	8	412.39	0	5.20288	0.754259
2037	EPB41L2	erythrocyte membrane protein band 4.1-like 2	12	20137.5	0	7.08978	0.755397
2038	EPB42	erythrocyte membrane protein band 4.2	5	363.099	0	NA	NA
204	AK2	adenylate kinase 2	9	1098.46	0	8.07777	0.538852
2040	STOM	stomatin	9	940.242	1	6.1539	0.717233
2041	EPHA1	EPH receptor A1	4	0	0	NA	NA
2042	EPHA3	EPH receptor A3	12	28854.1	0	4.71063	0.975992
2043	EPHA4	EPH receptor A4	6	20101.8	0	4.5951	0.685674
2044	EPHA5	EPH receptor A5	1	0	0	5.59555	-0.18524
2045	EPHA7	EPH receptor A7	4	32.2836	0	4.92935	0.478591
2046	EPHA8	EPH receptor A8	2	123.276	0	NA	NA
2047	EPHB1	EPH receptor B1	7	3265.63	0	NA	NA
2048	EPHB2	EPH receptor B2	14	9882.71	0	4.68506	1.04531
204801	NLRP11	NLR family, pyrin domain containing 11	4	0	0	NA	NA
204851	HIPK1	homeodomain interacting protein kinase 1	9	12587.7	0	NA	NA
2049	EPHB3	EPH receptor B3	6	4891.96	0	NA	NA
2051	EPHB6	EPH receptor B6	1	0	0	NA	NA
2052	EPHX1	epoxide hydrolase 1, microsomal (xenobiotic)	4	0	0	NA	NA
2054	STX2	syntaxin 2	8	30.0075	0	5.03941	0.769416
205564	SENP5	SUMO1/sentrin specific peptidase 5	1	0	0	4.40211	-0.0745838
2056	EPO	erythropoietin	1	0	0	NA	NA
2057	EPOR	erythropoietin receptor	31	24056.1	0	NA	NA
2058	EPRS	glutamyl-prolyl-tRNA synthetase	18	1070.59	1	7.68461	0.876335
2059	EPS8	epidermal growth factor receptor pathway substrate 8	9	2466.3	0	5.68883	0.760354
2060	EPS15	epidermal growth factor receptor pathway substrate 15	29	31776.6	0	6.68671	1.17599
2063	NR2F6	nuclear receptor subfamily 2, group F, member 6	5	34.9224	0	5.55718	0.517289
2064	ERBB2	erb-b2 receptor tyrosine kinase 2	47	43414.1	0	5.02258	1.53998
2065	ERBB3	erb-b2 receptor tyrosine kinase 3	28	16211.7	0	NA	NA
2066	ERBB4	erb-b2 receptor tyrosine kinase 4	27	20075.5	0	NA	NA
2067	ERCC1	excision repair cross-complementation group 1	10	1408.44	0	NA	NA
2068	ERCC2	excision repair cross-complementation group 2	13	410.153	0	6.37968	0.856
2069	EREG	epiregulin	2	1.90241	0	NA	NA
207	AKT1	v-akt murine thymoma viral oncogene homolog 1	95	70569.8	0	6.05791	1.74961
2070	EYA4	EYA transcriptional coactivator and phosphatase 4	1	0	0	NA	NA
2071	ERCC3	excision repair cross-complementation group 3	23	2399.98	0	6.2186	1.11872
2072	ERCC4	excision repair cross-complementation group 4	14	3184.94	0	5.88606	0.933952
2073	ERCC5	excision repair cross-complementation group 5	13	6012.78	0	5.68069	0.920809
2074	ERCC6	excision repair cross-complementation group 6	39	3073.95	1	4.75918	1.48337
2078	ERG	v-ets avian erythroblastosis virus E26 oncogene homolog	12	918.074	0	NA	NA
2079	ERH	enhancer of rudimentary homolog (Drosophila)	14	12411.1	1	8.36651	0.703965
208	AKT2	v-akt murine thymoma viral oncogene homolog 2	15	10125.5	0	6.43162	0.913332
2081	ERN1	endoplasmic reticulum to nucleus signaling 1	11	2706.24	0	NA	NA
2091	FBL	fibrillarin	30	6032.15	1	7.77218	1.09007
2098	ESD	esterase D	5	367.895	0	7.68336	0.320149
2099	ESR1	estrogen receptor 1	201	223230	0	NA	NA
21	ABCA3	ATP-binding cassette, sub-family A (ABC1), member 3	4	0	0	NA	NA
2100	ESR2	estrogen receptor 2 (ER beta)	46	10953.8	0	NA	NA
2101	ESRRA	estrogen-related receptor alpha	7	149.794	0	5.49401	0.669273
2103	ESRRB	estrogen-related receptor beta	6	322.62	0	4.69107	0.676775
2104	ESRRG	estrogen-related receptor gamma	6	198.901	0	NA	NA
2107	ETF1	eukaryotic translation termination factor 1	11	2392.54	1	7.67291	0.66354
2108	ETFA	electron-transfer-flavoprotein, alpha polypeptide	10	14247.8	1	7.9548	0.596011
2109	ETFB	electron-transfer-flavoprotein, beta polypeptide	1	0	0	NA	NA
2113	ETS1	v-ets avian erythroblastosis virus E26 oncogene homolog 1	20	4501.39	0	NA	NA
2114	ETS2	v-ets avian erythroblastosis virus E26 oncogene homolog 2	13	614.082	0	NA	NA
2115	ETV1	ets variant 1	3	6.21335	0	NA	NA
2118	ETV4	ets variant 4	2	3.31314	0	NA	NA
2119	ETV5	ets variant 5	3	32.0783	0	NA	NA
212	ALAS2	5'-aminolevulinate synthase 2	1	0	0	NA	NA
2120	ETV6	ets variant 6	19	6340.54	0	4.7767	1.16944
2122	MECOM	MDS1 and EVI1 complex locus	10	112.237	0	4.81671	0.886974
2125	EVPL	envoplakin	1	0	0	NA	NA
213	ALB	albumin	12	22821.8	1	NA	NA
2130	EWSR1	EWS RNA-binding protein 1	119	462515	0	7.53739	1.71026
2131	EXT1	exostosin glycosyltransferase 1	4	14.4581	0	3.6434	0.597824
2132	EXT2	exostosin glycosyltransferase 2	17	34719.1	0	4.59435	1.13804
2138	EYA1	EYA transcriptional coactivator and phosphatase 1	2	29.0306	0	NA	NA
2139	EYA2	EYA transcriptional coactivator and phosphatase 2	6	419.406	0	NA	NA
214	ALCAM	activated leukocyte cell adhesion molecule	5	2357.71	0	6.30035	0.448382
2145	EZH1	enhancer of zeste 1 polycomb repressive complex 2 subunit	5	2.78286	0	NA	NA
2146	EZH2	enhancer of zeste 2 polycomb repressive complex 2 subunit	34	16440.3	0	6.65126	1.24835
2147	F2	coagulation factor II (thrombin)	16	32940.8	0	NA	NA
2149	F2R	coagulation factor II (thrombin) receptor	4	327.652	0	NA	NA
215	ABCD1	ATP-binding cassette, sub-family D (ALD), member 1	6	0	0	NA	NA
2150	F2RL1	coagulation factor II (thrombin) receptor-like 1	7	1426.09	0	NA	NA
2152	F3	coagulation factor III (thromboplastin, tissue factor)	7	5185.55	0	NA	NA
2153	F5	coagulation factor V (proaccelerin, labile factor)	5	13789.6	0	NA	NA
2155	F7	coagulation factor VII (serum prothrombin conversion accelerator)	5	101.585	0	NA	NA
2157	F8	coagulation factor VIII, procoagulant component	9	11710.4	0	NA	NA
2158	F9	coagulation factor IX	1	0	0	NA	NA
2159	F10	coagulation factor X	6	226.826	0	NA	NA
2160	F11	coagulation factor XI	3	249.564	0	NA	NA
2161	F12	coagulation factor XII (Hageman factor)	1	0	0	NA	NA
2162	F13A1	coagulation factor XIII, A1 polypeptide	3	10005.6	0	NA	NA
2165	F13B	coagulation factor XIII, B polypeptide	1	0	0	NA	NA
2166	FAAH	fatty acid amide hydrolase	1	0	0	5.4954	-0.175953
2167	FABP4	fatty acid binding protein 4, adipocyte	5	104.844	0	NA	NA
2168	FABP1	fatty acid binding protein 1, liver	2	0.661969	0	NA	NA
217	ALDH2	aldehyde dehydrogenase 2 family (mitochondrial)	7	3588.66	0	7.18364	0.512611
2170	FABP3	fatty acid binding protein 3, muscle and heart	3	191.232	0	NA	NA
2171	FABP5	fatty acid binding protein 5 (psoriasis-associated)	6	2802.94	1	8.28355	0.343681
2175	FANCA	Fanconi anemia, complementation group A	31	33920.6	1	4.8198	1.37805
2176	FANCC	Fanconi anemia, complementation group C	21	1617.05	0	NA	NA
2177	FANCD2	Fanconi anemia, complementation group D2	32	9071.12	0	6.04286	1.27844
2178	FANCE	Fanconi anemia, complementation group E	12	6368.88	0	NA	NA
2180	ACSL1	acyl-CoA synthetase long-chain family member 1	4	0	0	6.301	0.351411
2181	ACSL3	acyl-CoA synthetase long-chain family member 3	6	0.167778	1	6.80807	0.480487
2182	ACSL4	acyl-CoA synthetase long-chain family member 4	5	0	0	6.94813	0.388319
2184	FAH	fumarylacetoacetate hydrolase (fumarylacetoacetase)	1	0	0	5.92987	-0.216237
2185	PTK2B	protein tyrosine kinase 2 beta	56	80955.6	0	4.77015	1.63948
2186	BPTF	bromodomain PHD finger transcription factor	20	2145.2	0	5.32454	1.14092
2187	FANCB	Fanconi anemia, complementation group B	5	0	0	4.47059	0.618037
2188	FANCF	Fanconi anemia, complementation group F	9	54.1042	0	NA	NA
2189	FANCG	Fanconi anemia, complementation group G	25	30553.6	0	3.99067	1.3615
219	ALDH1B1	aldehyde dehydrogenase 1 family, member B1	5	0	0	NA	NA
2191	FAP	fibroblast activation protein, alpha	1	0	0	NA	NA
2192	FBLN1	fibulin 1	11	15643.6	0	NA	NA
2193	FARSA	phenylalanyl-tRNA synthetase, alpha subunit	6	2.61461	0	NA	NA
219333	USP12	ubiquitin specific peptidase 12	14	1584.9	0	4.78353	1.03618
2194	FASN	fatty acid synthase	11	140.307	1	8.06501	0.627185
2195	FAT1	FAT atypical cadherin 1	7	10410.2	0	3.86145	0.820645
219541	MED19	mediator complex subunit 19	44	5376.96	0	6.27811	1.39493
219670	ENKUR	enkurin, TRPC channel interacting protein	4	0	0	NA	NA
2197	FAU	Finkel-Biskis-Reilly murine sarcoma virus (FBR-MuSV) ubiquitously expressed	5	0	1	NA	NA
219743	TYSND1	trypsin domain containing 1	1	0	0	NA	NA
219771	CCNY	cyclin Y	2	12.2733	0	6.18736	0.0609176
2199	FBLN2	fibulin 2	11	19949.9	0	NA	NA
219927	MRPL21	mitochondrial ribosomal protein L21	4	0	0	NA	NA
22	ABCB7	ATP-binding cassette, sub-family B (MDR/TAP), member 7	5	0	0	6.39777	0.439349
2200	FBN1	fibrillin 1	7	1258.55	0	NA	NA
2201	FBN2	fibrillin 2	3	289.392	0	3.77456	0.460724
220108	FAM124A	family with sequence similarity 124A	1	0	0	NA	NA
220134	SKA1	spindle and kinetochore associated complex subunit 1	2	0	0	5.95864	0.0821246
220136	CFAP53	cilia and flagella associated protein 53	2	112.115	0	NA	NA
220164	DOK6	docking protein 6	1	0	0	NA	NA
2202	EFEMP1	EGF containing fibulin-like extracellular matrix protein 1	3	48.6331	0	NA	NA
220213	OTUD1	OTU deubiquitinase 1	6	43.0521	0	NA	NA
2203	FBP1	fructose-1,6-bisphosphatase 1	8	1454.95	0	NA	NA
2204	FCAR	Fc fragment of IgA, receptor for	3	33.0466	0	NA	NA
2205	FCER1A	Fc fragment of IgE, high affinity I, receptor for; alpha polypeptide	2	77.9262	0	NA	NA
220594	USP32P2	ubiquitin specific peptidase 32 pseudogene 2	8	62.0401	0	NA	NA
2206	MS4A2	membrane-spanning 4-domains, subfamily A, member 2	1	0	0	NA	NA
2207	FCER1G	Fc fragment of IgE, high affinity I, receptor for; gamma polypeptide	2	6.07584	0	NA	NA
220717	RPLP0P6	ribosomal protein, large, P0 pseudogene 6	4	0	0	NA	NA
2208	FCER2	Fc fragment of IgE, low affinity II, receptor for (CD23)	1	0	0	NA	NA
220885	RPSAP15	ribosomal protein SA pseudogene 15	4	0	0	NA	NA
2209	FCGR1A	Fc fragment of IgG, high affinity Ia, receptor (CD64)	5	327.191	0	NA	NA
220963	SLC16A9	solute carrier family 16, member 9	4	0	0	NA	NA
220965	FAM13C	family with sequence similarity 13, member C	1	0	0	NA	NA
220988	HNRNPA3	heterogeneous nuclear ribonucleoprotein A3	10	1692.66	1	6.72423	0.710109
221	ALDH3B1	aldehyde dehydrogenase 3 family, member B1	4	0	0	NA	NA
221016	NULL	NULL	1	0	0	NA	NA
221035	REEP3	receptor accessory protein 3	4	0	0	5.04063	0.468273
221037	JMJD1C	jumonji domain containing 1C	2	12.2755	0	4.72167	0.196817
221079	ARL5B	ADP-ribosylation factor-like 5B	4	0	0	5.76288	0.401306
221092	HNRNPUL2	heterogeneous nuclear ribonucleoprotein U-like 2	7	324.474	1	7.54776	0.478849
221150	SKA3	spindle and kinetochore associated complex subunit 3	7	11269.7	0	5.67318	0.65266
221154	MICU2	mitochondrial calcium uptake 2	4	0	0	NA	NA
221184	CPNE2	copine II	5	0	0	5.68058	0.505846
2212	FCGR2A	Fc fragment of IgG, low affinity IIa, receptor (CD32)	10	9795.4	0	5.6677	0.80807
221294	NT5DC1	5'-nucleotidase domain containing 1	4	0	0	NA	NA
2213	FCGR2B	Fc fragment of IgG, low affinity IIb, receptor (CD32)	5	387.128	0	NA	NA
221302	ZUFSP	zinc finger with UFM1-specific peptidase domain	4	0	0	NA	NA
2214	FCGR3A	Fc fragment of IgG, low affinity IIIa, receptor (CD16a)	2	9967	0	NA	NA
221458	KIF6	kinesin family member 6	1	0	0	NA	NA
221477	C6orf89	chromosome 6 open reading frame 89	4	0	0	NA	NA
2215	FCGR3B	Fc fragment of IgG, low affinity IIIb, receptor (CD16b)	2	37.9109	0	NA	NA
221504	ZBTB9	zinc finger and BTB domain containing 9	5	0	0	NA	NA
221547	RANP1	RAN, member RAS oncogene family pseudogene 1	4	0	0	NA	NA
221613	HIST1H2AA	histone cluster 1, H2aa	4	0	0	NA	NA
221656	KDM1B	lysine (K)-specific demethylase 1B	5	0	0	NA	NA
221692	PHACTR1	phosphatase and actin regulator 1	2	0	0	NA	NA
2217	FCGRT	Fc fragment of IgG, receptor, transporter, alpha	2	1.68253	0	4.56318	0.211512
221830	TWISTNB	TWIST neighbor	1	0	0	NA	NA
2219	FCN1	ficolin (collagen/fibrinogen domain containing) 1	1	0	0	NA	NA
221927	BRAT1	BRCA1-associated ATM activator 1	5	0	1	NA	NA
221935	SDK1	sidekick cell adhesion molecule 1	1	0	0	NA	NA
221937	FOXK1	forkhead box K1	4	230.412	0	4.96879	0.474934
221955	DAGLB	diacylglycerol lipase, beta	4	0	0	NA	NA
221960	CCZ1B	CCZ1 vacuolar protein trafficking and biogenesis associated homolog B (S. cerevisiae)	1	0	0	NA	NA
2220	FCN2	ficolin (collagen/fibrinogen domain containing lectin) 2	3	621.404	0	NA	NA
222068	TMED4	transmembrane emp24 protein transport domain containing 4	4	0	0	6.40609	0.341667
2221	FCP1	F-cell production 1	2	0	0	NA	NA
2222	FDFT1	farnesyl-diphosphate farnesyltransferase 1	7	881.188	0	6.65587	0.561546
222236	NAPEPLD	N-acyl phosphatidylethanolamine phospholipase D	4	0	0	NA	NA
222255	ATXN7L1	ataxin 7-like 1	1	0	0	NA	NA
222389	BEND7	BEN domain containing 7	3	6.525	0	NA	NA
2224	FDPS	farnesyl diphosphate synthase	5	0	1	7.43163	0.343489
222484	LNX2	ligand of numb-protein X 2	2	8.15805	0	NA	NA
222546	RFX6	regulatory factor X, 6	3	30.7822	0	NA	NA
222643	UNC5CL	unc-5 homolog C (C. elegans)-like	2	0	0	NA	NA
222658	KCTD20	potassium channel tetramerization domain containing 20	5	0	0	NA	NA
223	ALDH9A1	aldehyde dehydrogenase 9 family, member A1	7	390.283	0	NA	NA
[truncated: 7,971 more rows]

## Sheet: B. Subnetwork
The degree and betweenness of proteins in virus-host interaction subnetwork.
Symbol	Description	Gene ID	Virus Associated (positive:1, negative:0)	Internal-Essential (positive:1, negative:0)	Degree	Betweenness	Selected for testing (Labeled "Highest" or "Lowest")
UBA52	ubiquitin A-52 residue ribosomal protein fusion product 1	7311	0	0	2080	913130	Highest
UBB	ubiquitin B	7314	0	0	2080	913130	Highest
UBC	ubiquitin C	7316	0	0	2080	913130	Highest
SUMO2	small ubiquitin-like modifier 2	6613	0	0	306	75217.6	Highest
TRAF2	TNF receptor-associated factor 2	7186	0	0	138	42094.4	Highest
ICT1	immature colon carcinoma transcript 1	3396	0	0	133	39385.3	Highest
EWSR1	EWS RNA-binding protein 1	2130	0	0	75	31077.8	Highest
SMAD3	SMAD family member 3	4088	0	0	111	30948.5	Highest
HDAC1	histone deacetylase 1	3065	0	0	171	24235.2	Highest
EP300	E1A binding protein p300	2033	0	0	148	20470.5	Highest
KRTAP4-12	keratin associated protein 4-12	83755	0	0	61	18913.8	Highest
CCDC85B	coiled-coil domain containing 85B	11007	0	0	78	18819.5	Highest
RELA	v-rel avian reticuloendotheliosis viral oncogene homolog A	5970	0	0	165	18154	Highest
PLK1	polo-like kinase 1	5347	0	0	70	17069.5	Highest
PLSCR1	phospholipid scramblase 1	5359	0	0	37	16710.1	Highest
IKBKG	inhibitor of kappa light polypeptide gene enhancer in B-cells, kinase gamma	8517	0	0	149	16562.7	Highest
CREBBP	CREB binding protein	1387	0	0	126	13924.1	Highest
WDR48	WD repeat domain 48	57599	0	0	52	13491	Highest
SRC	SRC proto-oncogene, non-receptor tyrosine kinase	6714	0	0	87	13377.5	Highest
FYN	FYN proto-oncogene, Src family tyrosine kinase	2534	0	0	57	12350.1	Highest
KAT5	K(lysine) acetyltransferase 5	10524	0	0	68	12132.4	Highest
SMAD4	SMAD family member 4	4089	0	0	62	11664	Highest
MDFI	MyoD family inhibitor	4188	0	0	50	11513	Highest
FN1	fibronectin 1	2335	0	0	20	10344.3	Highest
SFN	stratifin	2810	0	0	53	10152.7	Highest
ESR1	estrogen receptor 1	2099	0	0	138	9215.78	Highest
VHL	von Hippel-Lindau tumor suppressor, E3 ubiquitin protein ligase	7428	0	0	66	9179.24	Highest
H2AFX	H2A histone family, member X	3014	0	0	131	9148.6	Highest
DDX56	DEAD (Asp-Glu-Ala-Asp) box helicase 56	54606	0	0	28	8943.48	Highest
RB1	retinoblastoma 1	5925	0	0	89	8933.26	Highest
TGFB1	transforming growth factor, beta 1	7040	0	0	17	8836.51	Highest
RAB8A	RAB8A, member RAS oncogene family	4218	0	0	15	8828.55	Highest
BCL6	B-cell CLL/lymphoma 6	604	0	0	51	8723.88	Highest
SHC1	SHC (Src homology 2 domain containing) transforming protein 1	6464	0	0	57	8643.86	Highest
DVL2	dishevelled segment polarity protein 2	1856	0	0	34	8631.96	Highest
GRB2	growth factor receptor-bound protein 2	2885	0	0	96	8559.46	Highest
COL1A1	collagen, type I, alpha 1	1277	0	0	15	8463	Highest
MAP3K3	mitogen-activated protein kinase kinase kinase 3	4215	0	0	150	8292.37	Highest
ITGB2	integrin, beta 2 (complement component 3 receptor 3 and 4 subunit)	3689	0	0	17	8259.02	Highest
LNX1	ligand of numb-protein X 1, E3 ubiquitin protein ligase	84708	0	0	41	8070.18
TCF3	transcription factor 3	6929	0	0	29	7600.27
TRIM37	tripartite motif containing 37	4591	0	0	26	7575.62
NCOR1	nuclear receptor corepressor 1	9611	0	0	64	7313.15
ITGA2	integrin, alpha 2 (CD49B, alpha 2 subunit of VLA-2 receptor)	3673	0	0	10	7238.29
TBP	TATA box binding protein	6908	0	0	63	7106.39
CUL1	cullin 1	8454	0	0	58	7099.83
PTK2B	protein tyrosine kinase 2 beta	2185	0	0	47	7084.27
YWHAH	tyrosine 3-monooxygenase/tryptophan 5-monooxygenase activation protein, eta	7533	0	0	45	6950.17
ARRB1	arrestin, beta 1	408	0	0	39	6757.83
APP	amyloid beta (A4) precursor protein	351	0	0	27	6513.23
UBE2I	ubiquitin-conjugating enzyme E2I	7329	0	0	74	6491.78
TRAF6	TNF receptor-associated factor 6, E3 ubiquitin protein ligase	7189	0	0	101	6449.06
FHL2	four and a half LIM domains 2	2274	0	0	32	6362.96
HDAC2	histone deacetylase 2	3066	0	0	91	6346.34
LAMA1	laminin, alpha 1	284217	0	0	11	6308.3
SIN3A	SIN3 transcription regulator family member A	25942	0	0	56	5988.52
ZBTB16	zinc finger and BTB domain containing 16	7704	0	0	41	5931.12
AR	androgen receptor	367	0	0	107	5884.05
NFKB2	nuclear factor of kappa light polypeptide gene enhancer in B-cells 2 (p49/p100)	4791	0	0	137	5880.31
EFEMP2	EGF containing fibulin-like extracellular matrix protein 2	30008	0	0	23	5860.69
HDGF	hepatoma-derived growth factor	3068	0	0	119	5619.55
AKT1	v-akt murine thymoma viral oncogene homolog 1	207	0	0	66	5617.48
MAP3K1	mitogen-activated protein kinase kinase kinase 1, E3 ubiquitin protein ligase	4214	0	0	120	5585.11
PIK3R1	phosphoinositide-3-kinase, regulatory subunit 1 (alpha)	5295	0	0	46	5576.22
PDGFRB	platelet-derived growth factor receptor, beta polypeptide	5159	0	0	31	5571.85
NIF3L1	NIF3 NGG1 interacting factor 3-like 1 (S. cerevisiae)	60491	0	0	25	5528.2
CASK	calcium/calmodulin-dependent serine protein kinase (MAGUK family)	8573	0	0	17	5526.07
CDK9	cyclin-dependent kinase 9	1025	0	0	76	5524.46
BABAM1	BRISC and BRCA1 A complex member 1	29086	0	0	30	5349.01
POLR2A	polymerase (RNA) II (DNA directed) polypeptide A, 220kDa	5430	0	0	64	5322.59
SYK	spleen tyrosine kinase	6850	0	0	39	5302.84
BRCA1	breast cancer 1, early onset	672	0	0	97	5283.24
SP1	Sp1 transcription factor	6667	0	0	73	5189.46
USP1	ubiquitin specific peptidase 1	7398	0	0	20	5175.13
APOB	apolipoprotein B	338	0	0	13	5116.86
PTK2	protein tyrosine kinase 2	5747	0	0	47	5096.51
AGO3	argonaute RISC catalytic component 3	192669	0	0	37	4910.52
RAB6A	RAB6A, member RAS oncogene family	5870	0	0	16	4805.77
HIF1A	hypoxia inducible factor 1, alpha subunit (basic helix-loop-helix transcription factor)	3091	0	0	44	4782.99
TSC22D4	TSC22 domain family, member 4	81628	0	0	26	4765.78
TOP3B	topoisomerase (DNA) III beta	8940	0	0	8	4703.7
GIT1	G protein-coupled receptor kinase interacting ArfGAP 1	28964	0	0	23	4701.18
CALM1	calmodulin 1 (phosphorylase kinase, delta)	801	0	0	55	4675.57
CALM3	calmodulin 3 (phosphorylase kinase, delta)	808	0	0	55	4675.57
PML	promyelocytic leukemia	5371	0	0	48	4541.5
HDAC3	histone deacetylase 3	8841	0	0	70	4527.3
SIRT1	sirtuin 1	23411	0	0	46	4507.83
RAB27A	RAB27A, member RAS oncogene family	5873	0	0	8	4488.9
SUMO1	small ubiquitin-like modifier 1	7341	0	0	73	4459.58
BRE	brain and reproductive organ-expressed (TNFRSF1A modulator)	9577	0	0	20	4380.05
RLIM	ring finger protein, LIM domain interacting	51132	0	0	12	4358.79
CCND1	cyclin D1	595	0	0	42	4302.63
MDM2	MDM2 proto-oncogene, E3 ubiquitin protein ligase	4193	0	0	79	4276.91
NFKB1	nuclear factor of kappa light polypeptide gene enhancer in B-cells 1	4790	0	0	56	4253.57
SAT1	spermidine/spermine N1-acetyltransferase 1	6303	0	0	14	4230.1
ITGA1	integrin, alpha 1	3672	0	0	5	4208.65
PRPF4	pre-mRNA processing factor 4	9128	0	0	33	4187.64
PHLDA3	pleckstrin homology-like domain, family A, member 3	23612	0	0	22	4176.56
STAT3	signal transducer and activator of transcription 3 (acute-phase response factor)	6774	0	0	61	4110.48
TRAF1	TNF receptor-associated factor 1	7185	0	0	56	4097.93
DLG3	discs, large homolog 3 (Drosophila)	1741	0	0	19	3881.03
SMAD2	SMAD family member 2	4087	0	0	54	3858.29
HGS	hepatocyte growth factor-regulated tyrosine kinase substrate	9146	0	0	46	3817.58
NRIP1	nuclear receptor interacting protein 1	8204	0	0	28	3801.94
FBLN1	fibulin 1	2192	0	0	6	3756.81
RAF1	Raf-1 proto-oncogene, serine/threonine kinase	5894	0	0	52	3734.16
RAB3B	RAB3B, member RAS oncogene family	5865	0	0	9	3718.95
JUN	jun proto-oncogene	3725	0	0	74	3644.89
LZTS2	leucine zipper, putative tumor suppressor 2	84445	0	0	12	3518.71
DLG1	discs, large homolog 1 (Drosophila)	1739	0	0	18	3496.27
NEDD4	neural precursor cell expressed, developmentally down-regulated 4, E3 ubiquitin protein ligase	4734	0	0	25	3430.44
RABAC1	Rab acceptor 1 (prenylated)	10567	0	0	19	3410.75
USP20	ubiquitin specific peptidase 20	10868	0	0	39	3368.46
CBX5	chromobox homolog 5	23468	0	0	70	3347.85
SIAH1	siah E3 ubiquitin protein ligase 1	6477	0	0	32	3323.31
FKBP4	FK506 binding protein 4, 59kDa	2288	0	0	20	3317.48
HTT	huntingtin	3064	0	0	38	3314.19
DMWD	dystrophia myotonica, WD repeat containing	1762	0	0	34	3288.23
DAXX	death-domain associated protein	1616	0	0	61	3278.87
CD4	CD4 molecule	920	0	0	15	3246.27
CDH1	cadherin 1, type 1, E-cadherin (epithelial)	999	0	0	47	3237.49
PTPRC	protein tyrosine phosphatase, receptor type, C	5788	0	0	16	3234.95
YY1	YY1 transcription factor	7528	0	0	34	3195.38
CCNK	cyclin K	8812	0	0	16	3182.65
ARRB2	arrestin, beta 2	409	0	0	32	3170.36
NR3C1	nuclear receptor subfamily 3, group C, member 1 (glucocorticoid receptor)	2908	0	0	67	3141.29
MAPK14	mitogen-activated protein kinase 14	1432	0	0	34	3134.97
PPP1CA	protein phosphatase 1, catalytic subunit, alpha isozyme	5499	0	0	44	3116.66
CDK2	cyclin-dependent kinase 2	1017	0	0	52	3114.56
KLHL12	kelch-like family member 12	59349	0	0	14	3096.57
NUDT18	nudix (nucleoside diphosphate linked moiety X)-type motif 18	79873	0	0	17	3092.92
USP11	ubiquitin specific peptidase 11	8237	0	0	41	3089.43
PKD1	polycystic kidney disease 1 (autosomal dominant)	5310	0	0	11	3046.63
KHDRBS2	KH domain containing, RNA binding, signal transduction associated 2	202559	0	0	39	3029.62
ICAM1	intercellular adhesion molecule 1	3383	0	0	8	3029.26
TFAM	transcription factor A, mitochondrial	7019	0	0	6	3006.41
LACRT	lacritin	90070	0	0	7	2947.18
KAT2B	K(lysine) acetyltransferase 2B	8850	0	0	71	2946.43
CCR5	chemokine (C-C motif) receptor 5 (gene/pseudogene)	1234	0	0	9	2912.05
OTUD5	OTU deubiquitinase 5	55593	0	0	13	2910.45
BICD2	bicaudal D homolog 2 (Drosophila)	23299	0	0	8	2909.64
SERINC3	serine incorporator 3	10955	0	0	8	2897.06
CERS2	ceramide synthase 2	29956	0	0	6	2892
TRMT6	tRNA methyltransferase 6	51605	0	0	5	2892
MYD88	myeloid differentiation primary response 88	4615	0	0	14	2886.6
ACTL6A	actin-like 6A	86	0	0	35	2873.06
KAT7	K(lysine) acetyltransferase 7	11143	0	0	20	2867.39
PRMT1	protein arginine methyltransferase 1	3276	0	0	48	2866.44
RAE1	ribonucleic acid export 1	8480	0	0	34	2861.85
BTRC	beta-transducin repeat containing E3 ubiquitin protein ligase	8945	0	0	47	2859.51
OTUD4	OTU deubiquitinase 4	54726	0	0	20	2847.78
DRAP1	DR1-associated protein 1 (negative cofactor 2 alpha)	10589	0	0	12	2835.68
CDKN1A	cyclin-dependent kinase inhibitor 1A (p21, Cip1)	1026	0	0	44	2835.22
MAGEB2	melanoma antigen family B2	4113	0	0	22	2829.47
PTPN11	protein tyrosine phosphatase, non-receptor type 11	5781	0	0	38	2828.55
TBK1	TANK-binding kinase 1	29110	0	0	67	2796.78
ZRANB1	zinc finger, RAN-binding domain containing 1	54764	0	0	26	2776.25
ELN	elastin	2006	0	0	8	2761.09
SERPINB6	serpin peptidase inhibitor, clade B (ovalbumin), member 6	5269	0	0	5	2733.89
TRAF3	TNF receptor-associated factor 3	7187	0	0	25	2708.94
USP46	ubiquitin specific peptidase 46	64854	0	0	16	2697.98
ATG12	autophagy related 12	9140	0	0	19	2684.97
SUV39H1	suppressor of variegation 3-9 homolog 1 (Drosophila)	6839	0	0	38	2653.55
CSNK2A1	casein kinase 2, alpha 1 polypeptide	1457	0	0	61	2587.73
PXN	paxillin	5829	0	0	38	2583.73
MCRS1	microspherule protein 1	10445	0	0	27	2582.99
GORASP2	golgi reassembly stacking protein 2, 55kDa	26003	0	0	16	2575.52
DHFR	dihydrofolate reductase	1719	0	0	9	2538.86
VAV1	vav 1 guanine nucleotide exchange factor	7409	0	0	41	2537.55
MAD1L1	MAD1 mitotic arrest deficient-like 1 (yeast)	8379	0	0	16	2532.97
CBL	Cbl proto-oncogene, E3 ubiquitin protein ligase	867	0	0	43	2529.66
SLC9A3R2	solute carrier family 9, subfamily A (NHE3, cation proton antiporter 3), member 3 regulator 2	9351	0	0	14	2519.45
GNB1	guanine nucleotide binding protein (G protein), beta polypeptide 1	2782	0	0	12	2516.26
CSNK2B	casein kinase 2, beta polypeptide	1460	0	0	39	2511.04
DISC1	disrupted in schizophrenia 1	27185	0	0	45	2508.33
GSTK1	glutathione S-transferase kappa 1	373156	0	0	26	2507.93
GNB2	guanine nucleotide binding protein (G protein), beta polypeptide 2	2783	0	0	11	2500.78
CUL2	cullin 2	8453	0	0	32	2485.72
TNFRSF1A	tumor necrosis factor receptor superfamily, member 1A	7132	0	0	100	2468.25
PLCG1	phospholipase C, gamma 1	5335	0	0	41	2466.47
USP39	ubiquitin specific peptidase 39	10713	0	0	29	2457.72
ERBB2	erb-b2 receptor tyrosine kinase 2	2064	0	0	32	2457.36
MAPK1	mitogen-activated protein kinase 1	5594	0	0	39	2417.5
GPN1	GPN-loop GTPase 1	11321	0	0	36	2413.08
OSBPL10	oxysterol binding protein-like 10	114884	0	0	16	2411.01
GNA13	guanine nucleotide binding protein (G protein), alpha 13	10672	0	0	16	2407.05
GNA12	guanine nucleotide binding protein (G protein) alpha 12	2768	0	0	12	2402.06
LCK	LCK proto-oncogene, Src family tyrosine kinase	3932	0	0	36	2391.65
RBL2	retinoblastoma-like 2	5934	0	0	26	2391.14
STRN3	striatin, calmodulin binding protein 3	29966	0	0	33	2383.96
CACNA1A	calcium channel, voltage-dependent, P/Q type, alpha 1A subunit	773	0	0	12	2375.45
KBTBD7	kelch repeat and BTB (POZ) domain containing 7	84078	0	0	23	2364.74
STRIP1	striatin interacting protein 1	85369	0	0	24	2341.44
MAP3K14	mitogen-activated protein kinase kinase kinase 14	9020	0	0	121	2334.77
WDR5	WD repeat domain 5	11091	0	0	39	2313.57
SMAD1	SMAD family member 1	4086	0	0	34	2302.29
COL2A1	collagen, type II, alpha 1	1280	0	0	8	2297.94
PLG	plasminogen	5340	0	0	10	2254.11
TANK	TRAF family member-associated NFKB activator	10010	0	0	37	2242.25
STMN2	stathmin 2	11075	0	0	8	2237.1
JAK2	Janus kinase 2	3717	0	0	40	2230.95
WRAP73	WD repeat containing, antisense to TP73	49856	0	0	27	2229.23
CD44	CD44 molecule (Indian blood group)	960	0	0	15	2226.69
C20orf24	chromosome 20 open reading frame 24	55969	0	0	24	2226.14
MAGED1	melanoma antigen family D1	9500	0	0	33	2221.92
DFFA	DNA fragmentation factor, 45kDa, alpha polypeptide	1676	0	0	12	2213.08
PTPN6	protein tyrosine phosphatase, non-receptor type 6	5777	0	0	34	2181.13
GOLGA2	golgin A2	2801	0	0	12	2145.27
MAP3K11	mitogen-activated protein kinase kinase kinase 11	4296	0	0	11	2136.57
KAT2A	K(lysine) acetyltransferase 2A	2648	0	0	28	2133.09
BARD1	BRCA1 associated RING domain 1	580	0	0	38	2131.27
PIAS4	protein inhibitor of activated STAT, 4	51588	0	0	38	2126.22
PCBD1	pterin-4 alpha-carbinolamine dehydratase/dimerization cofactor of hepatocyte nuclear factor 1 alpha	5092	0	0	13	2123.95
SET	SET nuclear proto-oncogene	6418	0	0	50	2122.38
RPH3A	rabphilin 3A	22895	0	0	10	2114.6
STK25	serine/threonine kinase 25	10494	0	0	22	2070.81
BCL10	B-cell CLL/lymphoma 10	8915	0	0	15	2067.47
TRIM27	tripartite motif containing 27	5987	0	0	20	2062.1
PSMD10	proteasome (prosome, macropain) 26S subunit, non-ATPase, 10	5716	0	0	28	2018.86
USP7	ubiquitin specific peptidase 7 (herpes virus-associated)	7874	0	0	50	2012.7
HSPG2	heparan sulfate proteoglycan 2	3339	0	0	7	2012.29
STK26	serine/threonine protein kinase 26	51765	0	0	19	2008.85
LDB1	LIM domain binding 1	8861	0	0	15	1986.7
GSK3B	glycogen synthase kinase 3 beta	2932	0	0	40	1982.05
CEBPB	CCAAT/enhancer binding protein (C/EBP), beta	1051	0	0	42	1961.89
TRIP6	thyroid hormone receptor interactor 6	7205	0	0	25	1955.74
FBXW11	F-box and WD repeat domain containing 11	23291	0	0	27	1952.5
PDCD10	programmed cell death 10	11235	0	0	23	1936.4
TRRAP	transformation/transcription domain-associated protein	8295	0	0	31	1935.23
NR4A1	nuclear receptor subfamily 4, group A, member 1	3164	0	0	22	1910.49
MAPK8	mitogen-activated protein kinase 8	5599	0	0	26	1902.13
BCOR	BCL6 corepressor	54880	0	0	14	1897.24
PPARGC1A	peroxisome proliferator-activated receptor gamma, coactivator 1 alpha	10891	0	0	25	1894.68
CDKN2A	cyclin-dependent kinase inhibitor 2A	1029	0	0	29	1879.26
TAL1	T-cell acute lymphocytic leukemia 1	6886	0	0	30	1877.2
UIMC1	ubiquitin interaction motif containing 1	51720	0	0	26	1874.05
BRF2	BRF2, RNA polymerase III transcription initiation factor 50 kDa subunit	55290	0	0	27	1866.78
PTPRF	protein tyrosine phosphatase, receptor type, F	5792	0	0	11	1864.04
TCEB1	transcription elongation factor B (SIII), polypeptide 1 (15kDa, elongin C)	6921	0	0	21	1856.86
TGFBR2	transforming growth factor, beta receptor II (70/80kDa)	7048	0	0	20	1856.24
POLR1E	polymerase (RNA) I polypeptide E, 53kDa	64425	0	0	16	1853.46
ATG3	autophagy related 3	64422	0	0	15	1849.78
DNM2	dynamin 2	1785	0	0	14	1838.02
RPH3AL	rabphilin 3A-like (without C2 domains)	9501	0	0	9	1833.29
TIMM17B	translocase of inner mitochondrial membrane 17 homolog B (yeast)	10245	0	0	8	1831.53
GNG4	guanine nucleotide binding protein (G protein), gamma 4	2786	0	0	6	1828.06
RARA	retinoic acid receptor, alpha	5914	0	0	37	1826.07
MATN2	matrilin 2	4147	0	0	4	1816.76
TNFRSF1B	tumor necrosis factor receptor superfamily, member 1B	7133	0	0	91	1810.42
VDR	vitamin D (1,25- dihydroxyvitamin D3) receptor	7421	0	0	36	1765.61
PPP1CC	protein phosphatase 1, catalytic subunit, gamma isozyme	5501	0	0	32	1765.53
NCOR2	nuclear receptor corepressor 2	9612	0	0	56	1753.25
USP21	ubiquitin specific peptidase 21	27005	0	0	13	1743.7
TGFBR1	transforming growth factor, beta receptor 1	7046	0	0	27	1731.96
RNF2	ring finger protein 2	6045	0	0	24	1731.57
FBXW5	F-box and WD repeat domain containing 5	54461	0	0	14	1716.32
UCHL5	ubiquitin carboxyl-terminal hydrolase L5	51377	0	0	48	1711.64
BMI1	BMI1 proto-oncogene, polycomb ring finger	648	0	0	18	1705.76
HDAC7	histone deacetylase 7	51564	0	0	22	1704.94
EZH2	enhancer of zeste 2 polycomb repressive complex 2 subunit	2146	0	0	31	1704.03
SNX1	sorting nexin 1	6642	0	0	13	1699.03
FOS	FBJ murine osteosarcoma viral oncogene homolog	2353	0	0	38	1696.21
CHIC2	cysteine-rich hydrophobic domain 2	26511	0	0	8	1695.9
LYN	LYN proto-oncogene, Src family tyrosine kinase	4067	0	0	35	1694.22
PRKCI	protein kinase C, iota	5584	0	0	25	1680.43
TRADD	TNFRSF1A-associated via death domain	8717	0	0	57	1660.99
CSTF2	cleavage stimulation factor, 3' pre-RNA, subunit 2, 64kDa	1478	0	0	17	1653.2
TCERG1	transcription elongation regulator 1	10915	0	0	32	1634.32
SMC3	structural maintenance of chromosomes 3	9126	0	0	21	1632.53
AKAP9	A kinase (PRKA) anchor protein 9	10142	0	0	15	1632.36
MDK	midkine (neurite growth-promoting factor 2)	4192	0	0	8	1629.06
PLAT	plasminogen activator, tissue	5327	0	0	10	1579.27
ADD1	adducin 1 (alpha)	118	0	0	10	1578.31
LRIF1	ligand dependent nuclear receptor interacting factor 1	55791	0	0	26	1573.17
MORF4L1	mortality factor 4 like 1	10933	0	0	25	1568.63
PPP2CB	protein phosphatase 2, catalytic subunit, beta isozyme	5516	0	0	33	1568.62
MAP3K5	mitogen-activated protein kinase kinase kinase 5	4217	0	0	36	1561.01
F3	coagulation factor III (thromboplastin, tissue factor)	2152	0	0	7	1557.18
ITGAV	integrin, alpha V	3685	0	0	8	1552.75
LSM2	LSM2 homolog, U6 small nuclear RNA associated (S. cerevisiae)	57819	0	0	22	1534.41
NFKBIA	nuclear factor of kappa light polypeptide gene enhancer in B-cells inhibitor, alpha	4792	0	0	42	1525.16
IKBKB	inhibitor of kappa light polypeptide gene enhancer in B-cells, kinase beta	3551	0	0	74	1515.27
IRAK1	interleukin-1 receptor-associated kinase 1	3654	0	0	21	1510.11
CXCR4	chemokine (C-X-C motif) receptor 4	7852	0	0	12	1507.71
MET	MET proto-oncogene, receptor tyrosine kinase	4233	0	0	16	1492.18
NULL	NULL	100290337	0	0	40	1482.19
PARD3	par-3 family cell polarity regulator	56288	0	0	17	1479.25
APC	adenomatous polyposis coli	324	0	0	34	1469.46
EXOSC10	exosome component 10	5394	0	0	12	1468.82
IFT172	intraflagellar transport 172	26160	0	0	5	1467.83
PINX1	PIN2/TERF1 interacting, telomerase inhibitor 1	54984	0	0	20	1462.66
CFTR	cystic fibrosis transmembrane conductance regulator (ATP-binding cassette sub-family C, member 7)	1080	0	0	16	1455.41
NELFCD	negative elongation factor complex member C/D	51497	0	0	20	1452.56
HCFC1	host cell factor C1	3054	0	0	30	1443.14
USP45	ubiquitin specific peptidase 45	85015	0	0	15	1424.93
ZNF638	zinc finger protein 638	27332	0	0	10	1424.17
SYNJ2BP	synaptojanin 2 binding protein	55333	0	0	7	1422.02
SKP2	S-phase kinase-associated protein 2, E3 ubiquitin protein ligase	6502	0	0	31	1420.37
TAB2	TGF-beta activated kinase 1/MAP3K7 binding protein 2	23118	0	0	55	1418.7
GTF2H1	general transcription factor IIH, polypeptide 1, 62kDa	2965	0	0	17	1405.17
CNNM3	cyclin and CBS domain divalent metal cation transport mediator 3	26505	0	0	9	1391.46
MBIP	MAP3K12 binding inhibitory protein 1	51562	0	0	10	1388.06
CDKN1B	cyclin-dependent kinase inhibitor 1B (p27, Kip1)	1027	0	0	27	1388.04
PRKAR2A	protein kinase, cAMP-dependent, regulatory, type II, alpha	5576	0	0	13	1383.87
NME1	NME/NM23 nucleoside diphosphate kinase 1	4830	0	0	16	1383.82
MED10	mediator complex subunit 10	84246	0	0	27	1380.52
RIPK3	receptor-interacting serine-threonine kinase 3	11035	0	0	80	1377.76
NPDC1	neural proliferation, differentiation and control, 1	56654	0	0	13	1375.93
HSPA1A	heat shock 70kDa protein 1A	3303	0	0	62	1371.71
POLR2G	polymerase (RNA) II (DNA directed) polypeptide G	5436	0	0	24	1369.24
LRP2	low density lipoprotein receptor-related protein 2	4036	0	0	15	1366.58
MTOR	mechanistic target of rapamycin (serine/threonine kinase)	2475	0	0	25	1362.03
IRF3	interferon regulatory factor 3	3661	0	0	12	1359.73
DNAJC19	DnaJ (Hsp40) homolog, subfamily C, member 19	131118	0	0	5	1355.32
MATN1	matrilin 1, cartilage matrix protein	4146	0	0	3	1350.09
MARK2	MAP/microtubule affinity-regulating kinase 2	2011	0	0	20	1348.25
SOCS1	suppressor of cytokine signaling 1	8651	0	0	17	1344.99
SYT1	synaptotagmin I	6857	0	0	11	1341.02
CHD8	chromodomain helicase DNA binding protein 8	57680	0	0	12	1334.41
POLR2E	polymerase (RNA) II (DNA directed) polypeptide E, 25kDa	5434	0	0	29	1330.32
PRKCZ	protein kinase C, zeta	5590	0	0	29	1322.32
TRIM33	tripartite motif containing 33	51592	0	0	18	1308.41
EXOSC2	exosome component 2	23404	0	0	12	1308.26
LSM4	LSM4 homolog, U6 small nuclear RNA associated (S. cerevisiae)	25804	0	0	19	1308
DLG4	discs, large homolog 4 (Drosophila)	1742	0	0	22	1305.18
MED23	mediator complex subunit 23	9439	0	0	21	1302.17
RHOA	ras homolog family member A	387	0	0	19	1300.53
HIST1H3A	histone cluster 1, H3a	8350	0	0	79	1288.46
HIST1H3D	histone cluster 1, H3d	8351	0	0	79	1288.46
HIST1H3C	histone cluster 1, H3c	8352	0	0	79	1288.46
HIST1H3E	histone cluster 1, H3e	8353	0	0	79	1288.46
HIST1H3I	histone cluster 1, H3i	8354	0	0	79	1288.46
HIST1H3G	histone cluster 1, H3g	8355	0	0	79	1288.46
HIST1H3J	histone cluster 1, H3j	8356	0	0	79	1288.46
HIST1H3H	histone cluster 1, H3h	8357	0	0	79	1288.46
HIST1H3B	histone cluster 1, H3b	8358	0	0	79	1288.46
HIST1H3F	histone cluster 1, H3f	8968	0	0	79	1288.46
CHUK	conserved helix-loop-helix ubiquitous kinase	1147	0	0	52	1286.7
MAP3K7	mitogen-activated protein kinase kinase kinase 7	6885	0	0	71	1278.31
PTN	pleiotrophin	5764	0	0	33	1266.81
TAF1	TAF1 RNA polymerase II, TATA box binding protein (TBP)-associated factor, 250kDa	6872	0	0	46	1262.25
USP50	ubiquitin specific peptidase 50	373509	0	0	22	1249.93
MED29	mediator complex subunit 29	55588	0	0	25	1238.11
HIST4H4	histone cluster 4, H4	121504	0	0	72	1237.45
HIST2H4B	histone cluster 2, H4b	554313	0	0	72	1237.45
HIST1H4I	histone cluster 1, H4i	8294	0	0	72	1237.45
HIST1H4D	histone cluster 1, H4d	8360	0	0	72	1237.45
HIST1H4F	histone cluster 1, H4f	8361	0	0	72	1237.45
HIST1H4K	histone cluster 1, H4k	8362	0	0	72	1237.45
HIST1H4J	histone cluster 1, H4j	8363	0	0	72	1237.45
HIST1H4C	histone cluster 1, H4c	8364	0	0	72	1237.45
HIST1H4H	histone cluster 1, H4h	8365	0	0	72	1237.45
HIST1H4B	histone cluster 1, H4b	8366	0	0	72	1237.45
HIST1H4E	histone cluster 1, H4e	8367	0	0	72	1237.45
HIST1H4L	histone cluster 1, H4l	8368	0	0	72	1237.45
HIST2H4A	histone cluster 2, H4a	8370	0	0	72	1237.45
CASP3	caspase 3, apoptosis-related cysteine peptidase	836	0	0	20	1224.59
MED9	mediator complex subunit 9	55090	0	0	22	1223.85
RYBP	RING1 and YY1 binding protein	23429	0	0	14	1218.5
TYK2	tyrosine kinase 2	7297	0	0	17	1212.01
BAZ2A	bromodomain adjacent to zinc finger domain, 2A	11176	0	0	7	1207.61
CDC20	cell division cycle 20	991	0	0	18	1196.32
PSMF1	proteasome (prosome, macropain) inhibitor subunit 1 (PI31)	9491	0	0	12	1196.13
HCK	HCK proto-oncogene, Src family tyrosine kinase	3055	0	0	16	1195.4
PDCD6IP	programmed cell death 6 interacting protein	10015	0	0	17	1184.97
POLE	polymerase (DNA directed), epsilon, catalytic subunit	5426	0	0	10	1183.1
MOB4	MOB family member 4, phocein	25843	0	0	32	1179.81
RXRA	retinoid X receptor, alpha	6256	0	0	42	1179.23
PHLPP1	PH domain and leucine rich repeat protein phosphatase 1	23239	0	0	17	1178.47
RBPMS	RNA binding protein with multiple splicing	11030	0	0	21	1176.65
MORF4L2	mortality factor 4 like 2	9643	0	0	21	1170.71
PIAS3	protein inhibitor of activated STAT, 3	10401	0	0	23	1151.3
ASH2L	ash2 (absent, small, or homeotic)-like (Drosophila)	9070	0	0	19	1149.41
GGA2	golgi-associated, gamma adaptin ear containing, ARF binding protein 2	23062	0	0	10	1148.82
VASP	vasodilator-stimulated phosphoprotein	7408	0	0	12	1146.3
MLH1	mutL homolog 1	4292	0	0	34	1143.02
POLE3	polymerase (DNA directed), epsilon 3, accessory subunit	54107	0	0	11	1141.84
POLE2	polymerase (DNA directed), epsilon 2, accessory subunit	5427	0	0	10	1135.23
DAB2	Dab, mitogen-responsive phosphoprotein, homolog 2 (Drosophila)	1601	0	0	22	1134.35
NCOA3	nuclear receptor coactivator 3	8202	0	0	39	1133.33
TNFAIP3	tumor necrosis factor, alpha-induced protein 3	7128	0	0	24	1132.97
ERCC4	excision repair cross-complementation group 4	2072	0	0	13	1132.64
PIAS1	protein inhibitor of activated STAT, 1	8554	0	0	24	1132.54
NR2F1	nuclear receptor subfamily 2, group F, member 1	7025	0	0	10	1129.48
EIF4E2	eukaryotic translation initiation factor 4E family member 2	9470	0	0	9	1127.06
INSR	insulin receptor	3643	0	0	29	1126.69
AMOT	angiomotin	154796	0	0	16	1124.96
HIST3H3	histone cluster 3, H3	8290	0	0	35	1122.71
KEAP1	kelch-like ECH-associated protein 1	9817	0	0	24	1118.58
LYZ	lysozyme	4069	0	0	10	1118.37
TAP1	transporter 1, ATP-binding cassette, sub-family B (MDR/TAP)	6890	0	0	10	1118.01
PPP4C	protein phosphatase 4, catalytic subunit	5531	0	0	28	1117.78
TUBGCP4	tubulin, gamma complex associated protein 4	27229	0	0	8	1117.64
RBBP5	retinoblastoma binding protein 5	5929	0	0	25	1113.72
PVRL3	poliovirus receptor-related 3	25945	0	0	7	1113.15
SARS2	seryl-tRNA synthetase 2, mitochondrial	54938	0	0	8	1107.46
MCM10	minichromosome maintenance complex component 10	55388	0	0	16	1107.19
TRIB3	tribbles pseudokinase 3	57761	0	0	13	1106.85
MYOD1	myogenic differentiation 1	4654	0	0	24	1105.69
GNG3	guanine nucleotide binding protein (G protein), gamma 3	2785	0	0	5	1104.91
NCOA6	nuclear receptor coactivator 6	23054	0	0	45	1098.09
LAT	linker for activation of T cells	27040	0	0	16	1096.49
ENAH	enabled homolog (Drosophila)	55740	0	0	10	1093.61
ATM	ATM serine/threonine kinase	472	0	0	36	1092.41
GTF2B	general transcription factor IIB	2959	0	0	32	1085.79
GTF2F1	general transcription factor IIF, polypeptide 1, 74kDa	2962	0	0	28	1083.33
ATIC	5-aminoimidazole-4-carboxamide ribonucleotide formyltransferase/IMP cyclohydrolase	471	0	0	15	1081.35
POU2F1	POU class 2 homeobox 1	5451	0	0	27	1077.64
SMAD9	SMAD family member 9	4093	0	0	27	1073.44
ZYX	zyxin	7791	0	0	11	1070.76
SMN1	survival of motor neuron 1, telomeric	6606	0	0	52	1067.59
SMN2	survival of motor neuron 2, centromeric	6607	0	0	52	1067.59
STK4	serine/threonine kinase 4	6789	0	0	13	1065.67
MCM2	minichromosome maintenance complex component 2	4171	0	0	35	1064.6
GLRX3	glutaredoxin 3	10539	0	0	8	1055.73
RAB7A	RAB7A, member RAS oncogene family	7879	0	0	11	1046.45
ATG5	autophagy related 5	9474	0	0	13	1041.74
HDAC4	histone deacetylase 4	9759	0	0	43	1031.31
RAB3GAP1	RAB3 GTPase activating protein subunit 1 (catalytic)	22930	0	0	6	1022.94
CALCOCO2	calcium binding and coiled-coil domain 2	10241	0	0	14	1020.9
RBX1	ring-box 1, E3 ubiquitin protein ligase	9978	0	0	37	1009.92
EPB41	erythrocyte membrane protein band 4.1	2035	0	0	18	1006.06
MIF	macrophage migration inhibitory factor (glycosylation-inhibiting factor)	4282	0	0	8	1005.54
UTP14A	UTP14, U3 small nucleolar ribonucleoprotein, homolog A (yeast)	10813	0	0	11	993.859
SYTL4	synaptotagmin-like 4	94121	0	0	6	993.285
UCHL3	ubiquitin carboxyl-terminal esterase L3 (ubiquitin thiolesterase)	7347	0	0	10	990.024
NDRG1	N-myc downstream regulated 1	10397	0	0	57	988.929
KMT2A	lysine (K)-specific methyltransferase 2A	4297	0	0	36	983.325
MRPL4	mitochondrial ribosomal protein L4	51073	0	0	6	975.066
RAD54B	RAD54 homolog B (S. cerevisiae)	25788	0	0	10	970.628
GATA1	GATA binding protein 1 (globin transcription factor 1)	2623	0	0	23	963.503
DES	desmin	1674	0	0	7	961.733
SETDB1	SET domain, bifurcated 1	9869	0	0	55	959.635
CAPN1	calpain 1, (mu/I) large subunit	823	0	0	10	956.187
CAPN2	calpain 2, (m/II) large subunit	824	0	0	8	952.048
SNX2	sorting nexin 2	6643	0	0	13	948.266
DYNLT1	dynein, light chain, Tctex-type 1	6993	0	0	6	944.611
ZWINT	ZW10 interacting kinetochore protein	11130	0	0	21	943.891
PAK1	p21 protein (Cdc42/Rac)-activated kinase 1	5058	0	0	19	942.557
AP1M2	adaptor-related protein complex 1, mu 2 subunit	10053	0	0	8	940.409
RING1	ring finger protein 1	6015	0	0	19	926.317
RAD50	RAD50 homolog (S. cerevisiae)	10111	0	0	18	916.949
THRA	thyroid hormone receptor, alpha	7067	0	0	26	914.61
SLC9A3R1	solute carrier family 9, subfamily A (NHE3, cation proton antiporter 3), member 3 regulator 1	9368	0	0	15	906.565
IGFBP5	insulin-like growth factor binding protein 5	3488	0	0	6	899.324
PSMA3	proteasome (prosome, macropain) subunit, alpha type, 3	5684	0	0	36	898.518
MRPL44	mitochondrial ribosomal protein L44	65080	0	0	11	878.197
NOTCH1	notch 1	4851	0	0	19	877.596
KIF5B	kinesin family member 5B	3799	0	0	22	874.871
VPS11	vacuolar protein sorting 11 homolog (S. cerevisiae)	55823	0	0	9	874.086
CRKL	v-crk avian sarcoma virus CT10 oncogene homolog-like	1399	0	0	22	872.743
MEF2D	myocyte enhancer factor 2D	4209	0	0	12	870.63
CDK6	cyclin-dependent kinase 6	1021	0	0	17	870.157
SMC1A	structural maintenance of chromosomes 1A	8243	0	0	20	869.355
USP36	ubiquitin specific peptidase 36	57602	0	0	13	867.855
SMAD7	SMAD family member 7	4092	0	0	31	865.113
HIPK2	homeodomain interacting protein kinase 2	28996	0	0	26	864.787
YEATS4	YEATS domain containing 4	8089	0	0	14	864.65
USP4	ubiquitin specific peptidase 4 (proto-oncogene)	7375	0	0	26	864.592
PCGF2	polycomb group ring finger 2	7703	0	0	13	862.289
CCNE1	cyclin E1	898	0	0	30	860.885
SSSCA1	Sjogren syndrome/scleroderma autoantigen 1	10534	0	0	9	857.174
RASSF1	Ras association (RalGDS/AF-6) domain family member 1	11186	0	0	16	854.665
BTK	Bruton agammaglobulinemia tyrosine kinase	695	0	0	19	853.859
SLC25A12	solute carrier family 25 (aspartate/glutamate carrier), member 12	8604	0	0	10	851.782
EGLN3	egl-9 family hypoxia-inducible factor 3	112399	0	0	8	851.58
DCN	decorin	1634	0	0	6	850.006
IGFBP3	insulin-like growth factor binding protein 3	3486	0	0	8	849.093
KRT15	keratin 15, type I	3866	0	0	11	848.912
NECAB2	N-terminal EF-hand calcium binding protein 2	54550	0	0	15	848.269
MAP1LC3A	microtubule-associated protein 1 light chain 3 alpha	84557	0	0	26	843.807
RELB	v-rel avian reticuloendotheliosis viral oncogene homolog B	5971	0	0	63	840.553
DCTN2	dynactin 2 (p50)	10540	0	0	12	837.369
KDELR1	KDEL (Lys-Asp-Glu-Leu) endoplasmic reticulum protein retention receptor 1	10945	0	0	9	836.353
UXT	ubiquitously-expressed, prefoldin-like chaperone	8409	0	0	12	834.723
GIPC1	GIPC PDZ domain containing family, member 1	10755	0	0	15	833.279
SMARCB1	SWI/SNF related, matrix associated, actin dependent regulator of chromatin, subfamily b, member 1	6598	0	0	36	829.671
EPOR	erythropoietin receptor	2057	0	0	22	825.766
SMG1	SMG1 phosphatidylinositol 3-kinase-related kinase	23049	0	0	13	817.915
MED21	mediator complex subunit 21	9412	0	0	27	813.396
TP53BP1	tumor protein p53 binding protein 1	7158	0	0	42	812.793
STAT6	signal transducer and activator of transcription 6, interleukin-4 induced	6778	0	0	15	811.882
LSM5	LSM5 homolog, U6 small nuclear RNA associated (S. cerevisiae)	23658	0	0	11	806.879
SMARCE1	SWI/SNF related, matrix associated, actin dependent regulator of chromatin, subfamily e, member 1	6605	0	0	30	804.678
ID3	inhibitor of DNA binding 3, dominant negative helix-loop-helix protein	3399	0	0	8	803.669
CDC42EP1	CDC42 effector protein (Rho GTPase binding) 1	11135	0	0	8	803.668
NFKBIB	nuclear factor of kappa light polypeptide gene enhancer in B-cells inhibitor, beta	4793	0	0	28	802.706
LEPR	leptin receptor	3953	0	0	13	801.313
CDC25B	cell division cycle 25B	994	0	0	23	798.607
MED15	mediator complex subunit 15	51586	0	0	19	795.461
PRPF6	pre-mRNA processing factor 6	24148	0	0	16	792.976
VPS72	vacuolar protein sorting 72 homolog (S. cerevisiae)	6944	0	0	11	791.98
RABGGTB	Rab geranylgeranyltransferase, beta subunit	5876	0	0	6	787.604
SNAI1	snail family zinc finger 1	6615	0	0	24	785.806
APEX2	APEX nuclease (apurinic/apyrimidinic endonuclease) 2	27301	0	0	9	783.441
EGLN1	egl-9 family hypoxia-inducible factor 1	54583	0	0	19	782.071
TERF1	telomeric repeat binding factor (NIMA-interacting) 1	7013	0	0	13	780.341
HIST2H3C	histone cluster 2, H3c	126961	0	0	22	778.173
HIST2H3A	histone cluster 2, H3a	333932	0	0	22	778.173
HIST2H3D	histone cluster 2, H3d	653604	0	0	22	778.173
ITCH	itchy E3 ubiquitin protein ligase	83737	0	0	24	766.113
AES	amino-terminal enhancer of split	166	0	0	13	763.601
VTN	vitronectin	7448	0	0	10	760.149
SPRY2	sprouty homolog 2 (Drosophila)	10253	0	0	11	758.552
IQGAP1	IQ motif containing GTPase activating protein 1	8826	0	0	25	748.423
IKBKE	inhibitor of kappa light polypeptide gene enhancer in B-cells, kinase epsilon	9641	0	0	55	747.151
WBP11	WW domain binding protein 11	51729	0	0	13	746.841
CLN3	ceroid-lipofuscinosis, neuronal 3	1201	0	0	32	745.877
HDAC5	histone deacetylase 5	10014	0	0	46	743.141
ESR2	estrogen receptor 2 (ER beta)	2100	0	0	31	735.026
TUBB2B	tubulin, beta 2B class IIb	347733	0	0	20	733.199
PAFAH1B1	platelet-activating factor acetylhydrolase 1b, regulatory subunit 1 (45kDa)	5048	0	0	12	733.149
STK3	serine/threonine kinase 3	6788	0	0	12	730.428
TAF10	TAF10 RNA polymerase II, TATA box binding protein (TBP)-associated factor, 30kDa	6881	0	0	32	729.045
EIF4A2	eukaryotic translation initiation factor 4A2	1974	0	0	27	727.308
GORASP1	golgi reassembly stacking protein 1, 65kDa	64689	0	0	6	716.249
SNX17	sorting nexin 17	9784	0	0	6	714.56
PLAUR	plasminogen activator, urokinase receptor	5329	0	0	9	714.174
KRR1	KRR1, small subunit (SSU) processome component, homolog (yeast)	11103	0	0	6	711.416
NEK9	NIMA-related kinase 9	91754	0	0	12	711.349
PRPF3	pre-mRNA processing factor 3	9129	0	0	18	708.365
XRN1	5'-3' exoribonuclease 1	54464	0	0	10	701.854
CBX4	chromobox homolog 4	8535	0	0	20	701.171
NOC2L	nucleolar complex associated 2 homolog (S. cerevisiae)	26155	0	0	12	700.689
FHL3	four and a half LIM domains 3	2275	0	0	14	695.352
CDC27	cell division cycle 27	996	0	0	19	693.656
BRCA2	breast cancer 2, early onset	675	0	0	24	692.706
UQCRC1	ubiquinol-cytochrome c reductase core protein I	7384	0	0	11	689.458
RUNX3	runt-related transcription factor 3	864	0	0	14	686.933
TMED9	transmembrane emp24 protein transport domain containing 9	54732	0	0	7	686.587
PSEN2	presenilin 2	5664	0	0	12	684.051
POLR2B	polymerase (RNA) II (DNA directed) polypeptide B, 140kDa	5431	0	0	25	680.347
TF	transferrin	7018	0	0	5	680.317
IGF2R	insulin-like growth factor 2 receptor	3482	0	0	6	678.382
PARK2	parkin RBR E3 ubiquitin protein ligase	5071	0	0	28	676.178
NHP2L1	NHP2 non-histone chromosome protein 2-like 1 (S. cerevisiae)	4809	0	0	7	671.494
RAD21	RAD21 homolog (S. pombe)	5885	0	0	20	667.875
SREBF1	sterol regulatory element binding transcription factor 1	6720	0	0	19	664.315
ANP32A	acidic (leucine-rich) nuclear phosphoprotein 32 family, member A	8125	0	0	38	663.04
GSPT1	G1 to S phase transition 1	2935	0	0	9	660.007
PRPF4B	pre-mRNA processing factor 4B	8899	0	0	10	656.678
CSK	c-src tyrosine kinase	1445	0	0	23	655.827
E2F1	E2F transcription factor 1	1869	0	0	36	655.234
GTF2I	general transcription factor IIi	2969	0	0	23	654.235
TRPV4	transient receptor potential cation channel, subfamily V, member 4	59341	0	0	11	653.703
SUMO3	small ubiquitin-like modifier 3	6612	0	0	17	651.777
LRSAM1	leucine rich repeat and sterile alpha motif containing 1	90678	0	0	8	650.666
POLR1A	polymerase (RNA) I polypeptide A, 194kDa	25885	0	0	16	646.368
HLA-A	major histocompatibility complex, class I, A	3105	0	0	11	645.043
EHMT2	euchromatic histone-lysine N-methyltransferase 2	10919	0	0	12	641.342
PARN	poly(A)-specific ribonuclease	5073	0	0	9	639.086
WEE1	WEE1 G2 checkpoint kinase	7465	0	0	14	637.38
PIAS2	protein inhibitor of activated STAT, 2	9063	0	0	24	637.251
HLA-C	major histocompatibility complex, class I, C	3107	0	0	7	636.218
MYB	v-myb avian myeloblastosis viral oncogene homolog	4602	0	0	20	627.457
DNAJC2	DnaJ (Hsp40) homolog, subfamily C, member 2	27000	0	0	5	622.83
CPNE1	copine I	8904	0	0	8	620.054
KCTD13	potassium channel tetramerization domain containing 13	253980	0	0	8	618.53
RALYL	RALY RNA binding protein-like	138046	0	0	9	616.652
TIFA	TRAF-interacting protein with forkhead-associated domain	92610	0	0	11	616.588
E2F6	E2F transcription factor 6	1876	0	0	11	607.667
JUND	jun D proto-oncogene	3727	0	0	16	596.243
RAB3A	RAB3A, member RAS oncogene family	5864	0	0	12	589.133
RIN1	Ras and Rab interactor 1	9610	0	0	9	587.217
ID2	inhibitor of DNA binding 2, dominant negative helix-loop-helix protein	3398	0	0	10	584.118
RUNX1T1	runt-related transcription factor 1; translocated to, 1 (cyclin D-related)	862	0	0	21	583.718
TOLLIP	toll interacting protein	54472	0	0	12	576.606
SF3A3	splicing factor 3a, subunit 3, 60kDa	10946	0	0	12	569.678
SLX4	SLX4 structure-specific endonuclease subunit	84464	0	0	16	568.531
PDGFB	platelet-derived growth factor beta polypeptide	5155	0	0	6	563.696
MED1	mediator complex subunit 1	5469	0	0	33	563.563
FBXL18	F-box and leucine-rich repeat protein 18	80028	0	0	6	559.736
GADD45GIP1	growth arrest and DNA-damage-inducible, gamma interacting protein 1	90480	0	0	11	559.36
JOSD2	Josephin domain containing 2	126119	0	0	8	557.164
CLIC1	chloride intracellular channel 1	1192	0	0	6	554.72
PRKCA	protein kinase C, alpha	5578	0	0	19	554.582
BCL2	B-cell CLL/lymphoma 2	596	0	0	30	550.868
HAP1	huntingtin-associated protein 1	9001	0	0	22	548.911
STX7	syntaxin 7	8417	0	0	8	546.687
TRAIP	TRAF interacting protein	10293	0	0	10	541.868
POLA1	polymerase (DNA directed), alpha 1, catalytic subunit	5422	0	0	12	540.372
GADD45G	growth arrest and DNA-damage-inducible, gamma	10912	0	0	24	538.617
ILK	integrin-linked kinase	3611	0	0	26	537.998
VPS16	vacuolar protein sorting 16 homolog (S. cerevisiae)	64601	0	0	7	537.938
VPS33A	vacuolar protein sorting 33 homolog A (S. cerevisiae)	65082	0	0	7	537.938
NEDD9	neural precursor cell expressed, developmentally down-regulated 9	4739	0	0	20	535.439
DYNLL2	dynein, light chain, LC8-type 2	140735	0	0	8	535.072
CD2BP2	CD2 (cytoplasmic tail) binding protein 2	10421	0	0	26	534.107
DVL1	dishevelled segment polarity protein 1	1855	0	0	18	531.406
RIPK1	receptor (TNFRSF)-interacting serine-threonine kinase 1	8737	0	0	47	529.211
NUDT1	nudix (nucleoside diphosphate linked moiety X)-type motif 1	4521	0	0	6	526.719
ERCC3	excision repair cross-complementation group 3	2071	0	0	17	525.873
SUFU	suppressor of fused homolog (Drosophila)	51684	0	0	10	525.03
ZBED1	zinc finger, BED-type containing 1	9189	0	0	10	524.289
RIMS2	regulating synaptic membrane exocytosis 2	9699	0	0	5	523.812
EED	embryonic ectoderm development	8726	0	0	19	522.906
HSF1	heat shock transcription factor 1	3297	0	0	25	522.412
USHBP1	Usher syndrome 1C binding protein 1	83878	0	0	22	519.755
CDC23	cell division cycle 23	8697	0	0	12	514.764
THBS1	thrombospondin 1	7057	0	0	13	513.419
FCGR2A	Fc fragment of IgG, low affinity IIa, receptor (CD32)	2212	0	0	9	510.729
SERPINB2	serpin peptidase inhibitor, clade B (ovalbumin), member 2	5055	0	0	3	510.29
PIH1D1	PIH1 domain containing 1	55011	0	0	12	509.126
DNAJC3	DnaJ (Hsp40) homolog, subfamily C, member 3	5611	0	0	10	507.292
KDM1A	lysine (K)-specific demethylase 1A	23028	0	0	25	506.264
NEFL	neurofilament, light polypeptide	4747	0	0	12	506.161
TRAF3IP1	TNF receptor-associated factor 3 interacting protein 1	26146	0	0	14	503.984
NDC80	NDC80 kinetochore complex component	10403	0	0	14	503.91
SMARCA2	SWI/SNF related, matrix associated, actin dependent regulator of chromatin, subfamily a, member 2	6595	0	0	30	503.136
PSMA7	proteasome (prosome, macropain) subunit, alpha type, 7	5688	0	0	29	502.215
HIRA	histone cell cycle regulator	7290	0	0	10	501.193
NDUFA5	NADH dehydrogenase (ubiquinone) 1 alpha subcomplex, 5	4698	0	0	8	500.758
RFXANK	regulatory factor X-associated ankyrin-containing protein	8625	0	0	13	500.464
LSM1	LSM1, U6 small nuclear RNA associated	27257	0	0	11	499.603
LSM7	LSM7 homolog, U6 small nuclear RNA associated (S. cerevisiae)	51690	0	0	17	499.173
SMAP1	small ArfGAP 1	60682	0	0	8	497.484
OAT	ornithine aminotransferase	4942	0	0	9	492.368
POLR2D	polymerase (RNA) II (DNA directed) polypeptide D	5433	0	0	14	492.13
PSMA6	proteasome (prosome, macropain) subunit, alpha type, 6	5687	0	0	26	491.786
SMARCC2	SWI/SNF related, matrix associated, actin dependent regulator of chromatin, subfamily c, member 2	6601	0	0	30	488.553
FANCI	Fanconi anemia, complementation group I	55215	0	0	20	485.526
RUNX2	runt-related transcription factor 2	860	0	0	23	485.252
IGHA1	immunoglobulin heavy constant alpha 1	3493	0	0	7	485.018
RCOR1	REST corepressor 1	23186	0	0	18	481.957
BGN	biglycan	633	0	0	5	479.658
MSH2	mutS homolog 2	4436	0	0	22	479.062
NEK6	NIMA-related kinase 6	10783	0	0	22	478.244
CDK7	cyclin-dependent kinase 7	1022	0	0	31	477.697
IGHA2	immunoglobulin heavy constant alpha 2 (A2m marker)	3494	0	0	6	476.542
CCDC33	coiled-coil domain containing 33	80125	0	0	18	476.502
MAPK3	mitogen-activated protein kinase 3	5595	0	0	22	474.997
USF2	upstream transcription factor 2, c-fos interacting	7392	0	0	11	472.342
GTF2F2	general transcription factor IIF, polypeptide 2, 30kDa	2963	0	0	22	468.607
GJA1	gap junction protein, alpha 1, 43kDa	2697	0	0	11	465.295
PTBP2	polypyrimidine tract binding protein 2	58155	0	0	8	465.02
AATF	apoptosis antagonizing transcription factor	26574	0	0	18	464.207
SIN3B	SIN3 transcription regulator family member B	23309	0	0	18	463.721
IGF2BP1	insulin-like growth factor 2 mRNA binding protein 1	10642	0	0	15	463.146
ATR	ATR serine/threonine kinase	545	0	0	26	461.03
TDG	thymine-DNA glycosylase	6996	0	0	20	457.685
RB1CC1	RB1-inducible coiled-coil 1	9821	0	0	14	455.169
BRD7	bromodomain containing 7	29117	0	0	30	454.853
SCRIB	scribbled planar cell polarity protein	23513	0	0	12	454.537
MCC	mutated in colorectal cancers	4163	0	0	32	451.691
PRKCB	protein kinase C, beta	5579	0	0	13	445.972
SLC25A4	solute carrier family 25 (mitochondrial carrier; adenine nucleotide translocator), member 4	291	0	0	9	440.003
NCOA1	nuclear receptor coactivator 1	8648	0	0	38	434.075
SPAG9	sperm associated antigen 9	9043	0	0	14	433.672
HNF1A	HNF1 homeobox A	6927	0	0	14	432.539
NUP155	nucleoporin 155kDa	9631	0	0	9	432.522
CSNK2A2	casein kinase 2, alpha prime polypeptide	1459	0	0	23	430.844
ASF1B	anti-silencing function 1B histone chaperone	55723	0	0	42	430.392
PGM1	phosphoglucomutase 1	5236	0	0	7	427.833
NDUFS2	NADH dehydrogenase (ubiquinone) Fe-S protein 2, 49kDa (NADH-coenzyme Q reductase)	4720	0	0	8	424.032
HUS1	HUS1 checkpoint homolog (S. pombe)	3364	0	0	11	423.133
SRCAP	Snf2-related CREBBP activator protein	10847	0	0	10	422.338
TBL1XR1	transducin (beta)-like 1 X-linked receptor 1	79718	0	0	23	420.704
HELZ2	helicase with zinc finger 2, transcriptional coactivator	85441	0	0	6	420.529
PSMA2	proteasome (prosome, macropain) subunit, alpha type, 2	5683	0	0	27	419.514
ING1	inhibitor of growth family, member 1	3621	0	0	29	418.501
MTA1	metastasis associated 1	9112	0	0	21	412.937
MED28	mediator complex subunit 28	80306	0	0	24	412.59
NLK	nemo-like kinase	51701	0	0	16	410.118
PDS5B	PDS5 cohesin associated factor B	23047	0	0	11	409.632
SLX1A	SLX1 structure-specific endonuclease subunit homolog A (S. cerevisiae)	548593	0	0	35	409.196
SLX1B	SLX1 structure-specific endonuclease subunit homolog B (S. cerevisiae)	79008	0	0	35	409.196
ETS1	v-ets avian erythroblastosis virus E26 oncogene homolog 1	2113	0	0	16	405.157
F2RL1	coagulation factor II (thrombin) receptor-like 1	2150	0	0	7	404.587
SPG20	spastic paraplegia 20 (Troyer syndrome)	23111	0	0	22	404.05
GTF3C3	general transcription factor IIIC, polypeptide 3, 102kDa	9330	0	0	11	403.846
WWP2	WW domain containing E3 ubiquitin protein ligase 2	11060	0	0	14	399.421
RPAP2	RNA polymerase II associated protein 2	79871	0	0	30	399.35
NCK1	NCK adaptor protein 1	4690	0	0	25	399.155
PFDN6	prefoldin subunit 6	10471	0	0	11	397.692
ATG4B	autophagy related 4B, cysteine peptidase	23192	0	0	12	397.425
NCSTN	nicastrin	23385	0	0	8	396.06
NQO2	NAD(P)H dehydrogenase, quinone 2	4835	0	0	7	395.686
SLIRP	SRA stem-loop interacting RNA binding protein	81892	0	0	8	394.181
STAG1	stromal antigen 1	10274	0	0	12	393.498
NME1-NME2	NME1-NME2 readthrough	654364	0	0	29	392.517
ICAM3	intercellular adhesion molecule 3	3385	0	0	4	389.873
SEC23A	Sec23 homolog A (S. cerevisiae)	10484	0	0	7	389.811
AGO4	argonaute RISC catalytic component 4	192670	0	0	52	389.456
PAX3	paired box 3	5077	0	0	10	388.34
HDAC9	histone deacetylase 9	9734	0	0	17	386.504
STAG2	stromal antigen 2	10735	0	0	11	386.35
CASP8AP2	caspase 8 associated protein 2	9994	0	0	11	385.516
RBL1	retinoblastoma-like 1	5933	0	0	27	381.999
UQCRC2	ubiquinol-cytochrome c reductase core protein II	7385	0	0	8	381.981
VCAM1	vascular cell adhesion molecule 1	7412	0	0	3	379.739
CCNA1	cyclin A1	8900	0	0	24	378.896
IGF1R	insulin-like growth factor 1 receptor	3480	0	0	22	376.988
PNKP	polynucleotide kinase 3'-phosphatase	11284	0	0	12	375.322
CYLD	cylindromatosis (turban tumor syndrome)	1540	0	0	19	370.64
ISL1	ISL LIM homeobox 1	3670	0	0	5	370.605
MAPKAPK3	mitogen-activated protein kinase-activated protein kinase 3	7867	0	0	7	368.191
CDC25A	cell division cycle 25A	993	0	0	21	368.105
TTC27	tetratricopeptide repeat domain 27	55622	0	0	7	367.748
CACYBP	calcyclin binding protein	27101	0	0	12	367.689
USP2	ubiquitin specific peptidase 2	9099	0	0	14	366.836
CEBPA	CCAAT/enhancer binding protein (C/EBP), alpha	1050	0	0	18	365.96
USP12	ubiquitin specific peptidase 12	219333	0	0	13	364.294
FEN1	flap structure-specific endonuclease 1	2237	0	0	14	362.52
CDT1	chromatin licensing and DNA replication factor 1	81620	0	0	28	361.836
TSC2	tuberous sclerosis 2	7249	0	0	25	360.082
TBL1X	transducin (beta)-like 1X-linked	6907	0	0	32	358.601
GRAP2	GRB2-related adaptor protein 2	9402	0	0	9	356.562
ARHGAP35	Rho GTPase activating protein 35	2909	0	0	9	355.626
PAFAH1B3	platelet-activating factor acetylhydrolase 1b, catalytic subunit 3 (29kDa)	5050	0	0	10	354.699
RAB2A	RAB2A, member RAS oncogene family	5862	0	0	7	350.451
BCAR1	breast cancer anti-estrogen resistance 1	9564	0	0	24	349.208
KIF4A	kinesin family member 4A	24137	0	0	8	349.02
RFC2	replication factor C (activator 1) 2, 40kDa	5982	0	0	16	348.671
NIPSNAP1	nipsnap homolog 1 (C. elegans)	8508	0	0	9	346.785
ERCC5	excision repair cross-complementation group 5	2073	0	0	12	345.087
ELK3	ELK3, ETS-domain protein (SRF accessory protein 2)	2004	0	0	6	345.035
GNB5	guanine nucleotide binding protein (G protein), beta 5	10681	0	0	5	344.1
CLASP2	cytoplasmic linker associated protein 2	23122	0	0	6	343.89
ALDH18A1	aldehyde dehydrogenase 18 family, member A1	5832	0	0	7	342.675
SMURF2	SMAD specific E3 ubiquitin protein ligase 2	64750	0	0	18	342.575
TUBA3D	tubulin, alpha 3d	113457	0	0	34	338.826
TUBA3C	tubulin, alpha 3c	7278	0	0	34	338.826
HDAC6	histone deacetylase 6	10013	0	0	21	334.55
AK2	adenylate kinase 2	204	0	0	9	334.463
ECH1	enoyl CoA hydratase 1, peroxisomal	1891	0	0	8	332.634
CCND2	cyclin D2	894	0	0	13	332.568
SMARCD1	SWI/SNF related, matrix associated, actin dependent regulator of chromatin, subfamily d, member 1	6602	0	0	19	332.311
CEP70	centrosomal protein 70kDa	80321	0	0	13	328.931
BCR	breakpoint cluster region	613	0	0	21	327.649
NDUFV1	NADH dehydrogenase (ubiquinone) flavoprotein 1, 51kDa	4723	0	0	6	326.809
MRGBP	MRG/MORF4L binding protein	55257	0	0	19	325.076
DIAPH1	diaphanous-related formin 1	1729	0	0	9	323.197
ATAD3B	ATPase family, AAA domain containing 3B	83858	0	0	8	322.677
LMO3	LIM domain only 3 (rhombotin-like 2)	55885	0	0	12	322.675
STK24	serine/threonine kinase 24	8428	0	0	34	321.837
CBX1	chromobox homolog 1	10951	0	0	28	320.064
IL2RB	interleukin 2 receptor, beta	3560	0	0	15	318.658
PPP2R2D	protein phosphatase 2, regulatory subunit B, delta	55844	0	0	23	318.303
PTPN13	protein tyrosine phosphatase, non-receptor type 13 (APO-1/CD95 (Fas)-associated phosphatase)	5783	0	0	9	316.892
KDM6A	lysine (K)-specific demethylase 6A	7403	0	0	11	316.158
ATF3	activating transcription factor 3	467	0	0	13	315.543
SLC25A1	solute carrier family 25 (mitochondrial carrier; citrate transporter), member 1	6576	0	0	9	315.454
SSBP1	single-stranded DNA binding protein 1, mitochondrial	6742	0	0	8	314.858
WDYHV1	WDYHV motif containing 1	55093	0	0	13	313.563
RHOXF2	Rhox homeobox family, member 2	84528	0	0	14	310.915
NUMB	numb homolog (Drosophila)	8650	0	0	13	310.862
PRKAA2	protein kinase, AMP-activated, alpha 2 catalytic subunit	5563	0	0	9	308.713
KRT17	keratin 17, type I	3872	0	0	8	308.302
USP3	ubiquitin specific peptidase 3	9960	0	0	15	306.648
BUB1B	BUB1 mitotic checkpoint serine/threonine kinase B	701	0	0	17	298.15
NDUFA9	NADH dehydrogenase (ubiquinone) 1 alpha subcomplex, 9, 39kDa	4704	0	0	7	297.412
MAPK8IP3	mitogen-activated protein kinase 8 interacting protein 3	23162	0	0	13	297.021
CLSPN	claspin	63967	0	0	15	295.683
CARM1	coactivator-associated arginine methyltransferase 1	10498	0	0	18	292.859
SHMT2	serine hydroxymethyltransferase 2 (mitochondrial)	6472	0	0	10	292.771
RIPK2	receptor-interacting serine-threonine kinase 2	8767	0	0	38	292.586
SUCLA2	succinate-CoA ligase, ADP-forming, beta subunit	8803	0	0	7	290.957
SFXN1	sideroflexin 1	94081	0	0	9	290.841
PQBP1	polyglutamine binding protein 1	10084	0	0	11	290.382
NDUFS1	NADH dehydrogenase (ubiquinone) Fe-S protein 1, 75kDa (NADH-coenzyme Q reductase)	4719	0	0	8	290.269
PRDX4	peroxiredoxin 4	10549	0	0	8	289.972
CUX1	cut-like homeobox 1	1523	0	0	10	288.556
DOCK1	dedicator of cytokinesis 1	1793	0	0	12	285.913
PFDN4	prefoldin subunit 4	5203	0	0	7	283.535
CUL4B	cullin 4B	8450	0	0	23	283.308
JUNB	jun B proto-oncogene	3726	0	0	13	282.611
PDXDC1	pyridoxal-dependent decarboxylase domain containing 1	23042	0	0	7	282.536
CHEK1	checkpoint kinase 1	1111	0	0	31	282.012
SLC1A5	solute carrier family 1 (neutral amino acid transporter), member 5	6510	0	0	10	281.814
USP19	ubiquitin specific peptidase 19	10869	0	0	28	280.157
CKS2	CDC28 protein kinase regulatory subunit 2	1164	0	0	7	277.617
XRCC4	X-ray repair complementing defective repair in Chinese hamster cells 4	7518	0	0	9	276.533
PRKCD	protein kinase C, delta	5580	0	0	18	275.42
IRF2BP1	interferon regulatory factor 2 binding protein 1	26145	0	0	7	274.444
NRBP1	nuclear receptor binding protein 1	29959	0	0	7	274.109
MAGEA11	melanoma antigen family A11	4110	0	0	12	273.558
NUP54	nucleoporin 54kDa	53371	0	0	8	270.872
DNTTIP2	deoxynucleotidyltransferase, terminal, interacting protein 2	30836	0	0	26	270.628
MAPT	microtubule-associated protein tau	4137	0	0	20	270.147
COIL	coilin	8161	0	0	14	268.113
POLDIP2	polymerase (DNA-directed), delta interacting protein 2	26073	0	0	6	267.996
ING4	inhibitor of growth family, member 4	51147	0	0	23	267.493
UBLCP1	ubiquitin-like domain containing CTD phosphatase 1	134510	0	0	5	266.301
TERT	telomerase reverse transcriptase	7015	0	0	18	266.108
GABARAP	GABA(A) receptor-associated protein	11337	0	0	19	265.404
APBB1	amyloid beta (A4) precursor protein-binding, family B, member 1 (Fe65)	322	0	0	8	264.821
PMPCA	peptidase (mitochondrial processing) alpha	23203	0	0	6	263.072
BIRC2	baculoviral IAP repeat containing 2	329	0	0	24	262.798
PYCR2	pyrroline-5-carboxylate reductase family, member 2	29920	0	0	6	262.629
WRN	Werner syndrome, RecQ helicase-like	7486	0	0	19	257.816
CLINT1	clathrin interactor 1	9685	0	0	10	257.785
TNF	tumor necrosis factor	7124	0	0	12	257.387
NUAK1	NUAK family, SNF1-like kinase, 1	9891	0	0	11	256.919
DVL3	dishevelled segment polarity protein 3	1857	0	0	13	256.784
ACADVL	acyl-CoA dehydrogenase, very long chain	37	0	0	6	256.753
GLUD1	glutamate dehydrogenase 1	2746	0	0	7	256.379
TGM2	transglutaminase 2	7052	0	0	12	256.254
MRPS7	mitochondrial ribosomal protein S7	51081	0	0	6	255.282
EHMT1	euchromatic histone-lysine N-methyltransferase 1	79813	0	0	16	254.92
NINL	ninein-like	22981	0	0	7	254.501
CASC5	cancer susceptibility candidate 5	57082	0	0	8	253.038
NFRKB	nuclear factor related to kappaB binding protein	4798	0	0	10	252.531
NOA1	nitric oxide associated 1	84273	0	0	6	252.23
NDUFS3	NADH dehydrogenase (ubiquinone) Fe-S protein 3, 30kDa (NADH-coenzyme Q reductase)	4722	0	0	7	251.364
AASS	aminoadipate-semialdehyde synthase	10157	0	0	6	251.364
MRPL20	mitochondrial ribosomal protein L20	55052	0	0	6	249.758
NDN	necdin, melanoma antigen (MAGE) family member	4692	0	0	17	249.176
RNF219	ring finger protein 219	79596	0	0	7	248.325
GSN	gelsolin	2934	0	0	18	248.278
LAS1L	LAS1-like (S. cerevisiae)	81887	0	0	7	247.715
MFAP5	microfibrillar associated protein 5	8076	0	0	2	246.75
TCEB3B	transcription elongation factor B polypeptide 3B (elongin A2)	51224	0	0	10	246.276
MRPL37	mitochondrial ribosomal protein L37	51253	0	0	6	244.493
COX2	cytochrome c oxidase subunit II	4513	0	0	6	244.302
COX4I1	cytochrome c oxidase subunit IV isoform 1	1327	0	0	6	244.302
FAM107A	family with sequence similarity 107, member A	11170	0	0	8	240.208
ATRX	alpha thalassemia/mental retardation syndrome X-linked	546	0	0	12	239.777
ALDH2	aldehyde dehydrogenase 2 family (mitochondrial)	217	0	0	7	239.49
EPS8	epidermal growth factor receptor pathway substrate 8	2059	0	0	7	238.752
TRIM29	tripartite motif containing 29	23650	0	0	11	236.722
F2	coagulation factor II (thrombin)	2147	0	0	9	236.379
RHOC	ras homolog family member C	389	0	0	7	234.818
PMPCB	peptidase (mitochondrial processing) beta	9512	0	0	5	234.604
VDAC3	voltage-dependent anion channel 3	7419	0	0	5	234.604
ATP5H	ATP synthase, H+ transporting, mitochondrial Fo complex, subunit d	10476	0	0	6	234.604
YME1L1	YME1-like 1 ATPase	10730	0	0	5	234.604
ATP5F1	ATP synthase, H+ transporting, mitochondrial Fo complex, subunit B1	515	0	0	6	234.604
WBSCR16	Williams-Beuren syndrome chromosome region 16	81554	0	0	5	234.604
VARS2	valyl-tRNA synthetase 2, mitochondrial	57176	0	0	5	234.604
STOML2	stomatin (EPB72)-like 2	30968	0	0	5	234.604
MRPL2	mitochondrial ribosomal protein L2	51069	0	0	5	234.604
ECI1	enoyl-CoA delta isomerase 1	1632	0	0	5	234.604
MRPL15	mitochondrial ribosomal protein L15	29088	0	0	5	234.604
ADCK3	aarF domain containing kinase 3	56997	0	0	5	234.604
MRPL28	mitochondrial ribosomal protein L28	10573	0	0	5	234.604
MRPL13	mitochondrial ribosomal protein L13	28998	0	0	5	234.604
MRPS17	mitochondrial ribosomal protein S17	51373	0	0	5	234.604
MCCC2	methylcrotonoyl-CoA carboxylase 2 (beta)	64087	0	0	5	234.604
MRPS11	mitochondrial ribosomal protein S11	64963	0	0	5	234.604
MRPL3	mitochondrial ribosomal protein L3	11222	0	0	5	234.604
MRPL50	mitochondrial ribosomal protein L50	54534	0	0	5	234.604
ERAL1	Era-like 12S mitochondrial rRNA chaperone 1	26284	0	0	5	234.604
MRPL18	mitochondrial ribosomal protein L18	29074	0	0	5	234.604
MRPL1	mitochondrial ribosomal protein L1	65008	0	0	5	234.604
MRPS30	mitochondrial ribosomal protein S30	10884	0	0	5	234.604
MRPL48	mitochondrial ribosomal protein L48	51642	0	0	5	234.604
MRPL22	mitochondrial ribosomal protein L22	29093	0	0	5	234.604
MCU	mitochondrial calcium uniporter	90550	0	0	5	234.604
MRPL27	mitochondrial ribosomal protein L27	51264	0	0	5	234.604
ETV6	ets variant 6	2120	0	0	15	234.571
FOXO3	forkhead box O3	2309	0	0	17	234.259
FANCG	Fanconi anemia, complementation group G	2189	0	0	13	233.995
POU5F1	POU class 5 homeobox 1	5460	0	0	10	233.978
GABPA	GA binding protein transcription factor, alpha subunit 60kDa	2551	0	0	11	231.761
FANCD2	Fanconi anemia, complementation group D2	2177	0	0	23	231.591
CXADR	coxsackie virus and adenovirus receptor	1525	0	0	6	231.57
SAP130	Sin3A-associated protein, 130kDa	79595	0	0	15	230.883
SNX4	sorting nexin 4	8723	0	0	11	230.461
TRAF3IP3	TRAF3 interacting protein 3	80342	0	0	17	226.215
RRP15	ribosomal RNA processing 15 homolog (S. cerevisiae)	51018	0	0	9	224.944
PTPN2	protein tyrosine phosphatase, non-receptor type 2	5771	0	0	9	223.978
PSTPIP1	proline-serine-threonine phosphatase interacting protein 1	9051	0	0	21	223.758
SNRNP40	small nuclear ribonucleoprotein 40kDa (U5)	9410	0	0	16	223.666
MME	membrane metallo-endopeptidase	4311	0	0	38	222.629
MOB1A	MOB kinase activator 1A	55233	0	0	7	221.709
H3F3B	H3 histone, family 3B (H3.3B)	3021	0	0	38	221.19
HERC5	HECT and RLD domain containing E3 ubiquitin protein ligase 5	51191	0	0	9	220.849
OLA1	Obg-like ATPase 1	29789	0	0	7	220.296
MAP4K4	mitogen-activated protein kinase kinase kinase kinase 4	9448	0	0	10	218.391
MYBL2	v-myb avian myeloblastosis viral oncogene homolog-like 2	4605	0	0	12	217.154
FBP1	fructose-1,6-bisphosphatase 1	2203	0	0	7	217.095
TSG101	tumor susceptibility 101	7251	0	0	20	216.948
IL4R	interleukin 4 receptor	3566	0	0	11	216.518
FADD	Fas (TNFRSF6)-associated via death domain	8772	0	0	21	215.518
BCL3	B-cell CLL/lymphoma 3	602	0	0	22	213.346
HERC2	HECT and RLD domain containing E3 ubiquitin protein ligase 2	8924	0	0	10	210.771
THRB	thyroid hormone receptor, beta	7068	0	0	17	210.063
PPP1R7	protein phosphatase 1, regulatory subunit 7	5510	0	0	8	208.452
NME3	NME/NM23 nucleoside diphosphate kinase 3	4832	0	0	8	207.494
KLHL42	kelch-like family member 42	57542	0	0	6	203.735
CRY1	cryptochrome circadian clock 1	1407	0	0	5	203.514
DROSHA	drosha, ribonuclease type III	29102	0	0	6	203.017
DNMT3A	DNA (cytosine-5-)-methyltransferase 3 alpha	1788	0	0	29	202.578
FOXO1	forkhead box O1	2308	0	0	21	202.179
PPAP2B	phosphatidic acid phosphatase type 2B	8613	0	0	5	201.446
KDM2A	lysine (K)-specific demethylase 2A	22992	0	0	5	201.446
WDR35	WD repeat domain 35	57539	0	0	5	201.446
GADD45A	growth arrest and DNA-damage-inducible, alpha	1647	0	0	16	201.436
ZNF408	zinc finger protein 408	79797	0	0	8	201.364
ERCC6L	excision repair cross-complementation group 6-like	54821	0	0	6	199.38
MMP2	matrix metallopeptidase 2	4313	0	0	6	199.332
OTUB1	OTU deubiquitinase, ubiquitin aldehyde binding 1	55611	0	0	17	199.221
GRN	granulin	2896	0	0	7	199.198
AMBRA1	autophagy/beclin-1 regulator 1	55626	0	0	11	195.932
RPAP3	RNA polymerase II associated protein 3	79657	0	0	25	195.801
IRF8	interferon regulatory factor 8	3394	0	0	11	195.558
REL	v-rel avian reticuloendotheliosis viral oncogene homolog	5966	0	0	21	190.437
MBD1	methyl-CpG binding domain protein 1	4152	0	0	17	189.795
MEAF6	MYST/Esa1-associated factor 6	64769	0	0	8	187.509
CREB1	cAMP responsive element binding protein 1	1385	0	0	23	186.107
NID1	nidogen 1	4811	0	0	6	186.054
IRF2BP2	interferon regulatory factor 2 binding protein 2	359948	0	0	5	186.001
CASP8	caspase 8, apoptosis-related cysteine peptidase	841	0	0	25	183.898
ZHX1	zinc fingers and homeoboxes 1	11244	0	0	20	183.885
NULL	NULL	751867	0	0	9	183.783
TPR	translocated promoter region, nuclear basket protein	7175	0	0	13	183.568
SALL2	spalt-like transcription factor 2	6297	0	0	8	183.078
CBX2	chromobox homolog 2	84733	0	0	8	182.172
GALK1	galactokinase 1	2584	0	0	7	180.627
VWF	von Willebrand factor	7450	0	0	7	180.254
ZMYND8	zinc finger, MYND-type containing 8	23613	0	0	6	180.012
STAT5A	signal transducer and activator of transcription 5A	6776	0	0	17	179.682
TFE3	transcription factor binding to IGHM enhancer 3	7030	0	0	15	179.668
MAPK10	mitogen-activated protein kinase 10	5602	0	0	7	177.138
CBLB	Cbl proto-oncogene B, E3 ubiquitin protein ligase	868	0	0	15	175.953
SPI1	Spi-1 proto-oncogene	6688	0	0	17	175.303
ATXN1	ataxin 1	6310	0	0	12	174.952
TMEM70	transmembrane protein 70	54968	0	0	5	174.925
TNIK	TRAF2 and NCK interacting kinase	23043	0	0	8	174.733
BAZ1A	bromodomain adjacent to zinc finger domain, 1A	11177	0	0	9	174.463
CDK8	cyclin-dependent kinase 8	1024	0	0	25	173.62
FAF1	Fas (TNFRSF6) associated factor 1	11124	0	0	17	173.352
MAGOHB	mago-nashi homolog B (Drosophila)	55110	0	0	6	172.328
NFX1	nuclear transcription factor, X-box binding 1	4799	0	0	8	172.06
KHDRBS3	KH domain containing, RNA binding, signal transduction associated 3	10656	0	0	10	171.624
DPH1	diphthamide biosynthesis 1	1801	0	0	6	171.067
MLLT4	myeloid/lymphoid or mixed-lineage leukemia (trithorax homolog, Drosophila); translocated to, 4	4301	0	0	14	170.806
FAM46A	family with sequence similarity 46, member A	55603	0	0	9	170.533
MAG	myelin associated glycoprotein	4099	0	0	4	170.418
KDM5C	lysine (K)-specific demethylase 5C	8242	0	0	17	169.807
CTSB	cathepsin B	1508	0	0	10	169.435
CFLAR	CASP8 and FADD-like apoptosis regulator	8837	0	0	18	168.922
AHR	aryl hydrocarbon receptor	196	0	0	21	168.135
SRF	serum response factor (c-fos serum response element-binding transcription factor)	6722	0	0	18	165.045
PPP5C	protein phosphatase 5, catalytic subunit	5536	0	0	22	165.02
SUPT5H	suppressor of Ty 5 homolog (S. cerevisiae)	6829	0	0	12	164.03
BRD4	bromodomain containing 4	23476	0	0	40	163.691
TRAF3IP2	TRAF3 interacting protein 2	10758	0	0	8	163.569
MECP2	methyl CpG binding protein 2	4204	0	0	23	163.098
PIK3R2	phosphoinositide-3-kinase, regulatory subunit 2 (beta)	5296	0	0	13	163.023
HMG20B	high mobility group 20B	10362	0	0	9	162.765
CBFA2T2	core-binding factor, runt domain, alpha subunit 2; translocated to, 2	9139	0	0	8	162.681
CCND3	cyclin D3	896	0	0	15	162.35
TCEA1	transcription elongation factor A (SII), 1	6917	0	0	22	162.278
ENKD1	enkurin domain containing 1	84080	0	0	8	161.959
NGFR	nerve growth factor receptor	4804	0	0	13	161.953
UMPS	uridine monophosphate synthetase	7372	0	0	5	161.203
DYNC2H1	dynein, cytoplasmic 2, heavy chain 1	79659	0	0	5	161.203
HSPB2	heat shock 27kDa protein 2	3316	0	0	6	160.873
FAS	Fas cell surface death receptor	355	0	0	18	159.469
CD40	CD40 molecule, TNF receptor superfamily member 5	958	0	0	19	159.387
PSMB1	proteasome (prosome, macropain) subunit, beta type, 1	5689	0	0	20	158.834
PTP4A3	protein tyrosine phosphatase type IVA, member 3	11156	0	0	28	158.647
POLRMT	polymerase (RNA) mitochondrial (DNA directed)	5442	0	0	5	157.653
FECH	ferrochelatase	2235	0	0	7	157.581
SNIP1	Smad nuclear interacting protein 1	79753	0	0	17	157.5
PSMB3	proteasome (prosome, macropain) subunit, beta type, 3	5691	0	0	20	156.306
SUPT3H	suppressor of Ty 3 homolog (S. cerevisiae)	8464	0	0	16	155.889
PPARG	peroxisome proliferator-activated receptor gamma	5468	0	0	23	155.775
ASCC3	activating signal cointegrator 1 complex subunit 3	10973	0	0	10	155.255
RASA1	RAS p21 protein activator (GTPase activating protein) 1	5921	0	0	24	154.887
KLF5	Kruppel-like factor 5 (intestinal)	688	0	0	15	154.854
BAZ1B	bromodomain adjacent to zinc finger domain, 1B	9031	0	0	18	154.844
DAG1	dystroglycan 1 (dystrophin-associated glycoprotein 1)	1605	0	0	15	153.819
UBXN7	UBX domain protein 7	26043	0	0	24	153.353
ITGB3	integrin, beta 3 (platelet glycoprotein IIIa, antigen CD61)	3690	0	0	10	149.645
TRIM23	tripartite motif containing 23	373	0	0	2	149.23
APPL1	adaptor protein, phosphotyrosine interaction, PH domain and leucine zipper containing 1	26060	0	0	12	149.005
ORC1	origin recognition complex, subunit 1	4998	0	0	15	148.59
P4HA2	prolyl 4-hydroxylase, alpha polypeptide II	8974	0	0	6	147.144
KAT8	K(lysine) acetyltransferase 8	84148	0	0	35	146.793
PSMB5	proteasome (prosome, macropain) subunit, beta type, 5	5693	0	0	21	146.049
ASCC2	activating signal cointegrator 1 complex subunit 2	84164	0	0	8	145.831
MED8	mediator complex subunit 8	112950	0	0	11	145.37
NUP214	nucleoporin 214kDa	8021	0	0	13	145.06
MAP3K4	mitogen-activated protein kinase kinase kinase 4	4216	0	0	11	143.505
TRIM63	tripartite motif containing 63, E3 ubiquitin protein ligase	84676	0	0	9	141.708
SMAD5	SMAD family member 5	4090	0	0	15	141.665
RBM7	RNA binding motif protein 7	10179	0	0	7	140.19
METTL17	methyltransferase like 17	64745	0	0	2	139.269
PRKD1	protein kinase D1	5587	0	0	12	138.858
ELF3	E74-like factor 3 (ets domain transcription factor, epithelial-specific )	1999	0	0	11	138.374
TP53BP2	tumor protein p53 binding protein 2	7159	0	0	16	137.799
CHAF1A	chromatin assembly factor 1, subunit A (p150)	10036	0	0	25	137.705
SUCLG2	succinate-CoA ligase, GDP-forming, beta subunit	8801	0	0	6	137.35
TSNAX	translin-associated factor X	7257	0	0	5	137.35
DCXR	dicarbonyl/L-xylulose reductase	51181	0	0	5	137.35
FTSJ1	FtsJ RNA methyltransferase homolog 1 (E. coli)	24140	0	0	5	137.35
SRM	spermidine synthase	6723	0	0	5	137.35
RNU11	RNA, U11 small nuclear	26824	0	0	17	137.225
GBAS	glioblastoma amplified sequence	2631	0	0	22	136.765
NASP	nuclear autoantigenic sperm protein (histone-binding)	4678	0	0	31	136.244
ZCCHC8	zinc finger, CCHC domain containing 8	55596	0	0	8	135.69
FBLN5	fibulin 5	10516	0	0	3	135.068
CBX8	chromobox homolog 8	57332	0	0	12	135.001
SMPD4	sphingomyelin phosphodiesterase 4, neutral membrane (neutral sphingomyelinase-3)	55627	0	0	5	134.787
DCC	DCC netrin 1 receptor	1630	0	0	24	133.06
DLGAP1	discs, large (Drosophila) homolog-associated protein 1	9229	0	0	11	132.675
MCL1	myeloid cell leukemia 1	4170	0	0	11	132.165
HOXA1	homeobox A1	3198	0	0	6	130.034
MDC1	mediator of DNA-damage checkpoint 1	9656	0	0	14	129.593
EPAS1	endothelial PAS domain protein 1	2034	0	0	10	129.272
GP1BA	glycoprotein Ib (platelet), alpha polypeptide	2811	0	0	5	127.479
ING5	inhibitor of growth family, member 5	84289	0	0	11	127.381
SUN2	Sad1 and UNC84 domain containing 2	25777	0	0	10	127.305
PCNT	pericentrin	5116	0	0	11	126.551
PTPN12	protein tyrosine phosphatase, non-receptor type 12	5782	0	0	15	126.386
IRF4	interferon regulatory factor 4	3662	0	0	6	125.595
WDFY3	WD repeat and FYVE domain containing 3	23001	0	0	7	124.809
THAP7	THAP domain containing 7	80764	0	0	5	123.427
TALDO1	transaldolase 1	6888	0	0	6	121.578
ZNF451	zinc finger protein 451	26036	0	0	10	121.351
AMPH	amphiphysin	273	0	0	7	121.051
LEF1	lymphoid enhancer-binding factor 1	51176	0	0	18	120.71
NID2	nidogen 2 (osteonidogen)	22795	0	0	5	120.693
NSUN4	NOP2/Sun domain family, member 4	387338	0	0	4	119.564
ITGA2B	integrin, alpha 2b (platelet glycoprotein IIb of IIb/IIIa complex, antigen CD41)	3674	0	0	5	119.317
TELO2	telomere maintenance 2	9894	0	0	17	117.977
MYOG	myogenin (myogenic factor 4)	4656	0	0	6	115.87
ARHGDIA	Rho GDP dissociation inhibitor (GDI) alpha	396	0	0	17	115.263
ZFYVE9	zinc finger, FYVE domain containing 9	9372	0	0	13	114.216
CTNND1	catenin (cadherin-associated protein), delta 1	1500	0	0	17	114.096
MAPK8IP1	mitogen-activated protein kinase 8 interacting protein 1	9479	0	0	9	113.955
PMS2	PMS2 postmeiotic segregation increased 2 (S. cerevisiae)	5395	0	0	32	112.31
EBI3	Epstein-Barr virus induced 3	10148	0	0	3	112.092
CEP126	centrosomal protein 126kDa	57562	0	0	18	111.66
PELP1	proline, glutamate and leucine rich protein 1	27043	0	0	30	111.497
UBA5	ubiquitin-like modifier activating enzyme 5	79876	0	0	23	110.93
NOLC1	nucleolar and coiled-body phosphoprotein 1	9221	0	0	14	110.754
EXT2	exostosin glycosyltransferase 2	2132	0	0	8	110.704
VRK1	vaccinia related kinase 1	7443	0	0	13	110.039
GHR	growth hormone receptor	2690	0	0	16	109.816
ATF7	activating transcription factor 7	11016	0	0	4	109.759
SART1	squamous cell carcinoma antigen recognized by T cells	9092	0	0	10	109.575
RORA	RAR-related orphan receptor A	6095	0	0	9	109.328
VAPA	VAMP (vesicle-associated membrane protein)-associated protein A, 33kDa	9218	0	0	7	108.028
GSTP1	glutathione S-transferase pi 1	2950	0	0	8	107.792
KHK	ketohexokinase (fructokinase)	3795	0	0	10	107.775
CABIN1	calcineurin binding protein 1	23523	0	0	9	107.645
MAX	MYC associated factor X	4149	0	0	16	107.579
KXD1	KxDL motif containing 1	79036	0	0	8	107.354
MDM4	MDM4, p53 regulator	4194	0	0	22	106.103
LDOC1	leucine zipper, down-regulated in cancer 1	23641	0	0	7	105.663
XPC	xeroderma pigmentosum, complementation group C	7508	0	0	12	105.573
TAB1	TGF-beta activated kinase 1/MAP3K7 binding protein 1	10454	0	0	33	104.756
POLDIP3	polymerase (DNA-directed), delta interacting protein 3	84271	0	0	7	104.399
HNF4A	hepatocyte nuclear factor 4, alpha	3172	0	0	19	104.336
SERF2	small EDRK-rich factor 2	10169	0	0	6	104.173
GAR1	GAR1 ribonucleoprotein	54433	0	0	10	102.365
HIPK1	homeodomain interacting protein kinase 1	204851	0	0	8	101.867
PDGFRA	platelet-derived growth factor receptor, alpha polypeptide	5156	0	0	12	101.825
SMNDC1	survival motor neuron domain containing 1	10285	0	0	13	101.642
SPTA1	spectrin, alpha, erythrocytic 1	6708	0	0	8	101.223
NEURL4	neuralized E3 ubiquitin protein ligase 4	84461	0	0	6	100.978
USP53	ubiquitin specific peptidase 53	54532	0	0	8	100.475
NELFE	negative elongation factor complex member E	7936	0	0	10	100.337
AQP1	aquaporin 1 (Colton blood group)	358	0	0	5	98.4586
ATP6AP2	ATPase, H+ transporting, lysosomal accessory protein 2	10159	0	0	5	98.3685
VAPB	VAMP (vesicle-associated membrane protein)-associated protein B and C	9217	0	0	6	98.3685
DIO2	deiodinase, iodothyronine, type II	1734	0	0	5	98.3685
PLEKHA7	pleckstrin homology domain containing, family A member 7	144100	0	0	5	98.3685
CD2AP	CD2-associated protein	23607	0	0	10	98.3422
ATF2	activating transcription factor 2	1386	0	0	22	97.9848
NUMA1	nuclear mitotic apparatus protein 1	4926	0	0	12	97.6133
NCF1	neutrophil cytosolic factor 1	653361	0	0	11	97.3895
NFKBIE	nuclear factor of kappa light polypeptide gene enhancer in B-cells inhibitor, epsilon	4794	0	0	14	97.3193
APBA2	amyloid beta (A4) precursor protein-binding, family A, member 2	321	0	0	5	96.3119
ZNF165	zinc finger protein 165	7718	0	0	5	95.2069
KRT31	keratin 31, type I	3881	0	0	8	94.9521
RAD17	RAD17 homolog (S. pombe)	5884	0	0	15	92.225
BAD	BCL2-associated agonist of cell death	572	0	0	15	91.9278
ZFP36	ZFP36 ring finger protein	7538	0	0	4	91.6314
MED31	mediator complex subunit 31	51003	0	0	13	90.6914
CLPX	caseinolytic mitochondrial matrix peptidase chaperone subunit	10845	0	0	5	89.1123
NMI	N-myc (and STAT) interactor	9111	0	0	12	88.8911
FGA	fibrinogen alpha chain	2243	0	0	5	88.8532
TAF1D	TATA box binding protein (TBP)-associated factor, RNA polymerase I, D, 41kDa	79101	0	0	13	87.6268
RAB37	RAB37, member RAS oncogene family	326624	0	0	3	87.3278
IL16	interleukin 16	3603	0	0	5	86.498
TAF4	TAF4 RNA polymerase II, TATA box binding protein (TBP)-associated factor, 135kDa	6874	0	0	12	86.16
UNC13B	unc-13 homolog B (C. elegans)	10497	0	0	4	85.6727
DNMT3B	DNA (cytosine-5-)-methyltransferase 3 beta	1789	0	0	19	85.3785
FABP3	fatty acid binding protein 3, muscle and heart	2170	0	0	3	85.1392
CDKN2C	cyclin-dependent kinase inhibitor 2C (p18, inhibits CDK4)	1031	0	0	4	85.0121
TEX11	testis expressed 11	56159	0	0	7	84.5718
TFIP11	tuftelin interacting protein 11	24144	0	0	6	83.8844
NADK	NAD kinase	65220	0	0	4	83.6168
AXIN1	axin 1	8312	0	0	25	83.3548
ABLIM1	actin binding LIM protein 1	3983	0	0	5	83.1562
ABI1	abl-interactor 1	10006	0	0	7	82.992
LMO4	LIM domain only 4	8543	0	0	6	81.1382
JADE1	jade family PHD finger 1	79960	0	0	10	80.2639
SYMPK	symplekin	8189	0	0	8	79.5308
NCOA2	nuclear receptor coactivator 2	10499	0	0	20	79.4315
FAM124B	family with sequence similarity 124B	79843	0	0	5	79.3464
HSF2	heat shock transcription factor 2	3298	0	0	8	78.9592
SS18L1	synovial sarcoma translocation gene on chromosome 18-like 1	26039	0	0	3	78.5297
NPHP1	nephronophthisis 1 (juvenile)	4867	0	0	7	78.2875
FBN2	fibrillin 2	2201	0	0	3	78.0715
CD8A	CD8a molecule	925	0	0	6	77.9983
LIN37	lin-37 DREAM MuvB core complex component	55957	0	0	6	77.1923
ZNF426	zinc finger protein 426	79088	0	0	5	76.7593
PPFIA2	protein tyrosine phosphatase, receptor type, f polypeptide (PTPRF), interacting protein (liprin), alpha 2	8499	0	0	7	76.2118
MBD2	methyl-CpG binding domain protein 2	8932	0	0	13	75.0017
WDR20	WD repeat domain 20	91833	0	0	10	74.7872
TLE1	transducin-like enhancer of split 1 (E(sp1) homolog, Drosophila)	7088	0	0	11	74.0819
GTF2E2	general transcription factor IIE, polypeptide 2, beta 34kDa	2961	0	0	16	74.0295
STAT5B	signal transducer and activator of transcription 5B	6777	0	0	14	73.5606
PHLDA1	pleckstrin homology-like domain, family A, member 1	22822	0	0	6	73.2345
CDK5R1	cyclin-dependent kinase 5, regulatory subunit 1 (p35)	8851	0	0	7	73.0917
LPL	lipoprotein lipase	4023	0	0	3	72.764
KNG1	kininogen 1	3827	0	0	5	72.544
CD3E	CD3e molecule, epsilon (CD3-TCR complex)	916	0	0	8	70.6323
ITGB1BP1	integrin beta 1 binding protein 1	9270	0	0	6	70.2856
RAB4A	RAB4A, member RAS oncogene family	5867	0	0	7	70.1445
GTPBP10	GTP-binding protein 10 (putative)	85865	0	0	2	69.637
IKZF1	IKAROS family zinc finger 1 (Ikaros)	10320	0	0	16	67.2679
MED26	mediator complex subunit 26	9441	0	0	23	67.1762
PHLPP2	PH domain and leucine rich repeat protein phosphatase 2	23035	0	0	10	66.3929
AURKB	aurora kinase B	9212	0	0	24	65.1236
NKRF	NFKB repressing factor	55922	0	0	6	64.9969
ATG16L1	autophagy related 16-like 1 (S. cerevisiae)	55054	0	0	9	64.5924
TGFB1I1	transforming growth factor beta 1 induced transcript 1	7041	0	0	11	63.885
TGFB2	transforming growth factor, beta 2	7042	0	0	6	63.8784
BAHD1	bromo adjacent homology domain containing 1	22893	0	0	4	63.7023
F8	coagulation factor VIII, procoagulant component	2157	0	0	5	63.6879
CD3EAP	CD3e molecule, epsilon associated protein	10849	0	0	7	63.6052
LCP2	lymphocyte cytosolic protein 2 (SH2 domain containing leukocyte protein of 76kDa)	3937	0	0	15	63.569
PPP1R8	protein phosphatase 1, regulatory subunit 8	5511	0	0	10	62.9011
TNNT1	troponin T type 1 (skeletal, slow)	7138	0	0	5	62.8589
PKN1	protein kinase N1	5585	0	0	6	62.7375
CD2	CD2 molecule	914	0	0	7	62.2881
SORBS2	sorbin and SH3 domain containing 2	8470	0	0	9	61.6858
S100B	S100 calcium binding protein B	6285	0	0	13	61.6396
LMO2	LIM domain only 2 (rhombotin-like 1)	4005	0	0	7	61.2642
TNFRSF8	tumor necrosis factor receptor superfamily, member 8	943	0	0	5	61.1968
ATN1	atrophin 1	1822	0	0	9	60.964
ITGAM	integrin, alpha M (complement component 3 receptor 3 subunit)	3684	0	0	6	59.5057
NGFRAP1	nerve growth factor receptor (TNFRSF16) associated protein 1	27018	0	0	4	59.4824
GPRIN2	G protein regulated inducer of neurite outgrowth 2	9721	0	0	4	59.4121
MAP2K4	mitogen-activated protein kinase kinase 4	6416	0	0	10	58.7116
SUPT7L	suppressor of Ty 7 (S. cerevisiae)-like	9913	0	0	6	57.5469
PLAU	plasminogen activator, urokinase	5328	0	0	5	57.5406
KIF13B	kinesin family member 13B	23303	0	0	4	57.4187
TEAD4	TEA domain family member 4	7004	0	0	2	56.8817
EGF	epidermal growth factor	1950	0	0	4	56.6274
ING3	inhibitor of growth family, member 3	54556	0	0	12	55.144
BLM	Bloom syndrome, RecQ helicase-like	641	0	0	14	55.0648
SIAH2	siah E3 ubiquitin protein ligase 2	6478	0	0	9	54.6304
PLSCR4	phospholipid scramblase 4	57088	0	0	4	54.064
DMRTB1	DMRT-like family B with proline-rich C-terminal, 1	63948	0	0	4	53.6884
SOCS3	suppressor of cytokine signaling 3	9021	0	0	14	53.4287
LSM6	LSM6 homolog, U6 small nuclear RNA associated (S. cerevisiae)	11157	0	0	14	53.0208
TSC22D1	TSC22 domain family, member 1	8848	0	0	22	52.8146
CDC25C	cell division cycle 25C	995	0	0	16	52.671
RGS6	regulator of G-protein signaling 6	9628	0	0	4	52.5518
MITF	microphthalmia-associated transcription factor	4286	0	0	9	52.2998
TAF12	TAF12 RNA polymerase II, TATA box binding protein (TBP)-associated factor, 20kDa	6883	0	0	10	51.6025
ZBTB8A	zinc finger and BTB domain containing 8A	653121	0	0	7	51.061
ARF6	ADP-ribosylation factor 6	382	0	0	18	51.0132
MAP1A	microtubule-associated protein 1A	4130	0	0	4	50.8121
KLC2	kinesin light chain 2	64837	0	0	8	50.5301
TCEA2	transcription elongation factor A (SII), 2	6919	0	0	15	49.6706
IGF2	insulin-like growth factor 2	3481	0	0	5	49.6041
ARAF	A-Raf proto-oncogene, serine/threonine kinase	369	0	0	12	49.5316
E2F3	E2F transcription factor 3	1871	0	0	6	49.2545
DGKZ	diacylglycerol kinase, zeta	8525	0	0	6	49.1535
TGFA	transforming growth factor, alpha	7039	0	0	3	49.0788
CD59	CD59 molecule, complement regulatory protein	966	0	0	3	48.7184
PDK3	pyruvate dehydrogenase kinase, isozyme 3	5165	0	0	2	48.5738
GCC1	GRIP and coiled-coil domain containing 1	79571	0	0	6	48.5552
KDM4A	lysine (K)-specific demethylase 4A	9682	0	0	28	48.175
RAD23A	RAD23 homolog A (S. cerevisiae)	5886	0	0	11	47.8786
TAF11	TAF11 RNA polymerase II, TATA box binding protein (TBP)-associated factor, 28kDa	6882	0	0	10	47.8363
CAMK2D	calcium/calmodulin-dependent protein kinase II delta	817	0	0	8	47.7137
PTMA	prothymosin, alpha	5757	0	0	28	47.5371
TAF5	TAF5 RNA polymerase II, TATA box binding protein (TBP)-associated factor, 100kDa	6877	0	0	11	47.4871
TUBG1	tubulin, gamma 1	7283	0	0	16	47.4077
PPARD	peroxisome proliferator-activated receptor delta	5467	0	0	8	47.1008
E4F1	E4F transcription factor 1	1877	0	0	7	46.7525
MAPK8IP2	mitogen-activated protein kinase 8 interacting protein 2	23542	0	0	7	46.6797
PPARA	peroxisome proliferator-activated receptor alpha	5465	0	0	12	45.0143
RNU12-2P	RNA, U12 small nuclear 2, pseudogene	26823	0	0	16	44.9926
CTCF	CCCTC-binding factor (zinc finger protein)	10664	0	0	13	44.9901
PRKCE	protein kinase C, epsilon	5581	0	0	14	44.9105
TP73	tumor protein p73	7161	0	0	18	44.888
FGFR1OP2	FGFR1 oncogene partner 2	26127	0	0	12	44.5164
GRIN1	glutamate receptor, ionotropic, N-methyl D-aspartate 1	2902	0	0	6	44.4385
CATSPER1	cation channel, sperm associated 1	117144	0	0	4	44.402
TRPV5	transient receptor potential cation channel, subfamily V, member 5	56302	0	0	4	44.3857
CBFA2T3	core-binding factor, runt domain, alpha subunit 2; translocated to, 3	863	0	0	12	43.3884
AGO2	argonaute RISC catalytic component 2	27161	0	0	10	43.2699
PRTN3	proteinase 3	5657	0	0	2	43.0829
A2M	alpha-2-macroglobulin	2	0	0	5	42.9456
MAP1LC3C	microtubule-associated protein 1 light chain 3 gamma	440738	0	0	8	42.8617
PARK7	parkinson protein 7	11315	0	0	19	42.6045
PGR	progesterone receptor	5241	0	0	13	42.5893
NFATC2	nuclear factor of activated T-cells, cytoplasmic, calcineurin-dependent 2	4773	0	0	6	42.5757
APEX1	APEX nuclease (multifunctional DNA repair enzyme) 1	328	0	0	18	42.4338
HINFP	histone H4 transcription factor	25988	0	0	4	41.9459
HEYL	hes-related family bHLH transcription factor with YRPW motif-like	26508	0	0	4	41.0527
RANBP2	RAN binding protein 2	5903	0	0	15	41.0001
FAM131C	family with sequence similarity 131, member C	348487	0	0	4	40.8253
NDUFAF3	NADH dehydrogenase (ubiquinone) complex I, assembly factor 3	25915	0	0	2	40.8025
CYTH1	cytohesin 1	9267	0	0	2	40.7216
LPAR2	lysophosphatidic acid receptor 2	9170	0	0	4	40.5237
CD226	CD226 molecule	10666	0	0	3	40.048
RAD9A	RAD9 homolog A (S. pombe)	5883	0	0	10	39.7773
POLR3E	polymerase (RNA) III (DNA directed) polypeptide E (80kD)	55718	0	0	6	39.3003
ELK1	ELK1, member of ETS oncogene family	2002	0	0	7	39.0624
MAP4K2	mitogen-activated protein kinase kinase kinase kinase 2	5871	0	0	4	38.7614
TOB1	transducer of ERBB2, 1	10140	0	0	8	38.5697
NR0B2	nuclear receptor subfamily 0, group B, member 2	8431	0	0	15	37.7906
CHEK2	checkpoint kinase 2	11200	0	0	16	37.6692
ZMYM2	zinc finger, MYM-type 2	7750	0	0	13	37.6582
ADORA2A	adenosine A2a receptor	135	0	0	7	37.5707
TFAP2A	transcription factor AP-2 alpha (activating enhancer binding protein 2 alpha)	7020	0	0	14	37.3108
L3MBTL2	l(3)mbt-like 2 (Drosophila)	83746	0	0	19	37.1814
ATG7	autophagy related 7	10533	0	0	8	37.0049
KMT2B	lysine (K)-specific methyltransferase 2B	9757	0	0	6	36.948
ZNF24	zinc finger protein 24	7572	0	0	5	36.767
HOXB9	homeobox B9	3219	0	0	4	36.5403
ZNF417	zinc finger protein 417	147687	0	0	4	36.3135
RANGAP1	Ran GTPase activating protein 1	5905	0	0	13	36.3044
ITGB5	integrin, beta 5	3693	0	0	5	36.1804
MAST2	microtubule associated serine/threonine kinase 2	23139	0	0	4	36.0805
PDCD4	programmed cell death 4 (neoplastic transformation inhibitor)	27250	0	0	13	35.7367
CXXC1	CXXC finger protein 1	30827	0	0	24	35.6545
CALB1	calbindin 1, 28kDa	793	0	0	3	35.617
IRF1	interferon regulatory factor 1	3659	0	0	11	35.5555
CCNDBP1	cyclin D-type binding-protein 1	23582	0	0	4	35.5341
PFDN1	prefoldin subunit 1	5201	0	0	8	35.2847
EIF4ENIF1	eukaryotic translation initiation factor 4E nuclear import factor 1	56478	0	0	5	35.2057
GCH1	GTP cyclohydrolase 1	2643	0	0	3	35.1955
SIRT6	sirtuin 6	51548	0	0	7	35.1383
MYF5	myogenic factor 5	4617	0	0	2	35.0523
FBXW7	F-box and WD repeat domain containing 7, E3 ubiquitin protein ligase	55294	0	0	14	35.036
MNAT1	MNAT CDK-activating kinase assembly factor 1	4331	0	0	11	34.9474
SUZ12	SUZ12 polycomb repressive complex 2 subunit	23512	0	0	15	34.8943
IPO13	importin 13	9670	0	0	6	34.4703
GPS2	G protein pathway suppressor 2	2874	0	0	9	34.2577
FNBP4	formin binding protein 4	23360	0	0	5	34.0964
ATXN7	ataxin 7	6314	0	0	9	33.5269
ITGAL	integrin, alpha L (antigen CD11A (p180), lymphocyte function-associated antigen 1; alpha polypeptide)	3683	0	0	5	33.3251
ADD2	adducin 2 (beta)	119	0	0	2	33.2358
TGIF1	TGFB-induced factor homeobox 1	7050	0	0	9	33.1487
ZNF581	zinc finger protein 581	51545	0	0	5	32.5741
SPATA2	spermatogenesis associated 2	9825	0	0	8	32.3335
USP44	ubiquitin specific peptidase 44	84101	0	0	6	32.0918
ZBTB43	zinc finger and BTB domain containing 43	23099	0	0	4	32.0558
MRPS21	mitochondrial ribosomal protein S21	54460	0	0	3	32.022
ZNF764	zinc finger protein 764	92595	0	0	4	31.8306
SENP3	SUMO1/sentrin/SMT3 specific peptidase 3	26168	0	0	14	30.8981
AIRE	autoimmune regulator	326	0	0	20	30.7916
CCNH	cyclin H	902	0	0	13	30.4834
SETD7	SET domain containing (lysine methyltransferase) 7	80854	0	0	14	30.4123
RAB3IL1	RAB3A interacting protein (rabin3)-like 1	5866	0	0	2	30.1942
MLLT3	myeloid/lymphoid or mixed-lineage leukemia (trithorax homolog, Drosophila); translocated to, 3	4300	0	0	6	30.1077
CEP63	centrosomal protein 63kDa	80254	0	0	6	29.6167
STK11	serine/threonine kinase 11	6794	0	0	10	29.5484
YY1AP1	YY1 associated protein 1	55249	0	0	3	28.8804
USF1	upstream transcription factor 1	7391	0	0	11	28.5881
NFKBIL1	nuclear factor of kappa light polypeptide gene enhancer in B-cells inhibitor-like 1	4795	0	0	8	28.4627
NR2E3	nuclear receptor subfamily 2, group E, member 3	10002	0	0	13	28.0689
RFWD2	ring finger and WD repeat domain 2, E3 ubiquitin protein ligase	64326	0	0	16	27.8547
FCHSD2	FCH and double SH3 domains 2	9873	0	0	3	27.8029
MED19	mediator complex subunit 19	219541	0	0	20	27.5206
CCDC116	coiled-coil domain containing 116	164592	0	0	3	27.4718
CCDC185	coiled-coil domain containing 185	164127	0	0	3	27.4718
FAM27E3	family with sequence similarity 27, member E3	100131997	0	0	3	27.4718
ZNHIT1	zinc finger, HIT-type containing 1	10467	0	0	10	27.2532
URI1	URI1, prefoldin-like chaperone	8725	0	0	10	27.1859
BAP1	BRCA1 associated protein-1 (ubiquitin carboxy-terminal hydrolase)	8314	0	0	17	27.0212
SPG7	spastic paraplegia 7 (pure and complicated autosomal recessive)	6687	0	0	4	26.7944
EIF2AK3	eukaryotic translation initiation factor 2-alpha kinase 3	9451	0	0	5	26.7565
FRMD6	FERM domain containing 6	122786	0	0	3	26.6961
UBE2N	ubiquitin-conjugating enzyme E2N	7334	0	0	12	26.5962
TRPV1	transient receptor potential cation channel, subfamily V, member 1	7442	0	0	4	26.5321
PHYH	phytanoyl-CoA 2-hydroxylase	5264	0	0	4	26.4486
ANAPC7	anaphase promoting complex subunit 7	51434	0	0	13	25.7722
SCAF11	SR-related CTD-associated factor 11	9169	0	0	11	25.5528
YLPM1	YLP motif containing 1	56252	0	0	12	25.4653
PARS2	prolyl-tRNA synthetase 2, mitochondrial (putative)	25973	0	0	2	25.2103
MYCBP2	MYC binding protein 2, E3 ubiquitin protein ligase	23077	0	0	11	25.1149
ZEB1	zinc finger E-box binding homeobox 1	6935	0	0	6	24.965
C19orf57	chromosome 19 open reading frame 57	79173	0	0	4	24.9078
OCRL	oculocerebrorenal syndrome of Lowe	4952	0	0	8	24.7058
EPC1	enhancer of polycomb homolog 1 (Drosophila)	80314	0	0	8	24.6351
HHEX	hematopoietically expressed homeobox	3087	0	0	3	24.5432
ASF1A	anti-silencing function 1A histone chaperone	25842	0	0	32	24.4413
H2AFY	H2A histone family, member Y	9555	0	0	15	24.2124
BMPR2	bone morphogenetic protein receptor, type II (serine/threonine kinase)	659	0	0	4	24.0844
ING2	inhibitor of growth family, member 2	3622	0	0	13	24.07
CDC73	cell division cycle 73	79577	0	0	13	23.9793
FOXM1	forkhead box M1	2305	0	0	5	23.8685
EXOC3-AS1	EXOC3 antisense RNA 1	116349	0	0	2	23.8018
CHD1	chromodomain helicase DNA binding protein 1	1105	0	0	14	23.5585
PTGS2	prostaglandin-endoperoxide synthase 2 (prostaglandin G/H synthase and cyclooxygenase)	5743	0	0	10	23.497
PLEKHF2	pleckstrin homology domain containing, family F (with FYVE domain) member 2	79666	0	0	5	23.4533
RBPJ	recombination signal binding protein for immunoglobulin kappa J region	3516	0	0	8	23.3445
LSM3	LSM3 homolog, U6 small nuclear RNA associated (S. cerevisiae)	27258	0	0	10	23.2683
PAK7	p21 protein (Cdc42/Rac)-activated kinase 7	57144	0	0	6	23.1457
TCEAL1	transcription elongation factor A (SII)-like 1	9338	0	0	8	22.9888
F2R	coagulation factor II (thrombin) receptor	2149	0	0	4	22.7197
ZRANB2	zinc finger, RAN-binding domain containing 2	9406	0	0	5	22.6403
SPTBN2	spectrin, beta, non-erythrocytic 2	6712	0	0	3	22.4096
SATB1	SATB homeobox 1	6304	0	0	13	22.3665
SYT17	synaptotagmin XVII	51760	0	0	3	22.1698
POU3F2	POU class 3 homeobox 2	5454	0	0	3	21.7125
RASSF5	Ras association (RalGDS/AF-6) domain family member 5	83593	0	0	8	21.7086
MAGEB18	melanoma antigen family B18	286514	0	0	3	21.5877
C10orf62	chromosome 10 open reading frame 62	414157	0	0	4	21.5028
LMX1A	LIM homeobox transcription factor 1, alpha	4009	0	0	3	21.3324
GOLGA3	golgin A3	2802	0	0	3	21.2977
CNTN2	contactin 2 (axonal)	6900	0	0	13	21.0424
RGS7	regulator of G-protein signaling 7	6000	0	0	2	20.8866
SLX4IP	SLX4 interacting protein	128710	0	0	9	20.8183
POLR3D	polymerase (RNA) III (DNA directed) polypeptide D, 44kDa	661	0	0	6	20.6918
RAB8B	RAB8B, member RAS oncogene family	51762	0	0	15	20.4472
CEBPD	CCAAT/enhancer binding protein (C/EBP), delta	1052	0	0	7	20.4396
BICD1	bicaudal D homolog 1 (Drosophila)	636	0	0	4	20.362
ZBTB7A	zinc finger and BTB domain containing 7A	51341	0	0	4	20.2542
MAP3K8	mitogen-activated protein kinase kinase kinase 8	1326	0	0	8	20.2139
PRELP	proline/arginine-rich end leucine-rich repeat protein	5549	0	0	4	20.0387
TWIST1	twist family bHLH transcription factor 1	7291	0	0	5	19.8193
ZNF250	zinc finger protein 250	58500	0	0	3	19.5607
HIST1H2BF	histone cluster 1, H2bf	8343	0	0	8	19.4652
HIST1H2BE	histone cluster 1, H2be	8344	0	0	8	19.4652
HIST1H2BI	histone cluster 1, H2bi	8346	0	0	8	19.4652
HIST1H2BC	histone cluster 1, H2bc	8347	0	0	8	19.4652
COL8A1	collagen, type VIII, alpha 1	1295	0	0	3	19.3686
ERC2	ELKS/RAB6-interacting/CAST family member 2	26059	0	0	3	19.3657
RGS20	regulator of G-protein signaling 20	8601	0	0	13	19.3569
TNFRSF14	tumor necrosis factor receptor superfamily, member 14	8764	0	0	8	19.3412
NSMAF	neutral sphingomyelinase (N-SMase) activation associated factor	8439	0	0	5	19.3215
JAK3	Janus kinase 3	3718	0	0	6	19.0658
CTTNBP2	cortactin binding protein 2	83992	0	0	20	18.834
NEUROD1	neuronal differentiation 1	4760	0	0	4	18.5047
ANAPC4	anaphase promoting complex subunit 4	29945	0	0	11	18.5016
SLC34A1	solute carrier family 34 (type II sodium/phosphate cotransporter), member 1	6569	0	0	4	17.8933
TCF7L2	transcription factor 7-like 2 (T-cell specific, HMG-box)	6934	0	0	9	17.777
UPF2	UPF2 regulator of nonsense transcripts homolog (yeast)	26019	0	0	11	17.7545
CMBL	carboxymethylenebutenolidase homolog (Pseudomonas)	134147	0	0	6	17.7403
BMPR1B	bone morphogenetic protein receptor, type IB	658	0	0	3	17.7
SGOL1	shugoshin-like 1 (S. pombe)	151648	0	0	12	17.6512
FOXO4	forkhead box O4	4303	0	0	14	17.5171
MECOM	MDS1 and EVI1 complex locus	2122	0	0	9	17.1595
BPTF	bromodomain PHD finger transcription factor	2186	0	0	19	16.6776
CDC16	cell division cycle 16	8881	0	0	14	16.6395
ITGAD	integrin, alpha D	3681	0	0	3	16.5003
PTPN4	protein tyrosine phosphatase, non-receptor type 4 (megakaryocyte)	5775	0	0	2	16.4093
CDCA3	cell division cycle associated 3	83461	0	0	4	16.2945
PPP1R9B	protein phosphatase 1, regulatory subunit 9B	84687	0	0	8	16.1008
PTPN21	protein tyrosine phosphatase, non-receptor type 21	11099	0	0	2	15.9402
FAM50B	family with sequence similarity 50, member B	26240	0	0	2	15.9193
MLLT1	myeloid/lymphoid or mixed-lineage leukemia (trithorax homolog, Drosophila); translocated to, 1	4298	0	0	6	15.6898
TPT1	tumor protein, translationally-controlled 1	7178	0	0	11	15.6621
MXD1	MAX dimerization protein 1	4084	0	0	6	15.3127
NAP1L5	nucleosome assembly protein 1-like 5	266812	0	0	4	15.2568
GTF3C2	general transcription factor IIIC, polypeptide 2, beta 110kDa	2976	0	0	6	15.0192
BUB1	BUB1 mitotic checkpoint serine/threonine kinase	699	0	0	9	14.9917
CCAR1	cell division cycle and apoptosis regulator 1	55749	0	0	9	14.8307
PES1	pescadillo ribosomal biogenesis factor 1	23481	0	0	8	14.7361
SP3	Sp3 transcription factor	6670	0	0	11	14.6539
PIM1	Pim-1 proto-oncogene, serine/threonine kinase	5292	0	0	13	14.5678
CSF2RB	colony stimulating factor 2 receptor, beta, low-affinity (granulocyte-macrophage)	1439	0	0	10	14.4246
XPA	xeroderma pigmentosum, complementation group A	7507	0	0	6	14.2244
PLCG2	phospholipase C, gamma 2 (phosphatidylinositol-specific)	5336	0	0	10	14.1599
BIRC3	baculoviral IAP repeat containing 3	330	0	0	15	14.0943
SPARC	secreted protein, acidic, cysteine-rich (osteonectin)	6678	0	0	3	14.0182
CENPA	centromere protein A	1058	0	0	27	13.9403
ADAP1	ArfGAP with dual PH domains 1	11033	0	0	5	13.8801
SP100	SP100 nuclear antigen	6672	0	0	10	13.8654
FKBP2	FK506 binding protein 2, 13kDa	2286	0	0	4	13.8151
GTF3C1	general transcription factor IIIC, polypeptide 1, alpha 220kDa	2975	0	0	9	13.7994
TRPC4AP	transient receptor potential cation channel, subfamily C, member 4 associated protein	26133	0	0	14	13.7879
ORC2	origin recognition complex, subunit 2	4999	0	0	14	13.7717
RTF1	Rtf1, Paf1/RNA polymerase II complex component, homolog (S. cerevisiae)	23168	0	0	8	13.4869
FATE1	fetal and adult testis expressed 1	89885	0	0	3	13.4865
MRE11A	MRE11 meiotic recombination 11 homolog A (S. cerevisiae)	4361	0	0	13	13.4782
MTHFD1L	methylenetetrahydrofolate dehydrogenase (NADP+ dependent) 1-like	25902	0	0	4	12.8262
PSMB4	proteasome (prosome, macropain) subunit, beta type, 4	5692	0	0	15	12.7701
ATF4	activating transcription factor 4	468	0	0	14	12.6898
C14orf1	chromosome 14 open reading frame 1	11161	0	0	3	12.6477
F7	coagulation factor VII (serum prothrombin conversion accelerator)	2155	0	0	4	12.4937
ZBTB33	zinc finger and BTB domain containing 33	10009	0	0	9	12.4363
NDEL1	nudE neurodevelopment protein 1-like 1	81565	0	0	9	12.307
BEX2	brain expressed X-linked 2	84707	0	0	2	12.097
HAND2	heart and neural crest derivatives expressed 2	9464	0	0	4	12.0601
HABP4	hyaluronan binding protein 4	22927	0	0	6	11.9962
REST	RE1-silencing transcription factor	5978	0	0	15	11.8978
SHANK1	SH3 and multiple ankyrin repeat domains 1	50944	0	0	4	11.8872
USP30	ubiquitin specific peptidase 30	84749	0	0	4	11.8574
STRN4	striatin, calmodulin binding protein 4	29888	0	0	18	11.8327
CASR	calcium-sensing receptor	846	0	0	3	11.6732
NKX2-1	NK2 homeobox 1	7080	0	0	6	11.3891
NULL	NULL	10431	0	0	4	11.3642
RHPN2	rhophilin, Rho GTPase binding protein 2	85415	0	0	4	11.3109
FHOD1	formin homology 2 domain containing 1	29109	0	0	3	11.3067
IQGAP2	IQ motif containing GTPase activating protein 2	10788	0	0	11	11.119
PLRG1	pleiotropic regulator 1	5356	0	0	11	11.0908
UPF3B	UPF3 regulator of nonsense transcripts homolog B (yeast)	65109	0	0	9	11.0317
PARD3B	par-3 family cell polarity regulator beta	117583	0	0	6	10.9379
PAG1	phosphoprotein membrane anchor with glycosphingolipid microdomains 1	55824	0	0	12	10.9046
MATK	megakaryocyte-associated tyrosine kinase	4145	0	0	5	10.8667
MAVS	mitochondrial antiviral signaling protein	57506	0	0	13	10.8639
CDC34	cell division cycle 34	997	0	0	13	10.7459
AHCYL1	adenosylhomocysteinase-like 1	10768	0	0	8	10.4075
RIOK3	RIO kinase 3	8780	0	0	12	10.3909
ANXA2P2	annexin A2 pseudogene 2	304	0	0	3	10.1391
DYRK1B	dual-specificity tyrosine-(Y)-phosphorylation regulated kinase 1B	9149	0	0	5	10.1239
OTX1	orthodenticle homeobox 1	5013	0	0	3	9.9543
BANP	BTG3 associated nuclear protein	54971	0	0	4	9.93711
ADAM12	ADAM metallopeptidase domain 12	8038	0	0	2	9.92654
PAXIP1	PAX interacting (with transcription-activation domain) protein 1	22976	0	0	9	9.84796
RAB27B	RAB27B, member RAS oncogene family	5874	0	0	3	9.82703
SPOP	speckle-type POZ protein	8405	0	0	11	9.54694
LYL1	lymphoblastic leukemia associated hematopoiesis regulator 1	4066	0	0	4	9.54688
UBE2K	ubiquitin-conjugating enzyme E2K	3093	0	0	10	9.49191
HEY1	hes-related family bHLH transcription factor with YRPW motif 1	23462	0	0	3	9.48024
COMMD1	copper metabolism (Murr1) domain containing 1	150684	0	0	11	9.44609
NPAT	nuclear protein, ataxia-telangiectasia locus	4863	0	0	8	9.24829
CENPC	centromere protein C	1060	0	0	8	9.22389
JAM3	junctional adhesion molecule 3	83700	0	0	3	9.1346
EXOSC4	exosome component 4	54512	0	0	6	9.06669
CALCR	calcitonin receptor	799	0	0	3	8.79272
CFDP1	craniofacial development protein 1	10428	0	0	6	8.57016
S100P	S100 calcium binding protein P	6286	0	0	2	8.47249
SPHK1	sphingosine kinase 1	8877	0	0	7	8.33557
ZNF148	zinc finger protein 148	7707	0	0	8	8.2178
CD46	CD46 molecule, complement regulatory protein	4179	0	0	8	8.00225
MCF2	MCF.2 cell line derived transforming sequence	4168	0	0	11	7.96457
FBXO11	F-box protein 11	80204	0	0	10	7.92657
HTRA2	HtrA serine peptidase 2	27429	0	0	9	7.86851
FOXH1	forkhead box H1	8928	0	0	5	7.7986
LIN7A	lin-7 homolog A (C. elegans)	8825	0	0	5	7.79488
KDM5B	lysine (K)-specific demethylase 5B	10765	0	0	7	7.7562
SENP2	SUMO1/sentrin/SMT3 specific peptidase 2	59343	0	0	5	7.70646
RAD18	RAD18 E3 ubiquitin protein ligase	56852	0	0	10	7.66871
CSH1	chorionic somatomammotropin hormone 1 (placental lactogen)	1442	0	0	4	7.59321
CSH2	chorionic somatomammotropin hormone 2	1443	0	0	4	7.59321
FBXO4	F-box protein 4	26272	0	0	6	7.50858
RRP8	ribosomal RNA processing 8, methyltransferase, homolog (yeast)	23378	0	0	3	7.37219
DST	dystonin	667	0	0	5	7.35663
SARNP	SAP domain containing ribonucleoprotein	84324	0	0	7	7.20485
CHM	choroideremia (Rab escort protein 1)	1121	0	0	5	7.10608
L1CAM	L1 cell adhesion molecule	3897	0	0	9	7.0815
CKS1B	CDC28 protein kinase regulatory subunit 1B	1163	0	0	7	6.99911
SH3BP2	SH3-domain binding protein 2	6452	0	0	10	6.94165
FBXO5	F-box protein 5	26271	0	0	4	6.92464
CD22	CD22 molecule	933	0	0	8	6.88862
GIT2	G protein-coupled receptor kinase interacting ArfGAP 2	9815	0	0	5	6.88567
CTTNBP2NL	CTTNBP2 N-terminal like	55917	0	0	16	6.8826
ADGRB1	adhesion G protein-coupled receptor B1	575	0	0	3	6.8817
RNF7	ring finger protein 7	9616	0	0	5	6.84443
COPRS	coordinator of PRMT5, differentiation stimulator	55352	0	0	3	6.79433
INO80	INO80 complex subunit	54617	0	0	10	6.78088
CXXC5	CXXC finger protein 5	51523	0	0	3	6.77195
HIVEP1	human immunodeficiency virus type I enhancer binding protein 1	3096	0	0	8	6.74731
ZNF281	zinc finger protein 281	23528	0	0	7	6.66183
PPP6R2	protein phosphatase 6, regulatory subunit 2	9701	0	0	4	6.64215
ANK1	ankyrin 1, erythrocytic	286	0	0	3	6.62694
PBX2	pre-B-cell leukemia homeobox 2	5089	0	0	5	6.62399
CENPU	centromere protein U	79682	0	0	6	6.62215
PFN2	profilin 2	5217	0	0	9	6.59155
SEC13	SEC13 homolog (S. cerevisiae)	6396	0	0	12	6.58544
KLF13	Kruppel-like factor 13	51621	0	0	5	6.51517
NR1I2	nuclear receptor subfamily 1, group I, member 2	8856	0	0	7	6.46301
IWS1	IWS1 homolog (S. cerevisiae)	55677	0	0	2	6.43048
ATAD5	ATPase family, AAA domain containing 5	79915	0	0	3	6.43048
NHP2	NHP2 ribonucleoprotein	55651	0	0	6	6.43048
SUGT1	SGT1, suppressor of G2 allele of SKP1 (S. cerevisiae)	10910	0	0	9	6.37181
ERC1	ELKS/RAB6-interacting/CAST family member 1	23085	0	0	8	6.33491
DIABLO	diablo, IAP-binding mitochondrial protein	56616	0	0	9	6.30719
LLGL1	lethal giant larvae homolog 1 (Drosophila)	3996	0	0	10	6.23302
GPHN	gephyrin	10243	0	0	5	6.22709
HSP90AA2P	heat shock protein 90kDa alpha (cytosolic), class A member 2, pseudogene	3324	0	0	8	6.14916
CLTB	clathrin, light chain B	1212	0	0	2	6.06755
MKI67	marker of proliferation Ki-67	4288	0	0	7	6.02945
DDX42	DEAD (Asp-Glu-Ala-Asp) box helicase 42	11325	0	0	9	5.82589
FKBP1A	FK506 binding protein 1A, 12kDa	2280	0	0	9	5.81334
KLHL20	kelch-like family member 20	27252	0	0	8	5.78244
CHML	choroideremia-like (Rab escort protein 2)	1122	0	0	4	5.69352
RGS14	regulator of G-protein signaling 14	10636	0	0	3	5.64535
PHIP	pleckstrin homology domain interacting protein	55023	0	0	7	5.64479
ACTR5	ARP5 actin-related protein 5 homolog (yeast)	79913	0	0	9	5.51581
BNIP3L	BCL2/adenovirus E1B 19kDa interacting protein 3-like	665	0	0	7	5.30795
MYOZ2	myozenin 2	51778	0	0	3	5.27458
LINGO1	leucine rich repeat and Ig domain containing 1	84894	0	0	2	5.25184
CAPN3	calpain 3, (p94)	825	0	0	2	5.18812
NEDD4L	neural precursor cell expressed, developmentally down-regulated 4-like, E3 ubiquitin protein ligase	23327	0	0	9	5.1761
BOP1	block of proliferation 1	23246	0	0	8	5.07062
CHFR	checkpoint with forkhead and ring finger domains, E3 ubiquitin protein ligase	55743	0	0	9	5.06309
AGTR1	angiotensin II receptor, type 1	185	0	0	4	5.06223
UBE2E2	ubiquitin-conjugating enzyme E2E 2	7325	0	0	9	5.04124
PFDN5	prefoldin subunit 5	5204	0	0	9	5.01215
DKC1	dyskeratosis congenita 1, dyskerin	1736	0	0	7	4.98496
GNAS	GNAS complex locus	2778	0	0	9	4.98407
C2orf44	chromosome 2 open reading frame 44	80304	0	0	3	4.92929
RBM41	RNA binding motif protein 41	55285	0	0	3	4.84036
PTHLH	parathyroid hormone-like hormone	5744	0	0	3	4.81378
PAX5	paired box 5	5079	0	0	6	4.78203
BORA	bora, aurora kinase A activator	79866	0	0	4	4.77438
LIN54	lin-54 DREAM MuvB core complex component	132660	0	0	5	4.76467
DDIT3	DNA-damage-inducible transcript 3	1649	0	0	8	4.75332
FRMD4A	FERM domain containing 4A	55691	0	0	2	4.7513
BEND3	BEN domain containing 3	57673	0	0	2	4.58664
SPG21	spastic paraplegia 21 (autosomal recessive, Mast syndrome)	51324	0	0	6	4.39996
LIN7B	lin-7 homolog B (C. elegans)	64130	0	0	3	4.26959
COL7A1	collagen, type VII, alpha 1	1294	0	0	2	4.24923
CD1D	CD1d molecule	912	0	0	4	4.15163
RGPD6	RANBP2-like and GRIP domain containing 6	729540	0	0	3	4.05056
RGPD5	RANBP2-like and GRIP domain containing 5	84220	0	0	3	4.05056
CACNB4	calcium channel, voltage-dependent, beta 4 subunit	785	0	0	3	4.00367
TACC1	transforming, acidic coiled-coil containing protein 1	6867	0	0	10	3.96918
RFX1	regulatory factor X, 1 (influences HLA class II expression)	5989	0	0	3	3.92575
DZIP3	DAZ interacting zinc finger protein 3	9666	0	0	8	3.8567
CLK1	CDC-like kinase 1	1195	0	0	5	3.84247
ELF1	E74-like factor 1 (ets domain transcription factor)	1997	0	0	5	3.75681
CHMP2B	charged multivesicular body protein 2B	25978	0	0	2	3.6853
TMSB4Y	thymosin beta 4, Y-linked	9087	0	0	2	3.66641
OFD1	oral-facial-digital syndrome 1	8481	0	0	7	3.64507
FTH1	ferritin, heavy polypeptide 1	2495	0	0	7	3.64257
ZBTB21	zinc finger and BTB domain containing 21	49854	0	0	2	3.55573
FHL1	four and a half LIM domains 1	2273	0	0	8	3.55275
TOR1A	torsin family 1, member A (torsin A)	1861	0	0	9	3.54689
N4BP3	NEDD4 binding protein 3	23138	0	0	2	3.5305
STRIP2	striatin interacting protein 2	57464	0	0	12	3.5246
CSF3R	colony stimulating factor 3 receptor (granulocyte)	1441	0	0	11	3.51964
ASAP2	ArfGAP with SH3 domain, ankyrin repeat and PH domain 2	8853	0	0	10	3.49014
TXNIP	thioredoxin interacting protein	10628	0	0	7	3.44739
SENP1	SUMO1/sentrin specific peptidase 1	29843	0	0	3	3.29744
SYTL5	synaptotagmin-like 5	94122	0	0	3	3.26972
TTF1	transcription termination factor, RNA polymerase I	7270	0	0	3	3.26803
TXNRD2	thioredoxin reductase 2	10587	0	0	4	3.25098
USP43	ubiquitin specific peptidase 43	124739	0	0	4	3.22116
ERCC8	excision repair cross-complementation group 8	1161	0	0	6	3.17363
EIF2AK4	eukaryotic translation initiation factor 2 alpha kinase 4	440275	0	0	2	3.13579
EBF1	early B-cell factor 1	1879	0	0	2	3.12598
PDLIM1	PDZ and LIM domain 1	9124	0	0	8	3.1048
HAX1	HCLS1 associated protein X-1	10456	0	0	10	3.06146
COCH	cochlin	1690	0	0	2	3.00176
DOCK9	dedicator of cytokinesis 9	23348	0	0	3	2.99149
DNMT3L	DNA (cytosine-5-)-methyltransferase 3-like	29947	0	0	5	2.96925
ZNF439	zinc finger protein 439	90594	0	0	2	2.92499
ZNF440	zinc finger protein 440	126070	0	0	2	2.92499
NUP133	nucleoporin 133kDa	55746	0	0	8	2.91528
ELAVL4	ELAV like neuron-specific RNA binding protein 4	1996	0	0	2	2.91473
PASK	PAS domain containing serine/threonine kinase	23178	0	0	9	2.88787
RAC2	ras-related C3 botulinum toxin substrate 2 (rho family, small GTP binding protein Rac2)	5880	0	0	7	2.81756
CUL7	cullin 7	9820	0	0	7	2.80227
SENP6	SUMO1/sentrin specific peptidase 6	26054	0	0	2	2.78455
NOP58	NOP58 ribonucleoprotein	51602	0	0	6	2.78455
SAP30BP	SAP30 binding protein	29115	0	0	7	2.68936
MTCP1	mature T-cell proliferation 1	4515	0	0	2	2.67261
CA2	carbonic anhydrase II	760	0	0	8	2.62975
MKLN1	muskelin 1, intracellular mediator containing kelch motifs	4289	0	0	7	2.58373
ARNT2	aryl-hydrocarbon receptor nuclear translocator 2	9915	0	0	2	2.5811
DTNBP1	dystrobrevin binding protein 1	84062	0	0	4	2.58001
AHCYL2	adenosylhomocysteinase-like 2	23382	0	0	7	2.52338
ANP32E	acidic (leucine-rich) nuclear phosphoprotein 32 family, member E	81611	0	0	6	2.47267
PDHX	pyruvate dehydrogenase complex, component X	8050	0	0	2	2.43079
DCUN1D1	DCN1, defective in cullin neddylation 1, domain containing 1	54165	0	0	9	2.42928
MYLK2	myosin light chain kinase 2	85366	0	0	5	2.4042
LRRC47	leucine rich repeat containing 47	57470	0	0	3	2.3985
TSC22D3	TSC22 domain family, member 3	1831	0	0	9	2.38185
HERPUD1	homocysteine-inducible, endoplasmic reticulum stress-inducible, ubiquitin-like domain member 1	9709	0	0	6	2.38107
DLEU1	deleted in lymphocytic leukemia 1 (non-protein coding)	10301	0	0	3	2.37906
CYP11A1	cytochrome P450, family 11, subfamily A, polypeptide 1	1583	0	0	2	2.37578
TNFRSF25	tumor necrosis factor receptor superfamily, member 25	8718	0	0	3	2.36692
ANKRD52	ankyrin repeat domain 52	283373	0	0	3	2.36608
SLMAP	sarcolemma associated protein	7871	0	0	13	2.30713
PRTFDC1	phosphoribosyl transferase domain containing 1	56952	0	0	2	2.29306
IL1RL1	interleukin 1 receptor-like 1	9173	0	0	2	2.24267
DTL	denticleless E3 ubiquitin protein ligase homolog (Drosophila)	51514	0	0	11	2.23728
FBXO2	F-box protein 2	26232	0	0	3	2.22328
CEACAM5	carcinoembryonic antigen-related cell adhesion molecule 5	1048	0	0	2	2.20763
SCFD1	sec1 family domain containing 1	23256	0	0	6	2.15945
TSR2	TSR2, 20S rRNA accumulation, homolog (S. cerevisiae)	90121	0	0	2	2.13612
PRDX2	peroxiredoxin 2	7001	0	0	7	2.12482
TRMT10C	tRNA methyltransferase 10 homolog C (S. cerevisiae)	54931	0	0	2	2.06465
PDE4D	phosphodiesterase 4D, cAMP-specific	5144	0	0	3	2.01288
CPNE4	copine IV	131034	0	0	4	1.96947
MELK	maternal embryonic leucine zipper kinase	9833	0	0	7	1.96099
KCTD15	potassium channel tetramerization domain containing 15	79047	0	0	2	1.95424
ELF2	E74-like factor 2 (ets domain transcription factor)	1998	0	0	2	1.9274
IFNAR2	interferon (alpha, beta and omega) receptor 2	3455	0	0	4	1.92019
GCC2	GRIP and coiled-coil domain containing 2	9648	0	0	7	1.91033
CORO7	coronin 7	79585	0	0	9	1.8291
RPL22L1	ribosomal protein L22-like 1	200916	0	0	2	1.82869
FBXO32	F-box protein 32	114907	0	0	3	1.82408
DNAJC8	DnaJ (Hsp40) homolog, subfamily C, member 8	22826	0	0	6	1.78078
PINK1	PTEN induced putative kinase 1	65018	0	0	2	1.77445
QRICH2	glutamine rich 2	84074	0	0	4	1.72493
WASF1	WAS protein family, member 1	8936	0	0	3	1.69389
TRAK1	trafficking protein, kinesin binding 1	22906	0	0	2	1.67985
HBEGF	heparin-binding EGF-like growth factor	1839	0	0	3	1.67971
EDNRA	endothelin receptor type A	1909	0	0	3	1.67651
FOXP1	forkhead box P1	27086	0	0	2	1.61699
ERG	v-ets avian erythroblastosis virus E26 oncogene homolog	2078	0	0	11	1.54147
TIMELESS	timeless circadian clock	8914	0	0	8	1.50704
PPM1D	protein phosphatase, Mg2+/Mn2+ dependent, 1D	8493	0	0	7	1.41862
SMARCAD1	SWI/SNF-related, matrix-associated actin-dependent regulator of chromatin, subfamily a, containing DEAD/H box 1	56916	0	0	7	1.37551	Lowest
PER2	period circadian clock 2	8864	0	0	2	1.31715	Lowest
RPS6KB2	ribosomal protein S6 kinase, 70kDa, polypeptide 2	6199	0	0	2	1.30905	Lowest
PARP11	poly (ADP-ribose) polymerase family, member 11	57097	0	0	3	1.24876	Lowest
ACVR2B	activin A receptor, type IIB	93	0	0	4	1.22821	Lowest
PKMYT1	protein kinase, membrane associated tyrosine/threonine 1	9088	0	0	3	1.21314	Lowest
DAPK3	death-associated protein kinase 3	1613	0	0	7	1.17984	Lowest
ACVRL1	activin A receptor type II-like 1	94	0	0	3	1.17679	Lowest
POLD3	polymerase (DNA-directed), delta 3, accessory subunit	10714	0	0	6	1.16546	Lowest
LDB2	LIM domain binding 2	9079	0	0	2	1.15788	Lowest
FBXL5	F-box and leucine-rich repeat protein 5	26234	0	0	2	1.07534	Lowest
RQCD1	RCD1 required for cell differentiation1 homolog (S. pombe)	9125	0	0	9	1.06263	Lowest
FAM122B	family with sequence similarity 122B	159090	0	0	2	1.06019	Lowest
SLA	Src-like-adaptor	6503	0	0	6	1.05596	Lowest
SLC2A4	solute carrier family 2 (facilitated glucose transporter), member 4	6517	0	0	7	1.0326	Lowest
ICAM2	intercellular adhesion molecule 2	3384	0	0	3	1.02705	Lowest
FBXO33	F-box protein 33	254170	0	0	2	0.99489	Lowest
BCAS1	breast carcinoma amplified sequence 1	8537	0	0	2	0.919644	Lowest
MYH4	myosin, heavy chain 4, skeletal muscle	4622	0	0	3	0.882036	Lowest
ERO1L	ERO1-like (S. cerevisiae)	30001	0	0	7	0.822654	Lowest
MMP1	matrix metallopeptidase 1	4312	0	0	2	0.793668	Lowest
ANKRD44	ankyrin repeat domain 44	91526	0	0	2	0.750649	Lowest
ABHD10	abhydrolase domain containing 10	55347	0	0	6	0.745074	Lowest
UBA2	ubiquitin-like modifier activating enzyme 2	10054	0	0	10	0.708517	Lowest
TTF2	transcription termination factor, RNA polymerase II	8458	0	0	6	0.697863	Lowest
RPRM	reprimo, TP53 dependent G2 arrest mediator candidate	56475	0	0	3	0.662527	Lowest
ZCCHC10	zinc finger, CCHC domain containing 10	54819	0	0	3	0.643998	Lowest
PCYT1B	phosphate cytidylyltransferase 1, choline, beta	9468	0	0	2	0.618586	Lowest
SIT1	signaling threshold regulating transmembrane adaptor 1	27240	0	0	5	0.5456	Lowest
PTOV1	prostate tumor overexpressed 1	53635	0	0	6	0.540567	Lowest
FCGRT	Fc fragment of IgG, receptor, transporter, alpha	2217	0	0	2	0.356023	Lowest
MCM3AP	minichromosome maintenance complex component 3 associated protein	8888	0	0	6	0.355314	Lowest
IGHG1	immunoglobulin heavy constant gamma 1 (G1m marker)	3500	0	0	2	0.329799
FCRL3	Fc receptor-like 3	115352	0	0	4	0.327195	Lowest
NXT1	nuclear transport factor 2-like export factor 1	29107	0	0	6	0.311006	Lowest
YAF2	YY1 associated factor 2	10138	0	0	2	0.29762	Lowest
CHGB	chromogranin B (secretogranin 1)	1114	0	0	2	0.23661	Lowest
ATP6V1E1	ATPase, H+ transporting, lysosomal 31kDa, V1 subunit E1	529	0	0	6	0.2	Lowest
MYT1	myelin transcription factor 1	4661	0	0	2	0.196964	Lowest
CCT6B	chaperonin containing TCP1, subunit 6B (zeta 2)	10693	0	0	2	0.191897	Lowest
The symbol, description and entrez gene ID of each protein are provided in the first three columns. Proteins tagged with a 1 in the "Virus Interacting" and "Internal-Essential" columns identify proteins were associated with a virus protein in the co-immunoprecipitation study or identified as essential but not directly associated with a virus protein, respectively. The last three columns provide t…
