# Supplementary material for: Network-Guided Discovery of Influenza Virus Replication Host Factors
Source: mBio. 2018 Dec 18;9(6):e02002-18. doi: 10.1128/mBio.02002-18 (PMC6299219; doi:10.1128/mBio.02002-18)
Supplement: TABLE S2 [file mbo006184214st2.xlsx]

## Sheet: siRNA Screen Results
Effects of siRNAs targeting host factors identified to be important for influenza virus replication by Karlas et al. (Nature, 2010) on virus production.
					Unnormalized data				Normalized data
siRNA product name	Gene symbol	Gene ID	Uniprot	Host proteins co-precipitating with viral proteins in Watabe et al 2014 (1: Yes, ND: not detected)	Virus titers (log fold-change compare to control) (mean)	Virus titers (SD)	Cell viability (fold-change compared to control)	Cell viability (SD)	Virus titers (log fold-change compared to control) (mean)	P	Holm	HIT-Flag (1: hit)	siRNA validation, assayed by qPCR (positive:1, negative:0)
Hs_ABCB10_5	ABCB10	23456	Q9NRK6	ND	0.850129	0.199342	1.07835	0.0478709	0.980241	5.60366e-10	1.12017e-06
Hs_ABCB10_4	ABCB10	23456	Q9NRK6	ND	0.515537	0.187134	1.02441	0.0578579	0.553465	0.00033325	0.471216
Hs_ABCC6_11	ABCC6	368	O95255	ND	-0.951792	0.2539	1.02517	0.0438756	-0.912611	2.11341e-08	3.96052e-05
Hs_ABCC6_10	ABCC6	368	O95255	ND	0.614996	0.173311	0.913991	0.0221718	0.583095	0.000161759	0.238433
Hs_ACACA_4	ACACA	31	Q13085	ND	-3.82048	0.660397	0.945146	0.0792429	-3.86466	1.56571e-54	4.64389e-51	1	1
Hs_ACACA_3	ACACA	31	Q13085	ND	0.036962	0.0818956	0.964036	0.038301	-0.00293033	0.934953	1
Hs_ACVR1C_2	ACVR1C	130399	Q8NER5	ND	-0.500443	0.127373	0.878143	0.0451401	-0.511194	0.0551962	1
Hs_ACVR1C_4	ACVR1C	130399	Q8NER5	ND	0.477571	0.140338	0.843695	0.0182733	0.499236	0.0639707	1
Hs_AHCYL1_4	AHCYL1	10768	O43865	ND	-0.469321	0.212419	0.943516	0.0602697	-0.513202	0.00169194	1
Hs_AHCYL1_3	AHCYL1	10768	O43865	ND	-0.627319	0.0759267	0.826194	0.0901526	-0.583096	0.000349255	0.491752
Hs_AIG1_7	AIG1	51390	Q9NVV5	ND	-0.719844	0.418902	0.962228	0.0875438	-0.760908	2.92376e-06	0.00486807
Hs_AIG1_6	AIG1	51390	Q9NVV5	ND	-0.850705	0.0528243	1.07199	0.0456174	-0.732307	6.79228e-06	0.0110239
Hs_AMN_6	AMN	81693	Q9BXJ7	ND	-1.9066	0.241239	0.913283	0.0651885	-1.93823	1.67777e-34	4.61386e-31
Hs_AMN_5	AMN	81693	Q9BXJ7	ND	0.65089	0.249793	0.975355	0.0499643	0.62174	3.64535e-05	0.056758
Hs_ANKK1_6	ANKK1	255239	Q8NFD2	ND	-1.62563	0.264463	1.04574	0.0515551	-1.55237	1.4476e-23	3.66967e-20
Hs_ANKK1_5	ANKK1	255239	Q8NFD2	ND	-0.103436	0.207921	1.07144	0.0847371	0.0139467	0.930043	1
Hs_AP2M1_7	AP2M1	1173	Q96CW1	1	-0.0805946	0.244894	1.09706	0.0224977	0.0839546	0.760157	1
Hs_AP2M1_6	AP2M1	1173	Q96CW1	1	-0.036292	0.242441	1.10272	0.0169637	0.138365	0.610084	1
Hs_APBB1IP_8	APBB1IP	54518	Q7Z5R6	ND	-0.504567	0.0958858	0.86354	0.0416905	-0.502734	0.0250723	1
Hs_APBB1IP_7	APBB1IP	54518	Q7Z5R6	ND	-0.112717	0.137754	0.887044	0.0288456	-0.130226	0.468162	1
Hs_APPBP1_8	APPBP1	8883	Q13564	ND	-0.190513	0.116864	0.952437	0.0726409	-0.234915	0.16505	1
Hs_APPBP1_7	APPBP1	8883	Q13564	ND	-1.75327	0.176904	1.07114	0.0342802	-1.63643	9.91582e-13	2.14777e-09
Hs_ARCN1_9	ARCN1	372	P48444	1	-2.88664	0.328986	0.787005	0.0780403	-2.76002	3.43197e-31	9.28692e-28	1	1
Hs_ARCN1_8	ARCN1	372	P48444	1	-2.64171	1.02192	0.659613	0.0411509	-1.94383	1.21122e-12	2.61624e-09
Hs_ARTN_5	ARTN	9048	Q5T4W7	ND	-2.03673	0.140297	0.955845	0.031906	-2.0805	1.2852e-15	2.93025e-12	1	1
Hs_ARTN_8	ARTN	9048	Q5T4W7	ND	-1.56899	0.130606	1.19911	0.0207799	-1.23939	9.27003e-06	0.014934
Hs_ASPA_4	ASPA	443	P45381	ND	-0.681142	0.301961	1.02188	0.0298026	-0.647355	7.03743e-05	0.107321
Hs_ASPA_3	ASPA	443	P45381	ND	-0.270897	0.167843	0.940185	0.0371493	-0.313945	0.0590882	1
Hs_ATCAY_4	ATCAY	85300	Q86WG3	ND	0.7997	0.122755	0.736805	0.067469	1.10149	4.38368e-12	9.33723e-09	1	1
Hs_ATCAY_5	ATCAY	85300	Q86WG3	ND	0.529331	0.325106	0.841278	0.0832646	0.553759	0.000330916	0.468246
Hs_ATP1A2_5	ATP1A2	477	P50993	1	0.106183	0.215039	1.01825	0.0344964	0.134188	0.559913	1
Hs_ATP1A2_4	ATP1A2	477	P50993	1	-0.33095	0.1904	1.0516	0.0595701	-0.248302	0.140769	1
Hs_ATP2C1_7	ATP2C1	27032	P98194	ND	0.398428	0.270621	0.819096	0.032685	0.453822	0.00301968	1
Hs_ATP2C1_6	ATP2C1	27032	P98194	ND	-0.060871	0.108207	1.00629	0.0288957	-0.0500539	0.814253	1
Hs_ATP6AP1_8	ATP6AP1	537	Q15904	ND	-0.693983	0.107849	1.07077	0.0318516	-0.577822	0.000395782	0.552116
Hs_ATP6AP1_7	ATP6AP1	537	Q15904	ND	-0.364047	0.141824	1.03688	0.0347555	-0.305234	0.0668669	1
Hs_ATP6AP2_7	ATP6AP2	10159	O75787	ND	0.451517	0.188901	1.05809	0.0313511	0.545105	0.00040636	0.565247
Hs_ATP6AP2_6	ATP6AP2	10159	O75787	ND	-0.0167772	0.248931	0.862358	0.0727946	-0.0138627	0.990199	1
Hs_ATP6V0C_7	ATP6V0C	527	P27449	ND	-2.23712	0.518495	1.05207	0.0711054	-2.15371	3.80611e-36	1.05696e-32	1	1
Hs_ATP6V0C_8	ATP6V0C	527	P27449	ND	-0.475499	0.0298289	0.810691	0.0462629	-0.404994	0.0138536	1
Hs_ATP6V0D1_8	ATP6V0D1	9114	P61421	ND	-1.62969	0.199339	0.857898	0.0583526	-1.62262	2.16945e-22	5.42581e-19
Hs_ATP6V0D1_7	ATP6V0D1	9114	P61421	ND	-0.701297	0.276064	0.907021	0.0683094	-0.730475	7.16235e-06	0.0116102
Hs_ATP6V1A_3	ATP6V1A	523	P38606	ND	-2.68784	0.286397	0.884423	0.0588868	-2.70344	4.13707e-30	1.11122e-26	1	1
Hs_ATP6V1A_4	ATP6V1A	523	P38606	ND	-0.559282	0.17968	0.983091	0.0687761	-0.578764	0.000387073	0.541902
Hs_ATP6V1B2_5	ATP6V1B2	526	P21281	ND	0.0309629	0.0819831	1.04103	0.0249963	0.0966351	0.475934	1
Hs_ATP6V1B2_4	ATP6V1B2	526	P21281	ND	-1.17996	0.137976	0.897443	0.0581837	-1.20423	1.16068e-07	0.000209851
Hs_AXIN1_5	AXIN1	8312	O15169	ND	-0.0750843	0.045041	1.00586	0.0951909	-0.0648152	0.755933	1
Hs_AXIN1_4	AXIN1	8312	O15169	ND	-0.782498	0.0575981	0.864743	0.0287618	-0.781759	0.000526386	0.71957
Hs_B2M_3	B2M	567	P61769	ND	-2.72788	0.298118	0.812509	0.0406645	-2.66083	3.49375e-22	8.72389e-19	1	1
Hs_B2M_4	B2M	567	P61769	ND	-3.4694	0.260692	1.1065	0.0200084	-3.28807	2.24268e-29	5.99693e-26	1	1
Hs_B3GNT7_6	B3GNT7	93010	Q8NFL0	ND	-1.28562	0.418443	0.6752	0.0651581	-0.680262	0.00251147	1
Hs_B3GNT7_5	B3GNT7	93010	Q8NFL0	ND	-0.723333	0.149996	1.0994	0.0493545	-0.554581	0.0135507	1
Hs_BACH2_6	BACH2	60468	Q9BYV9	ND	-1.8099	0.549493	1.02411	0.075641	-1.77246	8.18622e-11	1.68063e-07
Hs_BACH2_5	BACH2	60468	Q9BYV9	ND	-1.88869	0.113896	0.648289	0.0145869	-1.11956	8.00559e-07	0.00137958
Hs_BAIAP2_11	BAIAP2	10458	Q9UQB8	ND	-4.89766	0.707821	0.898372	0.0923288	-4.92246	2.37712e-79	7.23834e-76	1	1
Hs_BAIAP2_10	BAIAP2	10458	Q9UQB8	ND	-1.87802	0.358495	1.07964	0.0749923	-1.74552	2.2748e-25	5.86899e-22
Hs_BAIAP3_6	BAIAP3	8938	O94812	ND	-1.38933	0.34212	0.829212	0.0419324	-1.34947	6.48709e-07	0.00112291
Hs_BAIAP3_5	BAIAP3	8938	O94812	ND	-0.931685	0.168028	1.05625	0.0197909	-0.841248	2.3629e-07	0.000418469
Hs_BARHL2_7	BARHL2	343472	Q9NY43	ND	-0.265441	0.177749	0.979775	0.0338846	-0.28922	0.0833679	1
Hs_BARHL2_6	BARHL2	343472	Q9NY43	ND	-1.93066	0.259448	1.12771	0.0943093	-1.71282	1.4561e-24	3.72908e-21
Hs_BRPF1_5	BRPF1	7862	P55201	ND	-0.754553	0.363076	1.14228	0.0938596	-0.512537	0.00171614	1
Hs_BRPF1_4	BRPF1	7862	P55201	ND	-0.878392	0.112206	0.749676	0.0516176	-0.627642	0.000116818	0.17476
Hs_BZRAP1_5	BZRAP1	9256	O95153	ND	-0.242529	0.0974462	0.775665	0.0598162	-0.0819403	0.544857	1
Hs_BZRAP1_4	BZRAP1	9256	O95153	ND	-0.500167	0.265561	0.948654	0.0458596	-0.544694	9.83364e-05	0.148095
Hs_C10orf57_7	C10orf57	80195	Q8TBM7	ND	-1.04653	0.112924	0.824783	0.0639346	-1.00019	1.87492e-12	4.03295e-09
Hs_C10orf57_6	C10orf57	80195	Q8TBM7	ND	-0.729806	0.238649	1.12744	0.0393499	-0.512419	0.000245042	0.354021
Hs_C14orf172_4	C14orf172	115708	Q96FX7	ND	-4.7192	0.407789	1.05727	0.0469182	-4.62701	2.77273e-72	8.39306e-69	1	1
Hs_C14orf172_3	C14orf172	115708	Q96FX7	ND	-0.0904679	0.104129	1.01294	0.0235653	-0.0705194	0.600424	1
Hs_C19orf20_7	C19orf20	91978	Q6ZTW0	ND	-0.609597	0.167809	1.10948	0.0229964	-0.423043	0.00239841	1
Hs_C19orf20_6	C19orf20	91978	Q6ZTW0	ND	-1.07638	0.124164	1.30261	0.0653576	-0.612189	1.25126e-05	0.0200327
Hs_C21orf121_7	C21orf121	150142	Q8N0V1	ND	-0.388032	0.141909	0.768297	0.0402069	-0.203625	0.140187	1
Hs_C21orf121_6	C21orf121	150142	Q8N0V1	ND	-1.31422	0.411072	0.748213	0.00401669	-1.05788	1.06332e-13	2.35419e-10
Hs_C21orf7_8	C21orf7	56911	P57077	ND	-0.0141004	0.155342	1.15992	0.0431208	0.256224	0.0699894	1
Hs_C21orf7_7	C21orf7	56911	P57077	ND	-1.5503	0.137291	1.03042	0.057977	-1.50235	4.56047e-25	1.17523e-21
Hs_C6orf33_8	C6orf33	85315	Q8TEZ7	ND	-0.306788	0.187293	1.21008	0.0751491	0.0385417	0.874143	1
Hs_CA13_5	CA13	377677	Q8N1Q1	ND	-0.161627	0.417936	1.10952	0.0536817	0.0250005	0.79584	1
Hs_CA13_4	CA13	377677	Q8N1Q1	ND	-1.30269	0.118442	0.878408	0.0887968	-1.31366	1.43947e-15	3.27624e-12
Hs_CCNB3_7	CCNB3	85417	Q8WWL7	ND	-1.98003	0.314196	0.830157	0.0814588	-1.94149	7.48381e-39	2.09921e-35
Hs_CCNB3_10	CCNB3	85417	Q8WWL7	ND	0.194933	0.147342	0.780551	0.0500272	0.340485	0.0158701	1
Hs_CD47_9	CD47	961	Q08722	ND	0.969826	0.140618	0.983722	0.0758034	0.951182	2.48389e-11	5.15904e-08
Hs_CD47_8	CD47	961	Q08722	ND	0.638075	0.19063	0.817886	0.0720562	0.695511	8.97404e-07	0.00154174
Hs_CD48_4	CD48	962	P09326	ND	0.613847	0.118486	1.04591	0.0706739	0.687367	1.19688e-06	0.00204187
Hs_CD48_3	CD48	962	P09326	ND	-2.23614	0.238867	0.785131	0.0630202	-2.10413	1.86734e-44	5.37234e-41	1	0
Hs_CD58_7	CD58	965	P19256	ND	-0.230189	0.0879905	0.905558	0.0335414	-0.258705	0.0617636	1
Hs_CD58_6	CD58	965	P19256	ND	0.0754314	0.158252	0.99207	0.0594859	0.0681093	0.63972	1
Hs_CD81_7	CD81	975	P60033	ND	-1.10357	0.138937	1.14162	0.0405265	-0.862637	1.02277e-09	2.02508e-06
Hs_CD81_6	CD81	975	P60033	ND	-1.97472	0.145214	1.03179	0.0892806	-1.92446	2.79923e-38	7.82665e-35
Hs_CDKN1B_6	CDKN1B	1027	P46527	ND	-0.216644	0.120105	1.12482	0.0724225	-0.00368402	0.963632	1
Hs_CDKN1B_5	CDKN1B	1027	P46527	ND	-0.91299	0.0879462	0.942531	0.010644	-0.956655	1.49757e-11	3.1419e-08
Hs_CEL_6	CEL	1056	P19835	ND	-1.04424	0.20653	1.14136	0.0919954	-0.803722	1.19537e-08	2.26643e-05
Hs_CEL_5	CEL	1056	P19835	ND	0.207492	0.0620993	1.12219	0.0969107	0.415976	0.00320121	1
Hs_CENTA1_4	CENTA1	11033	O75689	ND	0.0855205	0.0728395	1.09267	0.0464668	0.242078	0.0870621	1
Hs_CENTA1_3	CENTA1	11033	O75689	ND	-0.213831	0.235011	1.0172	0.0728033	-0.187458	0.173933	1
Hs_CHRM1_6	CHRM1	1128	P11229	ND	-0.890191	0.0821257	1.08339	0.0616786	-0.750741	9.60777e-08	0.000174573
Hs_CHRM1_5	CHRM1	1128	P11229	ND	0.0673357	0.143971	0.933878	0.0906627	0.0265362	0.864503	1
Hs_CHST5_8	CHST5	23563	Q9GZS9	ND	0.651671	0.14731	0.813048	0.0596022	0.717716	4.03262e-07	0.000704902
Hs_CHST5_7	CHST5	23563	Q9GZS9	ND	-0.871754	0.145729	1.22786	0.0975941	-0.501703	0.000328364	0.464964
Hs_CHUK_5	CHUK	1147	O15111	ND	0.288482	0.0892223	1.03204	0.0195616	0.339156	0.207224	1
Hs_CHUK_6	CHUK	1147	O15111	ND	-0.476186	0.155953	0.904286	0.0197915	-0.5041	0.0585737	1
Hs_CKS1B_5	CKS1B	1163	P61024	ND	-0.00511673	0.0832898	1.14048	0.0469554	0.233953	0.0983001	1
Hs_CKS1B_4	CKS1B	1163	P61024	ND	-1.31935	0.331382	0.861199	0.0488549	-1.31537	6.32879e-20	1.5379e-16
Hs_CLIC4_5	CLIC4	25932	Q9Y696	1	-0.689379	0.212849	1.03145	0.039734	-0.639703	0.00660309	1
Hs_CLIC4_2	CLIC4	25932	Q9Y696	1	0.218187	0.234594	0.717648	0.0225686	0.603824	0.0233121	1
Hs_CLK1_6	CLK1	1195	P49759	ND	-0.278552	0.145087	1.15315	0.0950866	-0.0189658	0.876864	1
Hs_CLK1_5	CLK1	1195	P49759	ND	-0.134797	0.261698	1.13558	0.0445194	0.0962008	0.503478	1
Hs_CLSTN3_8	CLSTN3	9746	Q9BQT9	ND	-1.8939	0.15564	1.15482	0.0401548	-1.63164	6.77668e-29	1.8026e-25
Hs_CLSTN3_7	CLSTN3	9746	Q9BQT9	ND	0.497814	0.238087	1.09202	0.0915899	0.65318	3.88202e-06	0.00639368
Hs_CNGB1_11	CNGB1	1258	Q14028	ND	-5.66382	0.402413	0.789709	0.0946995	-5.54477	2.17079e-94	6.63393e-91	1	1
Hs_CNGB1_10	CNGB1	1258	Q14028	ND	-0.799182	0.15431	1.13799	0.0622588	-0.564214	5.53285e-05	0.0851506
Hs_CNNM1_7	CNNM1	26507	Q9NRU3	ND	0.198064	0.0887108	0.989806	0.0401378	0.187656	0.185937	1
Hs_CNNM1_6	CNNM1	26507	Q9NRU3	ND	-1.22206	0.139816	1.09639	0.0575938	-1.05873	1.01826e-13	2.25545e-10
Hs_COPA_3	COPA	1314	P53621	1	-3.00475	0.810148	0.817617	0.0407706	-2.94685	1.79545e-25	4.64663e-22	1	1
Hs_COPA_2	COPA	1314	P53621	1	-2.51955	0.393378	0.688385	0.0427785	-1.98748	1.34023e-14	3.01016e-11
Hs_COPB_5	COPB	1315	P53618	1	-2.2644	0.388908	0.878612	0.0220944	-2.27552	1.36829e-50	4.02003e-47	1	1
Hs_COPB2_6	COPB2	9276	P35606	1	-2.97926	0.747325	0.438906	0.0532239	NA	NA	NA
Hs_COPB2_3	COPB2	9276	P35606	1	-1.32117	0.170361	0.607168	0.0476995	-0.264597	0.331596	1
Hs_COPE_8	COPE	11316	O14579	ND	0.2749	0.0914986	0.744928	0.0902395	0.543982	0.000117244	0.17528
Hs_COPE_7	COPE	11316	O14579	ND	-0.315506	0.258278	0.970583	0.0196462	-0.349812	0.0118567	1
Hs_COPG_6	COPG	22820	Q9Y678	1	0.526559	0.315505	0.824887	0.0564383	0.572738	0.000498562	0.685024
Hs_COPG_7	COPG	22820	Q9Y678	1	0.0924853	0.0542761	0.904363	0.0355347	0.0645339	0.700205	1
Hs_CRAMP1L_8	CRAMP1L	57585	Q96RY5	1	-0.0193527	0.1188	0.916588	0.053904	-0.052303	0.69397	1
Hs_CRAMP1L_7	CRAMP1L	57585	Q96RY5	1	0.114927	0.047466	1.10653	0.0918635	0.296303	0.035946	1
Hs_CRSP2_4	CRSP2	9282	O60244	ND	-0.929245	0.227887	0.898891	0.0280138	-0.954335	3.02988e-10	6.11429e-07
Hs_CRSP2_3	CRSP2	9282	O60244	ND	-0.812257	0.108358	0.725837	0.0391362	-0.463624	0.0019535	1
Hs_CRY2_3	CRY2	1408	Q49AN0	ND	-3.30211	0.316056	0.915833	0.0280804	-3.33475	8.35206e-83	2.54821e-79	1	1
Hs_CRY2_5	CRY2	1408	Q49AN0	ND	-1.21737	0.181821	0.99443	0.0418869	-1.2215	1.40807e-15	3.20617e-12
Hs_CRYAA_4	CRYAA	1409	P02489	ND	-1.51469	0.285217	0.824332	0.0569637	-1.46766	2.18525e-21	5.42379e-18
Hs_CRYAA_3	CRYAA	1409	P02489	ND	-0.2434	0.122153	1.04221	0.0857489	-0.175803	0.237394	1
Hs_CSEN_3	CSEN	30818	Q9Y2W7	ND	-0.939446	0.0252257	1.10268	0.0684339	-0.764863	3.87798e-07	0.000678647
Hs_CTGLF1_11	CTGLF1	119016	Q96P64	ND	-2.20305	0.257913	0.955004	0.0334236	-2.24703	6.33073e-22	1.57572e-18	1	1
Hs_CTGLF1_10	CTGLF1	119016	Q96P64	ND	-0.0694959	0.107487	1.06329	0.0571209	0.0332022	0.828475	1
Hs_CTNNB1_3	CTNNB1	1499	P35222	1	-3.81368	1.88927	1.15533	0.0396096	-3.55061	1.17454e-35	3.25231e-32	1	1
Hs_CTNNB1_5	CTNNB1	1499	P35222	1	0.00153012	0.0409363	0.977308	0.0403402	-0.0253065	0.869545	1
Hs_CXCR6_4	CXCR6	10663	O00574	ND	0.728871	0.153225	0.992002	0.0437835	0.721457	1.74064e-06	0.00293821
Hs_CXCR6_3	CXCR6	10663	O00574	ND	0.81941	0.127713	1.03521	0.0621031	0.875427	7.47843e-09	1.42763e-05
Hs_CYP17A1_5	CYP17A1	1586	P05093	ND	-0.996781	0.142748	0.796536	0.033995	-0.895406	3.23634e-09	6.28497e-06
Hs_CYP17A1_3	CYP17A1	1586	P05093	ND	-0.184337	0.333371	1.01162	0.0292083	-0.166287	0.263595	1
Hs_CYP2U1_5	CYP2U1	113612	Q7Z449	ND	-3.51733	0.378188	0.936562	0.0235499	-3.55918	1.01455e-47	2.95133e-44	1	1
Hs_CYP2U1_3	CYP2U1	113612	Q7Z449	ND	0.127146	0.126898	0.892366	0.0566198	0.106013	0.481536	1
Hs_DAP3_1	DAP3	7818	P51398	1	0.71409	0.357268	0.714466	0.0458363	1.11457	1.73202e-11	3.62686e-08	1	1
Hs_DAP3_2	DAP3	7818	P51398	1	0.310352	0.150781	0.835066	0.0349594	0.342357	0.0373961	1
Hs_DBT_6	DBT	1629	P11182	ND	-1.46909	0.233276	0.884727	0.0383422	-1.48492	7.99303e-22	1.98867e-18
Hs_DBT_5	DBT	1629	P11182	ND	-0.118905	0.0898034	0.937165	0.0505675	-0.160969	0.279078	1
Hs_DCAMKL2_6	DCAMKL2	166614	Q8N568	ND	-0.884808	0.128642	0.932083	0.00754933	-0.92485	1.00695e-09	1.99477e-06
Hs_DCAMKL2_5	DCAMKL2	166614	Q8N568	ND	-2.11012	0.303869	1.24938	0.013783	-1.71139	6.98615e-28	1.84295e-24
Hs_DDX48_5	DDX48	9775	P38919	1	-3.68032	0.223645	0.618755	0.0592642	-2.70933	3.19825e-30	8.5969e-27	1	1
Hs_DDX48_6	DDX48	9775	P38919	1	-1.32301	0.348407	0.555786	0.0193141	NA	NA	NA
Hs_DDX48_4	DDX48	9775	P38919	1	-0.189658	0.171344	0.844579	0.0602391	-0.16898	0.297233	1
Hs_DERL3_6	DERL3	91319	Q96Q80	ND	-1.03814	0.245926	0.978727	0.0638667	-1.06324	2.19674e-12	4.7186e-09
Hs_DERL3_5	DERL3	91319	Q96Q80	ND	-0.0966437	0.170963	0.916871	0.033605	-0.129714	0.372628	1
Hs_DHRS2_9	DHRS2	10202	Q13268	ND	-1.0067	0.19999	0.955998	0.0292447	-1.05044	3.54224e-06	0.00585532
Hs_DHRS2_8	DHRS2	10202	Q13268	ND	-0.0576356	0.1408	0.759774	0.0435513	0.15604	0.304043	1
Hs_DLG2_11	DLG2	1740	Q15700	ND	-1.04021	0.147057	1.00468	0.0635123	-1.03141	9.12821e-12	1.92788e-08
Hs_DLG2_10	DLG2	1740	Q15700	ND	0.0444671	0.0788556	0.8481	0.0289152	0.0613319	0.695176	1
Hs_DMAP1_7	DMAP1	55929	Q9NPF5	ND	-2.11399	0.108818	0.929879	0.0777109	-2.15306	3.65e-41	1.03368e-37	1	1
Hs_DMAP1_6	DMAP1	55929	Q9NPF5	ND	0.165269	0.342402	0.764316	0.0338477	0.363116	0.0157811	1
Hs_DTX3_7	DTX3	196403	Q8N9I9	ND	-0.179164	0.334471	0.881653	0.0338006	-0.192677	0.188847	1
Hs_DTX3_6	DTX3	196403	Q8N9I9	ND	0.291311	0.335647	0.938251	0.0446456	0.248872	0.0989039	1
Hs_E2F1_6	E2F1	1869	Q01094	ND	-0.379819	0.133773	0.785294	0.014818	-0.248284	0.0916773	1
Hs_E2F1_5	E2F1	1869	Q01094	ND	-0.597813	0.216136	1.00707	0.0285247	-0.585987	8.39406e-05	0.126918
Hs_EEF1A1_10	EEF1A1	1915	P68104	1	-0.0624226	0.046716	0.83715	0.029519	-0.0330419	0.832473	1
Hs_EEF1A1_11	EEF1A1	1915	P68104	1	-0.12075	0.160651	0.862794	0.0360633	-0.118234	0.463979	1
Hs_EIF3S10_7	EIF3S10	8661	Q14152	1	-2.31809	0.375541	0.795637	0.0448009	-2.2145	8.24628e-16	1.89087e-12	1	1
Hs_EIF3S10_6	EIF3S10	8661	Q14152	1	-1.96153	0.142297	0.967353	0.0702837	-1.99884	6.35772e-18	1.50233e-14
Hs_EIF3S10_9	EIF3S10	8661	Q14152	1	-2.32708	0.279246	0.497981	0.0765857	NA	NA	NA
Hs_EIF3S10_2	EIF3S10	8661	Q14152	1	-1.24938	0.303177	0.637885	0.028806	-0.411785	0.0116315	1
Hs_EIF3S4_8	EIF3S4	8666	O75821	1	-4.21231	1.15276	0.448531	0.0451519	NA	NA	NA
Hs_EIF3S4_1	EIF3S4	8666	O75821	1	-0.949106	0.377211	0.909485	0.0774136	-0.979321	1.06832e-10	2.18791e-07
Hs_EIF3S4_2	EIF3S4	8666	O75821	1	-0.790787	0.176462	0.782737	0.0126544	-0.651767	6.93694e-05	0.105858
Hs_EIF3S5_6	EIF3S5	8665	O00303	1	0.164324	0.0822773	0.885446	0.0822861	0.147967	0.324923	1
Hs_EIF3S5_5	EIF3S5	8665	O00303	1	-1.72914	0.214177	0.845774	0.0868812	-1.70978	7.74985e-28	2.04286e-24
Hs_EIF3S5_1	EIF3S5	8665	O00303	1	-0.940621	0.0882438	0.999255	0.0501968	-0.938431	1.19941e-08	2.27168e-05
Hs_EIF3S5_3	EIF3S5	8665	O00303	1	-1.57596	0.191614	0.570881	0.044697	NA	NA	NA
Hs_EIF3S8_6	EIF3S8	8663	Q99613	1	-1.05579	0.0250165	0.720441	0.0818212	-0.682969	5.60117e-06	0.00915231
Hs_EIF3S8_5	EIF3S8	8663	Q99613	1	0.50345	0.181733	0.659545	0.0721287	1.20175	4.11914e-15	9.30513e-12	1	0
Hs_EPHB6_6	EPHB6	2051	O15197	ND	0.274784	0.125702	0.964519	0.0616113	0.235235	0.117032	1
Hs_EPHB6_5	EPHB6	2051	O15197	ND	-0.1169	0.1258	0.938946	0.0639801	-0.159567	0.28326	1
Hs_FAU_2	FAU	2197	P35544	1	-0.962548	0.074008	0.795485	0.0251373	-0.858577	1.7648e-07	0.00031537
Hs_FAU_5	FAU	2197	P35544	1	-1.61665	0.18844	0.674735	0.039967	-1.00863	9.49122e-10	1.88306e-06
Hs_FBXW10_11	FBXW10	10517	Q5XX13	ND	-0.337878	0.196897	0.957955	0.0194555	-0.380991	0.0107986	1
Hs_FBXW10_10	FBXW10	10517	Q5XX13	ND	-1.93858	0.205005	1.09964	0.04816	-1.7694	1.5863e-29	4.2481e-26
Hs_FBXW2_1	FBXW2	26190	Q9UKT8	ND	-3.3588	0.238115	1.04267	0.0517434	-3.29045	2.10695e-29	5.6382e-26	1	1
Hs_FBXW2_2	FBXW2	26190	Q9UKT8	ND	-0.886123	0.322142	0.792826	0.03075	-0.775383	0.00106521	1
Hs_FCHO2_9	FCHO2	115548	Q0JRZ9	ND	-0.383212	0.0914575	0.922661	0.0294538	-0.418898	0.00509752	1
Hs_FCHO2_8	FCHO2	115548	Q0JRZ9	ND	-1.20024	0.215116	0.577617	0.0621815	NA	NA	NA
Hs_FGF19_6	FGF19	9965	O95750	ND	0.163527	0.143004	0.867	0.0374952	0.162239	0.284887	1
Hs_FGF19_5	FGF19	9965	O95750	ND	-0.190653	0.13547	0.928435	0.0336249	-0.229056	0.119273	1
Hs_FHOD1_7	FHOD1	29109	Q9Y613	ND	0.205254	0.186382	0.99001	0.0322035	0.195124	0.197051	1
Hs_FHOD1_6	FHOD1	29109	Q9Y613	ND	-0.0942388	0.27311	0.808512	0.0662038	-0.0194494	0.880026	1
Hs_FKBP8_7	FKBP8	23770	Q14318	ND	-1.19886	0.206778	0.859385	0.0457838	-1.19319	4.58667e-15	1.03521e-11
Hs_FKBP8_6	FKBP8	23770	Q14318	ND	0.02855	0.0659058	0.971796	0.0470835	-0.00452019	0.959626	1
Hs_FKBP9_6	FKBP9	11328	O95302	ND	0.288903	0.182158	1.02528	0.056495	0.328268	0.0291618	1
Hs_FKBP9_5	FKBP9	11328	O95302	ND	-0.364992	0.0734591	0.866269	0.0453217	-0.365627	0.0134776	1
Hs_FLJ11235_4	FLJ11235	54508	Q3KNT6	ND	0.793291	0.0701319	0.974076	0.0573808	0.762684	4.38034e-07	0.000763493
Hs_FLJ11235_3	FLJ11235	54508	Q3KNT6	ND	-0.0796277	0.140835	0.959948	0.0429192	-0.121909	0.401375	1
Hs_FLJ20516_7	FLJ20516	54962	Q9BVW5	ND	-1.46852	0.174628	0.538816	0.062618	NA	NA	NA
Hs_FLJ20516_6	FLJ20516	54962	Q9BVW5	ND	-0.452277	0.31098	0.671376	0.0660864	0.175187	0.247568	1
Hs_FLJ21865_7	FLJ21865	64772	Q8NFI3	ND	-0.56626	0.138757	0.95809	0.0378371	-0.609322	4.37712e-05	0.0678016
Hs_FLJ21865_6	FLJ21865	64772	Q8NFI3	ND	-0.947825	0.277125	1.09074	0.0609368	-0.794803	1.1598e-07	0.000209808
Hs_FLJ25758_8	FLJ25758	497049	Q8TCW6	ND	-0.311434	0.115891	0.751406	0.0370515	-0.0672198	0.63701	1
Hs_FLJ25758_6	FLJ25758	497049	Q8TCW6	ND	-1.09602	0.264735	0.887961	0.00878179	-1.11418	2.09101e-13	4.59604e-10
Hs_GCLC_6	GCLC	2729	P48506	ND	-0.701177	0.256287	0.884007	0.0444626	-0.716472	1.67216e-06	0.00282763
Hs_GCLC_5	GCLC	2729	P48506	ND	-0.0215898	0.0796571	0.944847	0.0376228	-0.0657196	0.64422	1
Hs_GDF10_4	GDF10	2662	P55107	ND	-3.15986	0.437895	1.13977	0.0683774	-2.92195	2.33551e-34	6.41799e-31	1	1
Hs_GDF10_3	GDF10	2662	P55107	ND	0.147144	0.283927	0.965318	0.0414365	0.108188	0.479836	1
Hs_GGTL4_9	GGTL4	91227	Q14390	ND	-4.20477	0.446538	0.837523	0.0305434	-4.17585	1.13815e-61	3.40876e-58	1	1
Hs_GGTL4_10	GGTL4	91227	Q14390	ND	-0.937851	0.258601	1.14764	0.0562824	-0.687124	9.98546e-07	0.0017145
Hs_GNRH2_6	GNRH2	2797	O43555	ND	0.128809	0.118443	1.1085	0.0433104	0.313651	0.026349	1
Hs_GNRH2_5	GNRH2	2797	O43555	ND	-2.6989	0.26766	0.880022	0.0532938	-2.71115	2.9535e-30	7.94492e-27	1	0
Hs_GPR146_5	GPR146	115330	Q96CH1	ND	-1.01384	0.104795	1.2371	0.0735116	-0.6313	6.72431e-06	0.010927
Hs_GPR146_4	GPR146	115330	Q96CH1	ND	-0.0468919	0.135075	1.20169	0.0691	0.286449	0.277166	1
Hs_GRIN2C_5	GRIN2C	2905	Q14957	ND	-0.955623	0.0694711	1.2005	0.0257781	-0.62401	8.53822e-06	0.0137721
Hs_GRIN2C_3	GRIN2C	2905	Q14957	ND	-1.07226	0.244042	1.06775	0.0543509	-0.961582	1.18828e-11	2.49777e-08
Hs_GSTM4_5	GSTM4	2948	Q03013	ND	-1.87583	0.103431	1.06902	0.0716003	-1.76285	5.50269e-33	1.50333e-29
Hs_GSTM4_3	GSTM4	2948	Q03013	ND	-0.667098	0.323157	0.868277	0.0356892	-0.669518	1.84967e-06	0.003113
Hs_GTF2H3_4	GTF2H3	2967	Q13889	ND	0.0135199	0.0894086	1.10582	0.054953	0.193655	0.172086	1
Hs_GTF2H3_3	GTF2H3	2967	Q13889	ND	0.612144	0.0872996	1.04891	0.055231	0.690423	1.07466e-06	0.00183982
Hs_HERC4_6	HERC4	26091	Q5GLZ8	ND	0.304903	0.29411	1.1239	0.0640824	0.516303	0.000598079	0.809201
Hs_HERC4_5	HERC4	26091	Q5GLZ8	ND	-0.224495	0.0888932	0.816255	0.0275035	-0.164236	0.261336	1
Hs_HIST1H2BN_10	HIST1H2BN	8341	Q99877	ND	-0.824565	0.122078	0.869714	0.0396289	-0.828244	3.45698e-08	6.42652e-05
Hs_HIST1H2BN_9	HIST1H2BN	8341	Q99877	ND	-0.692889	0.238386	0.892651	0.0414058	-0.714207	1.79996e-06	0.00303293
Hs_HPGD_3	HPGD	3248	P15428	ND	-4.1223	0.54877	0.71127	0.0870666	-3.70664	5.56465e-51	1.63712e-47	1	1
Hs_HPGD_4	HPGD	3248	P15428	ND	-0.512666	0.296128	0.976464	0.035306	-0.540516	0.000280566	0.40149
Hs_HSF4_4	HSF4	3299	Q9ULV5	ND	-5.13037	0.717383	0.608681	0.0544768	-4.08517	1.42642e-59	4.26073e-56	1	1
Hs_HSF4_3	HSF4	3299	Q9ULV5	ND	-2.47431	0.460538	0.635778	0.0769309	-1.62251	1.51146e-12	3.2572e-09
Hs_HSPD1_5	HSPD1	3329	P10809	1	-2.98615	0.24437	1.01962	0.0988397	-2.95599	2.3626e-63	7.0949e-60	1	1
Hs_HSPD1_7	HSPD1	3329	P10809	1	-1.08179	0.24943	0.882772	0.0423379	-1.09615	3.21106e-11	6.65332e-08
Hs_IFNA7_7	IFNA7	3444	P01567	ND	0.231199	0.121224	1.03604	0.0722605	0.288604	0.0584319	1
Hs_IFNA7_6	IFNA7	3444	P01567	ND	0.0879552	0.133537	0.973473	0.026654	0.0566807	0.72145	1
Hs_IFNAR2_5	IFNAR2	3455	P48551	ND	-0.860859	0.120284	1.2054	0.0655884	-0.522189	0.00052354	0.716202
Hs_IFNAR2_9	IFNAR2	3455	P48551	ND	0.651762	0.37609	1.10706	0.0364793	0.834083	4.86302e-08	8.94797e-05
Hs_IFNGR2_6	IFNGR2	3460	P38484	ND	-1.93273	0.273943	0.913884	0.0118056	-1.96459	5.13188e-11	1.06025e-07
Hs_IFNGR2_7	IFNGR2	3460	P38484	ND	-1.2263	0.144787	0.785343	0.0259675	-1.0949	7.45199e-05	0.113196
Hs_IGSF1_15	IGSF1	3547	Q8N6C5	ND	-1.98909	0.142485	1.1653	0.0393872	-1.71033	1.00915e-13	2.2373e-10
Hs_IGSF1_10	IGSF1	3547	Q8N6C5	ND	-1.94624	0.140487	1.05626	0.0491182	-1.85578	8.90457e-16	2.04093e-12
Hs_IK_9	IK	3550	Q13123	ND	-3.604	0.479097	0.692932	0.0940298	-3.09614	7.06146e-38	1.97227e-34	1	1
Hs_IK_10	IK	3550	Q13123	ND	-1.1792	0.265148	0.960685	0.0359577	-1.22112	1.97779e-15	4.4876e-12
Hs_IL1A_4	IL1A	3552	P01583	ND	0.328135	0.103889	0.754916	0.0613108	0.559322	0.000239545	0.346861
Hs_IL1A_3	IL1A	3552	P01583	ND	-0.129083	0.28845	0.89293	0.0424325	-0.15058	0.30879	1
Hs_IRF2_3	IRF2	3660	P14316	ND	-2.50949	0.355851	0.807839	0.094474	-2.43334	9.99215e-15	2.24923e-11	1	1
Hs_IRF2_1	IRF2	3660	P14316	ND	-1.79216	0.0802721	0.826755	0.0112196	-1.74876	4.62514e-12	9.83768e-09
Hs_ITLN1_5	ITLN1	55600	Q8WWA0	ND	-3.16774	0.587373	1.15941	0.0347406	-2.89822	6.90375e-34	1.89232e-30	1	1
Hs_ITLN1_4	ITLN1	55600	Q8WWA0	ND	-0.00317385	0.30931	0.862517	0.0611041	-0.000404651	0.982381	1
Hs_JUN_5	JUN	3725	P05412	ND	-0.881654	0.121735	1.02712	0.0249907	-0.839238	3.25756e-08	6.06558e-05
Hs_JUN_7	JUN	3725	P05412	ND	0.0915064	0.0556694	1.14635	0.0620557	0.340155	0.0255585	1
Hs_KATNB1_7	KATNB1	10300	Q9BVA0	ND	0.110267	0.0639336	0.975719	0.0232346	0.0815395	0.602112	1
Hs_KATNB1_6	KATNB1	10300	Q9BVA0	ND	-0.260769	0.0796691	1.03268	0.0183683	-0.209021	0.160085	1
Hs_KCNJ12_6	KCNJ12	3768	Q14500	ND	-0.82046	0.111153	0.739082	0.0557052	-0.528012	0.000453949	0.628266
Hs_KCNJ12_5	KCNJ12	3768	Q14500	ND	-1.2893	0.274036	0.681882	0.0546309	-0.721655	1.8587e-06	0.00312634
Hs_KCNK17_4	KCNK17	89822	Q96T54	ND	-2.70219	0.206097	0.629794	0.062939	-1.80937	4.16365e-15	9.40152e-12
Hs_KCNK17_3	KCNK17	89822	Q96T54	ND	0.27326	0.0799166	0.891912	0.0104801	0.252423	0.0982806	1
Hs_KIAA0652_9	KIAA0652	9776	O75143	ND	-0.552038	0.36074	0.936383	0.0865988	-0.593818	0.00824636	1
Hs_KIAA0652_7	KIAA0652	9776	O75143	ND	-0.351972	0.315449	1.02857	0.088001	-0.307132	0.0400264	1
Hs_KIAA0664_5	KIAA0664	23277	O75153	1	-3.80013	0.322888	0.91331	0.0543121	-3.83177	8.67429e-54	2.56759e-50	1	1
Hs_KIAA0664_4	KIAA0664	23277	O75153	1	-1.64252	0.0963544	0.825417	0.0229701	-1.59714	1.42454e-24	3.64967e-21
Hs_KIF11_6	KIF11	3832	P52732	1	-1.18541	0.289162	0.765172	0.0225031	-0.99048	6.17182e-11	1.27201e-07
Hs_KIF11_7	KIF11	3832	P52732	1	-0.775044	0.265681	0.815748	0.0359416	-0.713891	2.05906e-06	0.00345304
Hs_KNG1_6	KNG1	3827	P01042	ND	0.0690369	0.11619	0.989823	0.0918134	0.0586518	0.711685	1
Hs_KNG1_5	KNG1	3827	P01042	ND	0.02741	0.141463	0.872847	0.0987159	0.0210346	0.904394	1
Hs_KPNB1_2	KPNB1	3837	Q14974	1	-1.78262	0.160622	0.879519	0.0284656	-1.79447	1.48057e-26	3.86874e-23
Hs_KPNB1_6	KPNB1	3837	Q14974	1	-1.041	0.173486	0.832076	0.041904	-1.00508	1.08332e-09	2.14173e-06
Hs_LARGE_6	LARGE	9215	O95461	ND	0.231808	0.155491	1.03062	0.0108158	0.280088	0.0663339	1
Hs_LARGE_5	LARGE	9215	O95461	ND	-0.225033	0.419112	1.07674	0.0498282	-0.0979099	0.503695	1
Hs_LARP_4	LARP	23367	Q6PKG0	1	-0.205783	0.105673	1.00108	0.0122539	-0.201305	0.17583	1
Hs_LASS4_7	LASS4	79603	Q9HA82	ND	0.276192	0.039219	1.00225	0.0877054	0.282086	0.0644043	1
Hs_LASS4_6	LASS4	79603	Q9HA82	ND	-0.0153879	0.262682	0.84725	0.0388216	0.00238096	0.997122	1
Hs_LGALS2_8	LGALS2	3957	P05162	ND	-0.677783	0.0351112	1.21711	0.0483612	-0.322569	0.0311307	1
Hs_LGALS2_7	LGALS2	3957	P05162	ND	-0.0958213	0.081168	0.949099	0.0491995	-0.140363	0.342078	1
Hs_LHX3_4	LHX3	8022	Q9UBR4	ND	-2.32777	0.154352	0.945006	0.0666803	-2.37192	2.48411e-48	7.23622e-45	1	1
Hs_LHX3_5	LHX3	8022	Q9UBR4	ND	0.221309	0.157906	1.06428	0.0248784	0.325768	0.0325247	1
Hs_LOC283377_6	LOC283377	283377	Q8WW59	ND	-0.420215	0.271715	0.688194	0.0638339	0.112886	0.465888	1
Hs_LOC283377_7	LOC283377	283377	Q8WW59	ND	-1.32602	0.210955	1.03072	0.0345556	-1.27756	1.97875e-08	3.71807e-05
Hs_LOC401431_12	LOC401431	401431		ND	-0.420314	0.262457	1.07844	0.0529831	-0.290035	0.286506	1
Hs_LOC401431_11	LOC401431	401431		ND	-0.839156	0.0919002	1.04619	0.031403	-0.765196	4.42042e-07	0.000769595
Hs_LOC92312_1	LOC92312	92312	A1L020	ND	-0.735617	0.087545	1.05146	0.039548	-0.653202	1.5337e-05	0.0244165
Hs_LOC92312_2	LOC92312	92312	A1L020	ND	-0.556394	0.380909	0.739378	0.0970658	-0.265151	0.0757176	1
Hs_LPPR4_9	LPPR4	9890	Q7Z2D5	ND	-0.318169	0.304284	0.792332	0.0815993	-0.206137	0.165839	1
Hs_LPPR4_8	LPPR4	9890	Q7Z2D5	ND	-1.50412	0.268515	1.1073	0.0683884	-1.32139	1.1033e-17	2.59718e-14
Hs_LRP11_8	LRP11	84918	Q86VZ4	ND	-0.990736	0.159979	0.754967	0.0743533	-0.759734	5.31425e-07	0.000922023
Hs_LRP11_7	LRP11	84918	Q86VZ4	ND	-0.118447	0.0648003	0.726074	0.0580421	0.229144	0.133809	1
Hs_LRP1B_5	LRP1B	53353	Q9NZR2	ND	-2.09236	0.404226	0.870656	0.0158735	-2.09685	1.83588e-19	4.42448e-16	1	0
Hs_LRP1B_9	LRP1B	53353	Q9NZR2	ND	-1.51947	0.0438381	1.10572	0.0599498	-1.33951	4.14482e-09	8.00082e-06
Hs_LRRN6A_6	LRRN6A	84894	Q96FE5	ND	-0.405879	0.0656193	1.00793	0.018598	-0.392927	0.00881108	1
Hs_LRRN6A_5	LRRN6A	84894	Q96FE5	ND	-1.48794	0.227012	0.99846	0.0444557	-1.48677	1.0655e-21	2.64883e-18
Hs_LY6G6C_7	LY6G6C	80740	O95867	ND	-3.17222	0.35346	0.985368	0.0298176	-3.18866	8.62878e-40	2.43332e-36	1	0
Hs_LY6G6C_6	LY6G6C	80740	O95867	ND	-0.569456	0.120617	1.01129	0.0579153	-0.551881	0.000249497	0.359525
Hs_MAN2B1_5	MAN2B1	4125	O00754	ND	-0.62243	0.124315	1.04846	0.0474627	-0.544886	0.000298021	0.42468
Hs_MAN2B1_4	MAN2B1	4125	O00754	ND	-1.94668	0.268687	0.981106	0.0658958	-1.96875	2.89533e-35	7.9969e-32
Hs_MAP2K3_6	MAP2K3	5606	P46734	1	-2.56955	0.30281	0.966107	0.0414622	-2.60789	1.58824e-56	4.72818e-53	1	0
Hs_MAP2K3_5	MAP2K3	5606	P46734	1	-0.854818	0.115173	0.963023	0.067312	-0.895389	7.39455e-05	0.112471
Hs_MATN3_3	MATN3	4148	O15232	ND	-3.56868	0.621607	0.740597	0.0351959	-3.28237	9.3179e-42	2.64442e-38	1	1
Hs_MATN3_5	MATN3	4148	O15232	ND	0.803265	0.154469	0.892833	0.0509613	0.781829	3.06287e-07	0.000539984
Hs_MDM2_10	MDM2	4193	Q00987	ND	-3.93753	0.1444	0.814737	0.030582	-3.87457	9.33712e-55	2.77126e-51	1	0
Hs_MDM2_9	MDM2	4193	Q00987	ND	-0.543042	0.277375	0.743417	0.0339807	-0.268003	0.325305	1
Hs_MED6_7	MED6	10001	O75586	ND	0.36478	0.155058	0.881862	0.0580348	0.351107	0.0211606	1
Hs_MED6_6	MED6	10001	O75586	ND	-1.86531	0.0801573	0.894812	0.0863851	-1.88799	8.0927e-33	2.20931e-29
Hs_MLYCD_5	MLYCD	23417	O95822	ND	-2.81825	0.128952	1.01885	0.0263802	-2.78931	4.86012e-63	1.45852e-59	1	1
Hs_MLYCD_4	MLYCD	23417	O95822	ND	0.268668	0.194003	1.14723	0.0508674	0.518739	0.000655648	0.882311
Hs_MSRA_10	MSRA	4482	Q9UJ68	ND	-0.11076	0.0624349	0.906103	0.00838352	-0.139527	0.320271	1
Hs_MSRA_9	MSRA	4482	Q9UJ68	ND	-0.0789695	0.0739721	0.977996	0.0171574	-0.104967	0.451946	1
Hs_MST1R_7	MST1R	4486	Q04912	ND	-0.580431	0.216477	0.915105	0.0242953	-0.61277	1.84439e-05	0.0292889
Hs_MST1R_6	MST1R	4486	Q04912	ND	-0.183546	0.0949913	0.967225	0.0167165	-0.220961	0.118043	1
Hs_MYC_5	MYC	4609	P01106	ND	-0.482554	0.396881	0.707803	0.0386481	-0.0501363	0.841688	1
Hs_MYC_7	MYC	4609	P01106	ND	-0.0491707	0.0879786	0.968389	0.0171074	-0.0855624	0.739056	1
Hs_MYOD1_5	MYOD1	4654	P15172	ND	-1.28031	0.127494	0.967071	0.0460111	-1.31786	1.92688e-19	4.64185e-16
Hs_MYOD1_4	MYOD1	4654	P15172	ND	0.251939	0.0169231	0.941052	0.0186751	0.208648	0.149327	1
Hs_MYT1L_8	MYT1L	23040	Q9UL68	ND	-0.76258	0.115932	0.983148	0.0285297	-0.781986	5.25935e-08	9.66669e-05
Hs_MYT1L_7	MYT1L	23040	Q9UL68	ND	-0.0883124	0.0612528	0.961046	0.0154756	-0.130045	0.353619	1
Hs_NCK2_7	NCK2	8440	O43639	ND	-1.54894	0.14317	0.809886	0.031323	-1.47688	2.39817e-09	4.68841e-06
Hs_NCK2_8	NCK2	8440	O43639	ND	0.142284	0.101007	0.965886	0.0282112	0.103769	0.704063	1
Hs_NEK8_6	NEK8	284086	Q86SG6	ND	-3.65311	0.238994	0.954355	0.0381047	-3.69722	9.0241e-51	2.65308e-47	1	1
Hs_NEK8_5	NEK8	284086	Q86SG6	ND	-0.937002	0.197811	0.746974	0.0324501	-0.675888	2.39643e-06	0.00399964
Hs_NEK9_7	NEK9	91754	Q8TD19	ND	-0.880371	0.145133	0.766477	0.0544851	-0.689869	1.48959e-06	0.00252336
Hs_NEK9_11	NEK9	91754	Q8TD19	ND	-1.28986	0.287579	0.6567	0.044917	-0.573974	5.93039e-05	0.0909722
Hs_NPAS1_6	NPAS1	4861	Q99742	ND	0.0930385	0.0637042	0.921593	0.0419227	0.0578525	0.698519	1
Hs_NPAS1_5	NPAS1	4861	Q99742	ND	-0.245207	0.132958	0.780193	0.0500644	-0.098572	0.479298	1
Hs_NTHL1_6	NTHL1	4913	P78549	ND	-3.81837	0.190542	0.982306	0.0483838	-3.83888	5.99413e-54	1.77546e-50	1	1
Hs_NTHL1_5	NTHL1	4913	P78549	ND	0.375677	0.274803	0.808536	0.0671103	0.450418	0.00177279	1
Hs_NUDT4_10	NUDT4	11163	Q9NZJ9	ND	-4.90952	0.220824	1.00849	0.0611991	-4.89581	1.03797e-78	3.15958e-75	1	0
Hs_NUDT4_9	NUDT4	11163	Q9NZJ9	ND	-0.274139	0.253757	0.874072	0.0615619	-0.281549	0.0470432	1
Hs_NUP205_6	NUP205	23165	Q92621	1	-4.69452	0.514385	0.915891	0.0438717	-4.72718	1.13532e-74	3.44115e-71	1	1
Hs_NUP205_5	NUP205	23165	Q92621	1	-3.89934	0.139122	0.851868	0.0558619	-3.88637	5.04446e-55	1.4977e-51	1	1
Hs_NUP98_8	NUP98	4928	P52948	ND	-3.60416	0.397369	0.922728	0.0619569	-3.63988	1.6918e-49	4.94683e-46	1	1
Hs_NUP98_7	NUP98	4928	P52948	ND	-3.31221	0.264612	0.913929	0.0743682	-3.34409	4.56114e-43	1.30403e-39	1	1
Hs_NXF1_4	NXF1	10482	Q9UBU9	ND	-5.39794	0.459502	0.742456	0.035729	-5.11908	5.63998e-65	1.69707e-61	1	1
Hs_NXF1_2	NXF1	10482	Q9UBU9	ND	-3.80437	0.570498	0.712979	0.0721333	-3.39686	4.52803e-33	1.23796e-29	1	0
Hs_NXF3_8	NXF3	56000	Q9H4D5	ND	0.0616728	0.163678	0.947153	0.0536002	0.0172436	0.917883	1
Hs_NXF3_7	NXF3	56000	Q9H4D5	ND	-0.171907	0.131226	0.71164	0.0401996	0.241978	0.093994	1
Hs_OPN1SW_4	OPN1SW	611	P03999	ND	-2.22851	0.154589	0.837264	0.0542055	-2.19927	2.29892e-47	6.68297e-44	1	1
Hs_OPN1SW_3	OPN1SW	611	P03999	ND	-0.145877	0.0928322	0.870147	0.0543969	-0.149934	0.28612	1
Hs_OPRS1_5	OPRS1	10280	Q99720	ND	0.232467	0.0574994	0.93541	0.0405922	0.191056	0.187172	1
Hs_OPRS1_4	OPRS1	10280	Q99720	ND	-1.10314	0.288848	0.93947	0.0443065	-1.14597	3.04334e-15	6.88709e-12
Hs_P2RY12_7	P2RY12	64805	Q9H244	ND	-2.13996	0.186324	0.904878	0.069557	-2.16816	3.1376e-46	9.07707e-43	1	1
Hs_P2RY12_8	P2RY12	64805	Q9H244	ND	-1.96341	0.204982	0.937669	0.0506836	-2.00566	4.98926e-18	1.18046e-14	1	0
Hs_PAICS_1	PAICS	10606	P22234	1	-1.15061	0.129735	1.11027	0.0567462	-0.962683	5.0848e-09	9.75772e-06
Hs_PAICS_5	PAICS	10606	P22234	1	-1.50792	0.202997	0.827209	0.0307567	-1.46519	1.46622e-18	3.49254e-15
Hs_PAOX_6	PAOX	196743	Q6QHF9	ND	-0.49249	0.264741	0.907255	0.096447	-0.52177	0.000257207	0.369349
Hs_PAOX_5	PAOX	196743	Q6QHF9	ND	0.946843	0.0652911	0.989482	0.043132	0.935992	1.10115e-10	2.25296e-07
Hs_PART1_8	PART1	25859		ND	0.0527868	0.099577	0.739186	0.0934386	0.344813	0.0167671	1
Hs_PART1_7	PART1	25859		ND	0.511086	0.311281	0.803884	0.0714221	0.595521	3.63584e-05	0.0566464
Hs_PASD1_8	PASD1	139135	Q8IV76	ND	-1.26353	0.0556192	1.07631	0.0962095	-1.1372	2.47438e-08	4.63204e-05
Hs_PASD1_7	PASD1	139135	Q8IV76	ND	-1.1758	0.359328	0.926767	0.0349847	-1.21342	7.80637e-17	1.81654e-13
Hs_PCDH18_4	PCDH18	54510	Q9HCL0	ND	-3.47507	0.457001	0.850884	0.0950215	-3.4611	1.39307e-45	4.0204e-42	1	0
Hs_PCDH18_3	PCDH18	54510	Q9HCL0	ND	-2.03023	0.233448	0.905658	0.0873299	-2.0588	7.38072e-19	1.76325e-15	1	0
Hs_PDGFRL_4	PDGFRL	5157	Q15198	ND	-4.27334	0.421732	1.07106	0.0377524	-4.15665	3.17402e-61	9.49668e-58	1	1
Hs_PDGFRL_5	PDGFRL	5157	Q15198	ND	-0.0804752	0.0759204	0.999547	0.0703159	-0.0779155	0.573502	1
Hs_PEN2_6	PEN2	55851	Q9NZ42	ND	-1.61192	0.213792	0.801597	0.0954969	-1.52243	4.95873e-25	1.27737e-21
Hs_PEPD_8	PEPD	5184	P12955	ND	-0.620318	0.0708045	1.03033	0.0818543	-0.572518	6.18816e-05	0.0947407
Hs_PEPD_4	PEPD	5184	P12955	ND	0.406468	0.0570143	0.691271	0.0419964	0.923104	1.94748e-10	3.96312e-07
Hs_PHF2_7	PHF2	5253	O75151	ND	-1.91042	0.110113	1.12486	0.0643248	-1.6974	2.79854e-30	7.53367e-27
Hs_PHF2_6	PHF2	5253	O75151	ND	-2.03927	0.341202	0.738968	0.0589718	-1.74636	8.06304e-32	2.18589e-28
Hs_PIK3C2G_6	PIK3C2G	5288	O75747	ND	-1.91231	0.084872	1.02186	0.0585101	-1.87856	3.99613e-36	1.10932e-32
Hs_PIK3C2G_5	PIK3C2G	5288	O75747	ND	-0.866487	0.0629045	1.17952	0.00910681	-0.565894	7.50101e-05	0.113865
Hs_PIK3CB_6	PIK3CB	5291	P42338	ND	-0.441073	0.0775175	1.1586	0.0423356	-0.17283	0.219918	1
Hs_PIK3CB_5	PIK3CB	5291	P42338	ND	0.194353	0.188232	1.03684	0.013562	0.253085	0.266834	1
Hs_PIK3R5_7	PIK3R5	23533	Q8WYR1	ND	-1.57601	0.213895	0.960825	0.0276294	-1.61786	7.65094e-28	2.01755e-24
Hs_PIK3R5_4	PIK3R5	23533	Q8WYR1	ND	-1.33665	0.16955	0.889492	0.0520739	-1.35587	1.96592e-20	4.81257e-17
Hs_PIN1_5	PIN1	5300	Q13526	ND	-2.81617	1.46142	0.67734	0.0588669	-2.22302	3.08164e-48	8.97373e-45	1	1
Hs_PIN1_6	PIN1	5300	Q13526	ND	-0.518456	0.191996	0.745438	0.0348042	-0.251369	0.0758411	1
Hs_PLAU_7	PLAU	5328	P00749	ND	0.806729	0.143786	1.01623	0.0315712	0.83161	9.14852e-09	1.74005e-05
Hs_PLAU_6	PLAU	5328	P00749	ND	-1.38137	0.335664	0.828459	0.0201317	-1.34044	4.99524e-20	1.21584e-16
Hs_PLD2_6	PLD2	5338	O14939	ND	0.0857655	0.0716431	1.05138	0.0363356	0.168047	0.246798	1
Hs_PLD2_5	PLD2	5338	O14939	ND	-0.84138	0.176304	0.831553	0.0277552	-0.804749	2.17667e-08	4.0769e-05
Hs_PLK3_6	PLK3	1263	Q9H4B4	ND	-2.0384	0.143407	1.04902	0.00889313	-1.95994	7.09533e-39	1.99095e-35
Hs_PLK3_5	PLK3	1263	Q9H4B4	ND	-4.40935	0.324379	0.931219	0.0418059	-4.44902	4.57803e-68	1.38211e-64	1	0
Hs_POLR2H_4	POLR2H	5437	P52434	1	-1.21743	0.297338	0.64325	0.066014	-0.415501	0.0109048	1
Hs_POLR2H_5	POLR2H	5437	P52434	1	-0.259741	0.160106	0.934856	0.0292317	-0.300935	0.0646228	1
Hs_POLR2L_8	POLR2L	5441	P62875	ND	-2.04904	0.301316	0.892915	0.0365518	-2.07053	9.98356e-43	2.84731e-39	1	1
Hs_POLR2L_7	POLR2L	5441	P62875	ND	-0.880189	0.228345	1.15828	0.0106491	-0.612443	1.86316e-05	0.0295683
Hs_PPP1R14D_7	PPP1R14D	54866	Q9NXH3	ND	-0.824892	0.214205	0.930465	0.0659273	-0.864221	3.88553e-07	0.000679579
Hs_PPP1R14D_6	PPP1R14D	54866	Q9NXH3	ND	-0.283816	0.302493	1.02537	0.0402353	-0.244313	0.154528	1
Hs_PRPF8_4	PRPF8	10594	Q6P2Q9	1	-2.09819	0.0909254	0.859529	0.0265263	-2.09265	4.68316e-40	1.32299e-36	1	1
Hs_PRPF8_2	PRPF8	10594	Q6P2Q9	1	-1.59284	0.369229	0.997862	0.0299348	-1.59244	6.88149e-25	1.77061e-21
Hs_PRPS1_3	PRPS1	5631	P60891	1	1.2849	0.339765	0.810408	0.0362738	1.35595	3.89337e-16	8.97032e-13	1	1
Hs_PRPS1_5	PRPS1	5631	P60891	1	-1.44854	0.0817717	1.02861	0.0627328	-1.40363	3.2683e-17	7.64455e-14
Hs_PRSS15_5	PRSS15	9361	P36776	1	-1.45713	0.292629	1.21855	0.0403236	-1.0999	1.24866e-10	2.54977e-07
Hs_PRSS15_4	PRSS15	9361	P36776	1	0.188546	0.0835635	1.00969	0.0716919	0.203881	0.213222	1
Hs_PRSS15_2	PRSS15	9361	P36776	1	-0.496522	0.0926954	1.06452	0.0209809	-0.391633	0.0163734	1
Hs_PSAP_5	PSAP	5660	P07602	ND	-0.719719	0.117538	1.06756	0.0687248	-0.609384	0.000337916	0.477137
Hs_PSAP_4	PSAP	5660	P07602	ND	-1.7184	0.129836	0.758569	0.0592287	-1.50044	3.3432e-08	6.2217e-05
Hs_PSMA1_12	PSMA1	5682	P25786	1	-2.7942	0.224507	0.73874	0.0395844	-2.50036	1.68035e-19	4.05637e-16	1	1
Hs_PSMA1_3	PSMA1	5682	P25786	1	-1.37596	0.165707	0.889299	0.048997	-1.39505	4.99481e-17	1.16579e-13
Hs_PSMC6_6	PSMC6	5706	P62333	1	-4.74361	0.275509	0.942865	0.0324928	-4.78736	1.97723e-58	5.89807e-55	1	1
Hs_PSMC6_7	PSMC6	5706	P62333	1	-2.86671	0.11461	0.86275	0.0168335	-2.86415	1.14148e-24	2.93018e-21	1	1
Hs_PSMD14_1	PSMD14	10213	O00487	1	-4.13025	0.948537	0.835288	0.0521722	-4.09853	2.30783e-45	6.65346e-42	1	1
Hs_PSMD14_5	PSMD14	10213	O00487	1	-1.57235	0.215386	0.722789	0.0508905	-1.21014	2.70868e-13	5.94556e-10
Hs_PSMD2_5	PSMD2	5708	Q13200	1	-3.69549	0.186539	0.834805	0.0279817	-3.66315	1.36845e-37	3.81933e-34	1	1
Hs_PSMD2_6	PSMD2	5708	Q13200	1	-1.78179	0.330705	0.658177	0.0214302	-1.07506	7.42782e-11	1.52642e-07
Hs_PTPRN_6	PTPRN	5798	Q16849	ND	-1.98133	0.29476	1.07153	0.023795	-1.86377	1.53495e-26	4.00929e-23
Hs_PTPRN_5	PTPRN	5798	Q16849	ND	-2.01123	0.110304	0.778253	0.0447924	-1.85868	2.05489e-26	5.36327e-23
Hs_RAB6B_6	RAB6B	51560	Q9NRW1	ND	-2.05719	0.23233	0.911037	0.0363147	-2.08801	1.06217e-15	2.42707e-12	1	1
Hs_RAB6B_4	RAB6B	51560	Q9NRW1	ND	-0.632068	0.0600973	0.83836	0.0362786	-0.604172	0.000379869	0.532576
Hs_RACGAP1_8	RACGAP1	29127	Q9H0H5	ND	-0.496843	0.122259	0.838337	0.0535563	-0.468918	0.00585427	1
Hs_RACGAP1_7	RACGAP1	29127	Q9H0H5	ND	-0.634563	0.0323368	0.96925	0.0612948	-0.670159	8.10074e-05	0.122564
Hs_RANBP9_7	RANBP9	10048	Q96S59	ND	-2.87884	0.278728	1.0303	0.0507562	-2.8311	2.4456e-54	7.24874e-51	1	1
Hs_RANBP9_6	RANBP9	10048	Q96S59	ND	-1.45465	0.231387	0.874921	0.0542992	-1.46277	2.26548e-17	5.31028e-14
Hs_RBM3_5	RBM3	5935	P98179	1	0.445159	0.194211	1.09893	0.0427138	0.61307	0.000194779	0.285351
Hs_RBM3_6	RBM3	5935	P98179	1	-0.190285	0.120552	0.904084	0.0413166	-0.218101	0.179468	1
Hs_RETN_4	RETN	56729	Q9HD89	ND	-1.0105	0.0622338	0.727874	0.065068	-0.670798	7.9752e-05	0.120745
Hs_RETN_3	RETN	56729	Q9HD89	ND	-2.25558	0.281796	0.971057	0.0431165	-2.28941	6.24977e-38	1.74619e-34	1	0
Hs_RFFL_5	RFFL	117584	Q8WZ73	ND	-0.459113	0.184782	0.96538	0.0525118	-0.498022	0.00341321	1
Hs_RFFL_4	RFFL	117584	Q8WZ73	ND	0.0438529	0.124303	0.996138	0.0583933	0.0419961	0.778732	1
Hs_RNF150_6	RNF150	57484	Q9ULK6	ND	-2.28042	0.137884	0.963705	0.0327352	-2.32054	3.86535e-17	9.03719e-14	1	1
Hs_RNF150_7	RNF150	57484	Q9ULK6	ND	-0.414605	0.27049	0.846047	0.0699046	-0.395539	0.0202621	1
Hs_RPL35_5	RPL35	11224	P42766	1	-0.885209	0.0780582	0.608483	0.0167091	0.161474	0.535087	1
Hs_RPL35_6	RPL35	11224	P42766	1	-1.15252	0.268466	0.732425	0.0267144	-0.832398	4.06948e-07	0.000710531
Hs_RPS10_2	RPS10	6204	P46783	1	-3.93905	0.594166	0.780055	0.0483922	-3.792	7.62522e-40	2.1526e-36	1	0
Hs_RPS10_8	RPS10	6204	P46783	1	-2.3473	0.106267	0.621249	0.0145855	-1.39425	5.19421e-17	1.21181e-13
Hs_RPS14_6	RPS14	6208	P62263	1	-3.24045	0.402676	0.683981	0.0128984	-2.68441	4.71576e-22	1.1747e-18	1	1
Hs_RPS14_4	RPS14	6208	P62263	1	-2.01056	0.315457	0.512061	0.0552308	NA	NA	NA
Hs_RPS16_3	RPS16	6217	P62249	1	-1.48505	0.363101	1.0541	0.0783063	-1.39824	4.26734e-17	9.97278e-14
Hs_RPS16_5	RPS16	6217	P62249	1	-0.69513	0.312295	0.680794	0.0505788	-0.121426	0.452161	1
Hs_RPS24_7	RPS24	6229	P62847	1	-1.62267	0.231083	0.868717	0.0238701	-1.62547	1.62859e-25	4.21641e-22
Hs_RPS24_6	RPS24	6229	P62847	1	-0.591326	0.0546235	1.12153	0.024369	-0.383962	0.0862672	1
Hs_RPS24_4	RPS24	6229	P62847	1	0.46764	0.383973	0.856586	0.0362463	0.475965	0.00379849	1
Hs_RPS24_5	RPS24	6229	P62847	1	0.371548	0.378006	1.05302	0.0535753	0.456545	0.0054962	1
Hs_RPS27A_2	RPS27A	6233	P62979	1	-0.907197	0.201641	0.827522	0.0190973	-0.86492	1.43646e-07	0.000258419
Hs_RPS27A_7	RPS27A	6233	P62979	1	-0.168395	0.186797	0.763407	0.0188673	0.0325792	0.849559	1
Hs_RPS3_2	RPS3	6188	P23396	1	-0.595166	0.217206	0.639649	0.0254674	0.230616	0.16157	1
Hs_RPS3_7	RPS3	6188	P23396	1	-0.817227	0.248598	0.693759	0.0533582	-0.313721	0.0541265	1
Hs_RPS5_2	RPS5	6193	P46782	1	-0.6519	0.221521	0.76478	0.0132981	-0.455639	0.00527373	1
Hs_RPS5_6	RPS5	6193	P46782	1	-1.10287	0.209826	1.03825	0.042142	-1.04178	2.70966e-10	5.47894e-07
Hs_RUNX1_9	RUNX1	861	C9JGE0	ND	-2.5125	0.324197	1.03614	0.0307829	-2.45492	9.58529e-43	2.73468e-39	1	1
Hs_RUNX1_10	RUNX1	861	C9JGE0	ND	-1.9339	0.180457	0.832509	0.0600711	-1.89856	2.06384e-27	5.43202e-24
Hs_SAFB_1	SAFB	6294	Q15424	1	0.304078	0.143701	0.667272	0.0613758	0.955695	7.28612e-09	1.39311e-05
Hs_SAFB_5	SAFB	6294	Q15424	1	-0.134539	0.139398	1.0341	0.0725223	-0.0803899	0.777075	1
Hs_SARS_9	SARS	6301	P49591	ND	0.250396	0.26482	1.02693	0.0248007	0.29249	0.0764882	1
Hs_SARS_7	SARS	6301	P49591	ND	-1.09652	0.19934	0.776579	0.0478842	-0.938785	3.65797e-08	6.7892e-05
Hs_SCNN1D_6	SCNN1D	6339	P51172	ND	0.17003	0.15947	0.99846	0.0322425	0.171203	0.324753	1
Hs_SCNN1D_5	SCNN1D	6339	P51172	ND	-0.745529	0.199138	0.980889	0.0297375	-0.767885	7.485e-06	0.0121032
Hs_SELPLG_5	SELPLG	6404	Q14242	ND	0.0239365	0.0405827	1.00471	0.0236328	0.0327822	0.860895	1
Hs_SELPLG_4	SELPLG	6404	Q14242	ND	0.594791	0.357063	0.936315	0.0439002	0.553037	0.00133621	1
Hs_SERPINA1_7	SERPINA1	5265	P01009	ND	-1.61226	0.0663763	0.995755	0.0367057	-1.61463	3.51515e-20	8.56994e-17
Hs_SERPINA1_6	SERPINA1	5265	P01009	ND	-1.31454	0.255703	1.03132	0.0377234	-1.26507	3.11784e-13	6.82496e-10
Hs_SERPINB2_12	SERPINB2	5055	P05120	ND	-1.73242	0.310656	0.973834	0.0332049	-1.7633	1.57481e-23	3.98743e-20
Hs_SERPINB2_7	SERPINB2	5055	P05120	ND	-0.086623	0.128891	0.912957	0.0123615	-0.118136	0.479209	1
Hs_SF3A1_5	SF3A1	10291	Q15459	ND	-2.45023	0.335754	0.809562	0.0258287	-2.37752	1.77621e-39	5.00002e-36	1	1
Hs_SF3A1_3	SF3A1	10291	Q15459	ND	-0.543986	0.267718	1.0626	0.0314312	-0.442517	0.00933101	1
Hs_SF3B1_5	SF3B1	23451	O75533	1	-3.98567	1.03801	0.703219	0.0209577	-3.53061	2.5703e-35	7.10174e-32	1	1
Hs_SF3B1_4	SF3B1	23451	O75533	1	-0.905471	0.0571444	0.816855	0.0746497	-0.846259	2.62213e-07	0.000463593
Hs_SF3B14_2	SF3B14	51639	Q9Y3B4	1	-1.53117	0.237862	0.95583	0.053185	-1.57495	4.41341e-21	1.09055e-17
Hs_SF3B14_7	SF3B14	51639	Q9Y3B4	1	-1.44493	0.326919	0.868749	0.0360287	-1.44776	3.56993e-18	8.46075e-15
Hs_SFTPB_17	SFTPB	6439	P07988	ND	-0.612696	0.329441	0.912972	0.0419175	-0.644214	0.00016464	0.242349
Hs_SFTPB_16	SFTPB	6439	P07988	ND	0.408139	0.34632	0.953448	0.0333262	0.36387	0.0349317	1
Hs_SIGLEC5_5	SIGLEC5	8778	O15389	ND	-3.46987	0.188923	0.998805	0.0347997	-3.46826	2.90595e-34	7.97974e-31	1	0
Hs_SIGLEC5_4	SIGLEC5	8778	O15389	ND	-0.449286	0.427076	0.825816	0.0399635	-0.404502	0.0173771	1
Hs_SKIIP_7	SKIIP	22938	Q13573	1	-2.71513	0.146481	0.995435	0.0183571	-2.71792	1.62594e-49	4.75588e-46	1	1
Hs_SKIIP_5	SKIIP	22938	Q13573	1	-1.08494	0.198795	0.686519	0.0644773	-0.542775	0.000972133	1
Hs_SLC12A4_9	SLC12A4	6560	Q9UP95	ND	-0.866242	0.265229	0.961379	0.029244	-0.907795	1.29882e-07	0.000234437
Hs_SLC12A4_8	SLC12A4	6560	Q9UP95	ND	-0.385573	0.315189	1.04691	0.0300211	-0.310481	0.0671048	1
Hs_SLC22A6_8	SLC22A6	9356	Q4U2R8	ND	-2.7063	0.262819	0.801552	0.026955	-2.61671	4.24072e-21	1.04831e-17	1	0
Hs_SLC22A6_7	SLC22A6	9356	Q4U2R8	ND	-0.102607	0.137561	1.05025	0.0506801	-0.0221743	0.947637	1
Hs_SLC9A3R1_6	SLC9A3R1	9368	O14745	ND	-1.1804	0.184774	0.873248	0.0495282	-1.18711	7.13627e-12	1.51075e-08
Hs_SLC9A3R1_5	SLC9A3R1	9368	O14745	ND	-1.52083	0.193192	1.15371	0.0315888	-1.26034	3.78793e-13	8.27663e-10
Hs_SNRP70_2	SNRP70	6625	P08621	1	-3.32817	0.0704335	0.83205	0.0280243	-3.29221	7.10055e-85	2.16851e-81	1	1
Hs_SNRP70_5	SNRP70	6625	P08621	1	-0.498833	0.122841	0.946973	0.0611539	-0.543245	0.00145181	1
Hs_SNRP70_4	SNRP70	6625	P08621	1	-1.11635	0.186864	0.962041	0.0425378	-1.15753	2.24054e-11	4.6648e-08
Hs_SNRP70_3	SNRP70	6625	P08621	1	-0.202458	0.358935	0.905584	0.0329559	-0.230987	0.119097	1
Hs_SNRPF_7	SNRPF	6636	P62306	1	-0.426127	0.240337	0.930271	0.068056	-0.465369	0.00438637	1
Hs_SNRPF_9	SNRPF	6636	P62306	1	0.952883	0.0793833	0.755963	0.0314156	1.18025	1.12591e-12	2.43422e-09	1	0
Hs_SNX6_9	SNX6	58533	Q9UNH7	ND	-3.5309	0.119626	1.02074	0.0268594	-3.49894	8.83665e-35	2.43626e-31	1	1
Hs_SNX6_11	SNX6	58533	Q9UNH7	ND	-2.59902	0.259676	0.91035	0.0284188	-2.62958	7.66649e-47	2.22405e-43	1	1
Hs_SNX9_8	SNX9	51429	Q9Y5X1	ND	-1.25083	0.256781	0.970624	0.0757915	-1.2851	1.35851e-13	2.99822e-10
Hs_SNX9_7	SNX9	51429	Q9Y5X1	ND	0.692123	0.246167	0.909363	0.0731438	0.661957	0.0129905	1
Hs_SON_10	SON	6651	P18583	ND	-3.2571	1.05991	0.983804	0.0361465	-3.27563	4.43487e-31	1.19963e-27	1	1
Hs_SON_9	SON	6651	P18583	ND	-4.0528	0.857758	0.942744	0.0867768	-4.09652	2.51237e-45	7.24065e-42	1	1
Hs_SRRM2_3	SRRM2	23524	Q9UQ35	1	0.321917	0.250442	1.04514	0.0430288	0.394226	0.016515	1
Hs_SRRM2_4	SRRM2	23524	Q9UQ35	1	-1.88297	0.524311	0.987381	0.0519622	-1.89668	2.72217e-29	7.26819e-26
Hs_SSTK_4	SSTK	83983	Q9BXA6	ND	-0.620432	0.0530374	1.11779	0.021628	-0.419462	0.0136766	1
Hs_SSTR5_7	SSTR5	6755	P35346	ND	-1.28835	0.233259	1.03637	0.0241652	-1.2304	1.28082e-12	2.7653e-09
Hs_SSTR5_6	SSTR5	6755	P35346	ND	0.395398	0.115555	1.1558	0.0131982	0.659207	0.00013252	0.197323
Hs_STAB1_4	STAB1	23166	Q9NY15	ND	-0.371053	0.0810175	0.929513	0.0238054	-0.409951	0.0159381	1
Hs_STAB1_3	STAB1	23166	Q9NY15	ND	-2.24913	0.327059	1.12409	0.0171756	-2.03742	2.95776e-30	7.95343e-27	1	0
Hs_STXBP4_10	STXBP4	252983	Q6ZWJ1	ND	-1.00539	0.384038	1.01063	0.00485295	-0.98875	9.53793e-09	1.81316e-05
Hs_STXBP4_9	STXBP4	252983	Q6ZWJ1	ND	-0.381954	0.0615067	1.05498	0.0220618	-0.293667	0.0831119	1
Hs_SULF2_6	SULF2	55959	Q8IWU5	ND	-2.12992	0.448617	0.72654	0.0409794	-1.78438	5.06604e-24	1.29133e-20
Hs_SULF2_5	SULF2	55959	Q8IWU5	ND	0.470338	0.0646732	0.804087	0.0645726	0.554333	0.00130174	1
Hs_SUPT6H_6	SUPT6H	6830	Q7KZ85	ND	-0.471866	0.30739	0.708037	0.0369865	-0.0405921	0.869894	1
Hs_SUPT6H_7	SUPT6H	6830	Q7KZ85	ND	-0.27396	0.190412	0.609548	0.0943433	0.76474	0.00497124	1
Hs_TBL3_5	TBL3	10607	Q12788	ND	-2.67301	0.214685	1.08265	0.0323834	-2.53494	5.70222e-20	1.38678e-16	1	1
Hs_TBL3_6	TBL3	10607	Q12788	ND	-0.140565	0.2857	1.10161	0.0182145	0.0321269	0.863908	1
Hs_TBX21_5	TBX21	30009	Q9UL17	ND	-0.527737	0.103253	0.870425	0.0768373	-0.532035	0.00181343	1
Hs_TBX21_4	TBX21	30009	Q9UL17	ND	-1.54981	0.252093	1.27513	0.0352677	-1.11846	9.77547e-11	2.00299e-07
Hs_TCF3_9	TCF3	6929	P15923	ND	-1.83872	0.177506	1.13494	0.0374666	-1.60878	3.3755e-09	6.54846e-06
Hs_TCF3_8	TCF3	6929	P15923	ND	-1.23017	0.275413	1.14815	0.0450133	-0.97861	1.33685e-08	2.52664e-05
Hs_TFE3_4	TFE3	7030	P19532	ND	0.291605	0.190374	1.20477	0.038874	0.629375	0.000262681	0.376685
Hs_TFE3_3	TFE3	7030	P19532	ND	-1.84126	0.355192	0.826901	0.040433	-1.79808	1.41571e-12	3.05228e-09
Hs_TIMM44_5	TIMM44	10469	O43615	1	-0.110531	0.234628	1.01261	0.0292755	-0.0910524	0.571278	1
Hs_TIMM44_7	TIMM44	10469	O43615	1	0.200016	0.173867	0.892937	0.0392053	0.178514	0.279419	1
Hs_TK2_6	TK2	7084	O00142	ND	-0.778172	0.243006	1.15877	0.0108773	-0.509651	0.00279489	1
Hs_TK2_5	TK2	7084	O00142	ND	-0.646669	0.293924	0.848205	0.0158105	-0.629916	0.000228379	0.332063
Hs_TNC_6	TNC	3371	P24821	ND	-0.594808	0.232735	0.782229	0.02317	-0.454281	0.00236414	1
Hs_TNC_5	TNC	3371	P24821	ND	-1.35899	0.175231	0.991209	0.0325584	-1.36748	4.60585e-19	1.10402e-15
Hs_TNFRSF18_2	TNFRSF18	8784	Q9Y5U5	ND	-2.12751	0.415638	0.852329	0.0129226	-2.11501	3.39899e-12	7.26025e-09	1	1
Hs_TNFRSF18_5	TNFRSF18	8784	Q9Y5U5	ND	-0.418784	0.121295	0.800235	0.033923	-0.326197	0.0345938	1
Hs_TNK2_6	TNK2	10188	Q07912	ND	-4.07522	0.417883	0.808812	0.0197216	-4.00103	1.38462e-43	3.96694e-40	1	1
Hs_TNK2_5	TNK2	10188	Q07912	ND	-1.64002	0.347531	0.759461	0.0105151	-1.42523	2.6578e-10	5.38471e-07
Hs_TRAM1_6	TRAM1	23471	Q15629	ND	0.00426605	0.0812907	0.963873	0.0229215	-0.0357392	0.796566	1
Hs_TRAM1_5	TRAM1	23471	Q15629	ND	-0.247671	0.0729215	0.780371	0.0153902	-0.101575	0.485998	1
Hs_TRAP1_5	TRAP1	10131	Q12931	ND	-2.78901	0.0898185	0.995808	0.0154226	-2.7913	1.3553e-23	3.43841e-20	1	1
Hs_TRAP1_4	TRAP1	10131	Q12931	ND	0.0605731	0.159953	0.865525	0.0237539	0.0606069	0.807577	1
Hs_TRERF1_8	TRERF1	55809	Q96PN7	ND	-0.270869	0.128536	1.08745	0.0280333	-0.123916	0.397786	1
Hs_TRERF1_7	TRERF1	55809	Q96PN7	ND	-1.50806	0.200349	0.848178	0.042593	-1.49128	3.4811e-22	8.69578e-19
Hs_TRIB2_8	TRIB2	28951	Q92519	ND	-0.172291	0.0775436	0.807925	0.0295072	-0.0963197	0.508188	1
Hs_TRIB2_7	TRIB2	28951	Q92519	ND	-0.411229	0.291798	0.896911	0.008908	-0.43518	0.00357004	1
Hs_TRIM14_6	TRIM14	9830	Q14142	ND	-4.07317	0.307352	1.05117	0.00665786	-3.99122	2.08498e-43	5.96722e-40	1	1
Hs_TRIM14_7	TRIM14	9830	Q14142	ND	-1.28093	0.105206	0.974062	0.0289641	-1.31155	1.00743e-17	2.37249e-14
Hs_TRIM21_2	TRIM21	6737	P19474	1	-1.13399	0.117705	0.913537	0.044076	-1.16572	1.47793e-06	0.00250509
Hs_TRIM21_6	TRIM21	6737	P19474	1	-0.630027	0.302949	0.539973	0.0819627	NA	NA	NA
Hs_TRIM60_8	TRIM60	166655	Q495X7	ND	0.60492	0.368827	0.819422	0.02106	0.65977	1.33045e-05	0.0212472
Hs_TRIM60_7	TRIM60	166655	Q495X7	ND	0.710003	0.162549	1.03957	0.0257771	0.773287	0.00377416	1
Hs_TXNL4A_6	TXNL4A	10907	P83876	ND	-2.56581	0.349386	0.836863	0.037397	-2.53608	1.52571e-55	4.5344e-52	1	1
Hs_TXNL4A_5	TXNL4A	10907	P83876	ND	0.396041	0.061893	0.833769	0.0532093	0.429723	0.00452493	1
Hs_URP2_7	URP2	83706	Q86UX7	ND	-2.73187	0.465333	0.943582	0.018346	-2.77577	2.28367e-23	5.7777e-20	1	0
Hs_URP2_6	URP2	83706	Q86UX7	ND	-1.64931	0.388529	0.898652	0.0119163	-1.67427	3.5856e-27	9.40146e-24
Hs_USMG5_5	USMG5	84833	Q96IX5	1	0.33635	0.089085	1.12256	0.0637352	0.545468	0.000912315	1
Hs_USMG5_7	USMG5	84833	Q96IX5	1	0.228321	0.123767	1.07593	0.0796762	0.353966	0.0313857	1
Hs_USP42_7	USP42	84132	Q9H9J4	ND	-2.82403	0.243373	0.970342	0.0162483	-2.85858	1.06664e-67	3.21912e-64	1	1
Hs_USP42_6	USP42	84132	Q9H9J4	ND	-0.455302	0.278512	0.601818	0.0178309	0.642005	2.24994e-05	0.0355041
Hs_VNN2_8	VNN2	8875	O95498	ND	-2.11904	0.106192	0.82887	0.0286164	-2.0787	1.34912e-39	3.79913e-36	1	1
Hs_VNN2_12	VNN2	8875	O95498	ND	-0.934487	0.106045	0.790839	0.0375976	-0.818492	5.66695e-08	0.000103989
Hs_WNT9A_4	WNT9A	7483	O14904	ND	-2.3475	0.235681	0.887206	0.0304817	-2.36512	0.000249927	0.359896
Hs_WNT9A_3	WNT9A	7483	O14904	ND	1.00929	0.161692	1.14905	0.0622285	1.26229	1.90169e-16	4.39672e-13	1	0
Hs_XAB2_6	XAB2	56949	Q9HCS7	ND	-2.31012	0.843071	0.844364	0.0469482	-2.28921	9.65875e-17	2.24276e-13	1	1
Hs_XAB2_5	XAB2	56949	Q9HCS7	ND	-1.08655	0.276573	0.934859	0.0352963	-1.12774	3.07807e-05	0.0482641
Hs_XPNPEP1_4	XPNPEP1	7511	Q9NQW7	ND	0.425442	0.110026	1.00572	0.0400379	0.435537	0.00400814	1
Hs_XPNPEP1_3	XPNPEP1	7511	Q9NQW7	ND	-0.459838	0.167378	1.1105	0.0502359	-0.271502	0.0675448	1
Hs_XPO1_5	XPO1	7514	O14980	1	-4.95702	0.474783	1.02737	0.0397231	-4.91418	6.45342e-61	1.92957e-57	1	1
Hs_XPO1_6	XPO1	7514	O14980	1	-0.456694	0.211227	1.10049	0.0453801	-0.285999	0.0543054	1
Hs_ZBTB2_7	ZBTB2	57621	Q8N680	ND	-4.91915	0.142962	1.14115	0.0298504	-4.67897	2.53195e-56	7.53508e-53	1	1
Hs_ZBTB2_8	ZBTB2	57621	Q8N680	ND	-0.222303	0.109562	1.00137	0.0192239	-0.217473	0.141928	1
Hs_ZNF512_8	ZNF512	84450	Q96ME7	ND	0.122996	0.307557	1.09222	0.046385	0.278738	0.0661702	1
Hs_ZNF512_7	ZNF512	84450	Q96ME7	ND	-1.15638	0.107396	0.883939	0.0350683	-1.17163	1.42901e-14	3.20526e-11
a HEK 293 cells were transfected with siRNAs targeted to host factors identified in Karlas et al. (Nature, 2010) and infected with WSN virus at 24 h post-transfection.
Culture supernatants were harvested for virus titration at 48 h post-infection. In parallel, we examined cell viability of siRNA-transfected HEK 293 cells. See Table S2A for information on each column header.

## Sheet: Untested host factors
Karlas Genes Not Tested
ARD1
BIRC1
C2orf32
FLJ10458
FLJ12436
FLJ23554
FTS
G1P2
HEG
IL17R
KIAA1411
LOC284058
LOC92235
MGC10433
MGC16471
MGC26885
MGC4238
MGC48998
MPN
NYD‐SP25
PHGDHL1
SMU1
ZNF37B

## Sheet: Effect on virus replication
Effect of siRNAs on virus replication in HEK293 cells.a
siRNA	Virus titers	mRNA expression level	Cell viability
	(log10 PFU/ml)	(% of control)	(% of control)
AllStars	7.20 ± 0.23	100	100
NP	2.86 ± 0.86	n.d.	90 ± 5
a HEK 293 cells were transfected twice with 25 nM (final concentration, 50 nM) of siRNA duplexes by using RNAiMAX Reagent (Invitrogen). At 24 h after the second transfection, cell viability was measured by using the CellTiter-Glo assay system (Promega) according to the manufacturer's instructions. To assess influenza viral replication, three parallel sets of siRNA-transfected cells were infected …
