# Supplementary material for: Network-Guided Discovery of Influenza Virus Replication Host Factors
Source: mBio. 2018 Dec 18;9(6):e02002-18. doi: 10.1128/mBio.02002-18 (PMC6299219; doi:10.1128/mBio.02002-18)
Supplement: TABLE S3 [file mbo006184214st3.xlsx]

## Sheet: Clustering - Interacting
DAVID Functional Annotation Tool results for virus-interacting proteins of the influenza virus subnetwork
Annotation Cluster 1	Enrichment Score: 67.18754078096727
Category	Term	Count	%	PValue	Genes	List Total	Pop Hits	Pop Total	Fold Enrichment	Bonferroni	Benjamini	FDR
GOTERM_BP_DIRECT	GO:0006413~translational initiation	112	9.2792	4.3049e-104	EIF6, RPL18, RPL17, RPL36A, RPL19, RPL14, RPL13, RPL15, EIF5, EIF5B, RPLP2, RPLP0, RPLP1, FAU, RPL10, RPL11, RPL12, EIF2B2, EIF2B3, RPS27A, EIF2B4, EIF2B5, RPL35A, EIF2S3, RPS18, RPS19, RPS16, RPS17, RPS14, EIF2S1, RPS15, EIF2S2, RPS12, RPS13, RPS10, RPS11, EIF3C, RPS25, RPS26, EIF3D, RPS27, EIF3A, RPS28, EIF3B, RPS29, RPL7, EIF3G, RPL6, EIF3H, RPL9, EIF3E, RPL8, DDX3Y, EIF3F, EIF3K, RPL3, EIF3L,…	1174	137	16792	11.6932	1.42449e-100	1.42449e-100	7.83633e-101
UP_KEYWORDS	Ribonucleoprotein	146	12.0961	7.56971e-99	RPL18, RALY, SRP14, MRPS35, RPL17, MRPS34, RPL36A, RPL19, RPL14, RPL13, SNRPD3, RPL15, SNRPD1, RPLP2, SYNCRIP, SNRPD2, RPS27L, MRPS31, RPLP0, RPLP1, FAU, RPL10, RPL11, RPL12, RPS27A, SNRPA1, RPL35A, EFTUD2, FMR1, HNRNPA2B1, HNRNPR, HNRNPU, RPS18, PA2G4, RPS19, RPS16, MRPS18B, RPS17, RPS14, RPS15, MRPL49, RPS12, SNRPB, RPS13, SNRPA, RPS10, MRPL47, SRP72, RPS11, SNRPC, SNRPF, SNRPE, SNRPG, MRPS15, …	1207	296	20581	8.41047	3.40637e-96	1.13546e-96	1.07391e-95
GOTERM_BP_DIRECT	GO:0000184~nuclear-transcribed mRNA catabolic process, nonsense-mediated decay	94	7.7879	2.06811e-84	NCBP2, RPL18, NCBP1, RPL17, RPL36A, RPL19, RPL14, RPL13, RPL15, RPLP2, RPS2, RPS3, RBM8A, RPS3A, RPLP0, RPLP1, FAU, RPL10, RPL11, RPL12, RPS27A, PPP2R1A, RPL35A, MAGOH, RPS4X, EIF4G1, EIF4A3, RPS18, RPS19, RPS16, RPS17, RPS14, RPS15, RPS12, RPS13, RPS4Y1, RPS10, RPS11, PPP2R2A, RPL27A, RPL35, RPS15A, RPL36, RPL37, RPL38, RPS25, RPS26, RPS27, RPL30, RPS28, RPS29, RPL7, RPL32, RPL31, RPL6, PPP2CA, …	1174	119	16792	11.2984	6.84337e-81	3.42168e-81	3.76464e-81
GOTERM_BP_DIRECT	GO:0006614~SRP-dependent cotranslational protein targeting to membrane	83	6.87655	2.3878e-82	RPL18, SRP14, RPL17, RPL36A, RPL19, RPL14, RPL13, RPL15, RPLP2, RPS2, RPS3, RPS3A, RPLP0, RPLP1, FAU, RPL10, RPL11, RPL12, RPS27A, RPL35A, SRPRB, RPS4X, RPS18, RPS19, RPS16, RPS17, RPS14, RPS15, RPS12, RPS4Y1, RPS13, RPS10, SRP72, RPS11, SRP9, RPL27A, RPL35, RPS15A, RPL36, RPL37, RPL38, RPS25, RPS26, RPS27, RPL30, RPS28, RPS29, RPL32, RPL7, RPL6, RPL31, RPL9, RPL34, RPL8, RPL3, RPL5, RPS20, RPL4,…	1174	94	16792	12.6295	7.90123e-79	2.63374e-79	4.34658e-79
GOTERM_BP_DIRECT	GO:0019083~viral transcription	85	7.04225	1.41567e-73	RPL18, RPL17, RPL36A, RPL19, RPL14, RPL13, RPL15, RPLP2, NUP188, RPS2, RPS3, RPS3A, RPLP0, RPLP1, FAU, RPL10, RPL11, RPL12, RPS27A, RPL35A, NUP85, RPS4X, RPS18, RPS19, RPS16, RPS17, RPS14, NUP205, RPS15, RPS12, RPS4Y1, RPS13, RPS10, NUP107, RPS11, NUP160, RPL27A, RPL35, RPS15A, NUP93, RPL36, RPL37, RPL38, RPS25, RPS26, RPS27, RPL30, RPS28, RPS29, RPL32, RPL7, RPL6, RPL31, RPL9, RPL34, RPL8, RPL3,…	1174	112	16792	10.8551	4.68445e-70	1.17111e-70	2.57698e-70
UP_KEYWORDS	Ribosomal protein	100	8.285	3.21668e-72	RPL18, MRPS35, RPL17, RPL36A, MRPS34, RPL19, RPL14, RPL13, RPL15, RPLP2, RPS27L, MRPS31, RPLP0, RPLP1, RPL10, FAU, RPL11, RPL12, RPS27A, RPL35A, RPS18, RPS19, RPS16, MRPS18B, RPS17, RPS14, RPS15, RPS12, MRPL49, RPS13, MRPL47, RPS10, RPS11, MRPS15, MRPS14, RPL10L, RPS25, RPS26, RPS27, RPS28, RPL7, RPS29, RPL6, RPL9, RPL8, RPL3, RPL5, RPL7A, RPL10A, RPL4, RPS20, RPS21, RPS23, RPS24, MRPS27, MRPS26,…	1207	185	20581	9.21696	1.44751e-69	2.41251e-70	4.5635e-69
GOTERM_CC_DIRECT	GO:0005840~ribosome	92	7.6222	1.60635e-63	ABCF1, RPL18, MRPS34, RPL36A, RPL19, RPL14, RPL13, RPL15, RPLP2, RPS27L, RPS2, CANX, RPS3, RPS3A, RPLP0, RPLP1, FAU, RPL10, RPL11, RPS27A, RPL35A, SF1, MRPL9, RPS4X, MRPS2, RPS18, RPS19, RPS16, MRPS9, MRPS18B, RPS17, RPS14, EIF2S1, RPS15, MRPL49, RPS4Y1, RPS13, RPS10, RPS11, EIF2AK2, MRPS15, MRPS14, RPL27A, RPL35, RPS15A, RPL36, RPL37, RPL38, RPS25, MRPL11, RPS26, RPS27, RPL30, RPS28, RPS29, RPL7…	1194	166	18224	8.459	1.20155e-60	2.40309e-61	2.44397e-60
GOTERM_MF_DIRECT	GO:0003735~structural constituent of ribosome	104	8.6164	9.80711e-60	RPL18, MRPS35, RPL17, RPL36A, MRPS34, RPL19, RPL14, RPL13, RPL15, RPLP2, RPS27L, MRPS31, SLC25A24, RPLP0, RPLP1, RPL10, FAU, RPL11, RPL12, RPS27A, RPL35A, MRTO4, RPS18, RPS19, RPS16, MRPS18B, RPS17, RPS14, RPS15, RPS12, MRPL49, RPS13, RPS10, MRPL47, RPS11, MRPS15, MRPS14, RPL10L, RPS26, RPS27, RPS28, RPS29, RPL7, RPL6, RPL9, RPL8, RPL3, RPL5, RPL7A, RPL10A, RPL4, RPS20, RPS21, RPS23, RPS24, RPSA,…	1181	222	16881	6.6962	1.03661e-56	2.59153e-57	1.56044e-56
GOTERM_BP_DIRECT	GO:0006412~translation	110	9.1135	3.8932e-59	RPL18, RPL17, RPL36A, RPL19, RPL14, RPL13, RPL15, RPLP2, RPS27L, SLC25A24, RPLP0, RPLP1, FAU, RPL10, RPL11, RPL12, RPS27A, EGFR, RPL35A, DARS, EFTUD2, RSL1D1, RPS18, RPS19, RPS16, MRPS18B, RPS17, RPS14, RPS15, RPS12, MRPL49, RPS13, RPS10, PELO, RPS11, EIF2AK2, MRPS15, MRPS14, PABPC4, RPL10L, RPS25, RPS26, RPS27, RPS28, RPS29, RPL7, RPL6, RPL9, RPL8, RPL3, RPL5, RPL7A, RPL10A, RPL4, RPS20, RPS21, …	1174	253	16792	6.2188	1.28826e-55	2.57652e-56	7.08692e-56
GOTERM_BP_DIRECT	GO:0006364~rRNA processing	100	8.285	2.61374e-57	RPL18, RPL17, RPL36A, RPL19, RPL14, RPL13, RPL15, RPLP2, RPS27L, DHX37, RPLP0, RPLP1, RPL10, FAU, RPL11, DDX21, RPL12, RPS27A, RPL35A, BYSL, MRTO4, PA2G4, RPS18, RPS19, RPS16, RPS17, RPS14, RPS15, RPS12, RPS13, RPS10, RPS11, XRN2, RIOK1, RPS25, RPS26, DDX47, RPS27, RPS28, RPL7, RPS29, RPL6, FRG1, RPL9, RPL8, RPL3, NPM3, RPL5, RPL7A, RPL10A, RPL4, RPS20, RPS21, RPS23, RPS24, RPSA, NOC4L, TSR1, RPS…	1174	214	16792	6.68376	8.64887e-54	1.23555e-54	4.75787e-54
KEGG_PATHWAY	hsa03010:Ribosome	88	7.2908	3.67053e-56	RPL18, RPL17, RPL36A, RPL19, RPL14, RPL13, RPL15, RPLP2, RPS27L, RPS2, RPS3, RPS3A, RPLP0, RPLP1, FAU, RPL10, RPL11, RPL12, RPS27A, RPL35A, MRPL9, MRPS6, RPS4X, MRPS2, RPS18, RPS19, RPS16, MRPS9, RPS17, RPS14, RPS15, RPS12, RPS13, RPS4Y1, RPS10, RPS11, MRPS15, MRPS14, RPL27A, RPL35, RPS15A, RPL36, RPL37, RPL38, RPS25, MRPL11, RPL10L, RPS26, RPS27, RPL30, RPS28, MRPL12, RPS29, RPL7, RPL32, RPL31, …	662	136	6910	6.75404	9.21304e-54	9.21304e-54	4.77137e-53
GOTERM_CC_DIRECT	GO:0022625~cytosolic large ribosomal subunit	48	3.9768	4.5507e-40	RPL18, RPL17, RPL36A, RPL19, RPL14, RPL13, RPL15, RPL27A, RPL35, RPLP2, RPL36, RPL37, RPL38, RPL10L, RPL30, RPL32, RPL7, RPL6, RPL31, RPLP0, RPL9, RPL34, RPLP1, RPL8, RPL3, RPL10, RPL5, RPL11, RPL4, RPL7A, RPL10A, RPL12, RPL35A, RPL26, RPL27, RPL24, RPL23A, FXR2, RPL28, RPL29, MRTO4, RSL1D1, RPL18A, RPL23, RPL22, RPL13A, RPL21, RPL37A	1194	68	18224	10.7739	3.40392e-37	3.40392e-38	6.92364e-37
GOTERM_CC_DIRECT	GO:0022627~cytosolic small ribosomal subunit	36	2.9826	1.85879e-31	RPS15A, RPS27L, RPS2, RPS3, RPS25, RPS26, RPS27, RPS28, RPS29, DDX3X, RPS3A, FAU, RPS20, RPS21, RPS27A, RPS23, RPS24, RPSA, RPS9, HBA2, RPS6, RPS4X, RPS5, RPS8, RPS7, RPS18, RPS19, RPS16, RPS17, RPS14, RPS15, RPS12, RPS13, RPS4Y1, RPS10, RPS11	1194	48	18224	11.4472	1.39038e-28	9.26917e-30	2.82805e-28
Annotation Cluster 2	Enrichment Score: 44.9742219615562
Category	Term	Count	%	PValue	Genes	List Total	Pop Hits	Pop Total	Fold Enrichment	Bonferroni	Benjamini	FDR
GOTERM_MF_DIRECT	GO:0098641~cadherin binding involved in cell-cell adhesion	106	8.7821	3.31145e-48	CAST, RPL14, STK38, CAPZA1, RPL15, EIF5, H1FX, RAB1A, CTNNB1, SND1, LRRC59, EGFR, BSG, RAN, EIF2S3, EEF2, CTNNA1, RSL1D1, JUP, KRT18, KIAA1524, RARS, SERBP1, RAB10, DBN1, ALDOA, HDLBP, ASAP1, HSPA1B, TAGLN2, CAPZB, ITGB1, RPS26, PFN1, PSMB6, HNRNPK, DDX3X, MACF1, RPL6, EIF3E, RPL7A, EMD, NUDC, UNC45A, ZC3H15, MYO1B, CKAP5, PPFIBP1, S100A11, RPL23A, EPHA2, DDX6, LASP1, CCT8, SPTBN1, TMPO, AHSA1, P…	1181	290	16881	5.22464	3.5002e-45	7.0004e-46	5.26896e-45
GOTERM_CC_DIRECT	GO:0005913~cell-cell adherens junction	107	8.86495	1.33556e-46	PVR, CAST, RPL14, STK38, CAPZA1, RPL15, EIF5, H1FX, RAB1A, CTNNB1, SND1, LRRC59, EGFR, BSG, RAN, EIF2S3, EEF2, CTNNA1, RSL1D1, JUP, KRT18, KIAA1524, RARS, SERBP1, RAB10, DBN1, ALDOA, HDLBP, ASAP1, HSPA1B, TAGLN2, CAPZB, ITGB1, RPS26, PFN1, PSMB6, HNRNPK, DDX3X, MACF1, RPL6, EIF3E, RPL7A, EMD, NUDC, UNC45A, ZC3H15, MYO1B, CKAP5, PPFIBP1, S100A11, RPL23A, EPHA2, DDX6, LASP1, CCT8, SPTBN1, TMPO, AHS…	1194	323	18224	5.05616	9.98998e-44	1.24875e-44	2.03198e-43
GOTERM_BP_DIRECT	GO:0098609~cell-cell adhesion	96	7.9536	2.7018e-42	CAST, HSP90AB1, STK38, RPL14, EIF5, CAPZA1, RPL15, H1FX, RPS2, PRDX1, RAB1A, LARP1, EFHD2, BZW2, PKM, BZW1, CTTN, PCBP1, SND1, BAG3, LRRC59, RANBP1, AHNAK, BSG, RAN, SLC3A2, PFKP, EIF2S3, EEF2, FLNB, EIF4G1, RSL1D1, KRT18, PRDX6, KIAA1524, RARS, SERBP1, EEF1G, RUVBL1, RAB10, EEF1D, DBN1, ALDOA, HDLBP, YWHAZ, CNN3, CALD1, ASAP1, RDX, ESYT2, TAGLN2, CAPZB, RPS26, PFN1, PSMB6, ATXN2L, HNRNPK, MACF1,…	1174	271	16792	5.06683	8.94026e-39	1.11753e-39	4.91817e-39
Annotation Cluster 3	Enrichment Score: 41.83203510721722
Category	Term	Count	%	PValue	Genes	List Total	Pop Hits	Pop Total	Fold Enrichment	Bonferroni	Benjamini	FDR
UP_KEYWORDS	mRNA splicing	112	9.2792	1.90676e-67	NCBP2, RALY, NCBP1, SNRPD3, U2AF2, SNRPD1, SNRPD2, SYNCRIP, SART3, PNN, NONO, DHX38, DDX23, RBM8A, SRRM2, TARDBP, U2AF1, SRRM1, PTBP3, ACIN1, DDX20, RBM10, CCAR2, LUC7L3, SNRPA1, MAGOH, EFTUD2, DDX39B, PTBP1, FMR1, HNRNPA2B1, HNRNPR, HNRNPU, SNRPB, SNRPA, SNRPF, SNRPE, SNRPG, SRSF10, STRAP, SNRPB2, SRSF11, HNRNPA3, HNRNPM, DDX47, HNRNPK, DDX46, FRG1, HNRNPF, PABPC1, HNRNPC, PRPF40A, DHX8, LGALS3,…	1207	260	20581	7.3452	8.5804e-65	1.22577e-65	2.70511e-64
UP_KEYWORDS	mRNA processing	124	10.2734	3.56296e-66	NCBP2, RALY, NCBP1, U2AF2, SNRPD3, SNRPD1, SNRPD2, SYNCRIP, SART3, PNN, NONO, DDX23, DHX38, RBM8A, SRRM2, TARDBP, U2AF1, SRRM1, PTBP3, ACIN1, DDX20, RBM10, CCAR2, LUC7L3, PABPN1, SNRPA1, MAGOH, EFTUD2, DDX39B, PTBP1, FMR1, HNRNPA2B1, MTPAP, HNRNPR, HNRNPU, SNRPB, SNRPA, SNRPF, SNRPE, FASTKD5, XRN2, SNRPG, SRSF10, STRAP, SNRPB2, SRSF11, HNRNPA3, HNRNPM, DDX47, HNRNPK, DDX46, FRG1, HNRNPF, PABPC1, …	1207	332	20581	6.36858	1.60333e-63	2.00417e-64	5.05476e-63
GOTERM_BP_DIRECT	GO:0000398~mRNA splicing, via spliceosome	102	8.4507	1.36347e-57	NCBP2, RALY, NCBP1, SNRPD3, U2AF2, SNRPD1, SNRPD2, SYNCRIP, SART3, PNN, NONO, DHX38, DDX23, RBM8A, SRRM2, U2AF1, SRRM1, PABPN1, SNRPA1, EFTUD2, MAGOH, PTBP1, DDX39B, HNRNPA2B1, HNRNPR, HNRNPU, SNRPB, SNRPA, SNRPC, SNRPF, SNRPE, SNRPG, FUS, SRSF10, SNRPB2, SRSF11, HNRNPA3, HNRNPL, HNRNPM, HNRNPK, DDX46, FRG1, HNRNPF, HNRNPD, PABPC1, HNRNPC, PRPF40A, DHX8, DHX9, RNPS1, SNW1, CASC3, DDX5, HNRNPA1, R…	1174	222	16792	6.57176	4.51172e-54	7.51953e-55	2.48196e-54
KEGG_PATHWAY	hsa03040:Spliceosome	75	6.21375	1.25781e-41	NCBP2, SRSF1, NCBP1, CHERP, U2AF2, SNRPD3, U2SURP, SNRPD1, SNRPD2, DDX23, DHX38, RBM8A, PCBP1, U2AF1, ACIN1, SNRPA1, PRPF31, EFTUD2, MAGOH, DDX39B, CDC5L, HNRNPU, EIF4A3, SNRNP200, SNRPB, SNRPA, SNRPC, THOC2, SNRPF, SNRPE, SNRPG, SRSF10, TRA2B, TRA2A, SNRPB2, SF3B6, HSPA1B, SF3B5, SF3B4, SF3B3, SF3B2, HNRNPA3, PRPF19, HSPA1L, SF3B1, HNRNPM, DDX46, HNRNPK, HSPA2, PRPF8, DHX15, SNRNP70, HNRNPC, HSP…	662	133	6910	5.88613	3.15709e-39	1.57855e-39	1.63504e-38
UP_KEYWORDS	Spliceosome	62	5.1367	3.96466e-41	RALY, SRSF1, U2AF2, SNRPD3, SNRPD1, SYNCRIP, SNRPD2, SKIV2L2, PNN, DHX38, DDX23, RBM8A, SRRM2, U2AF1, SRRM1, SNRPA1, PRPF31, EFTUD2, MAGOH, HNRNPA2B1, DDX39B, SF1, CDC5L, HNRNPR, HNRNPU, EIF4A3, SNRNP200, SNRPB, SNRPA, SNRPF, SNRPE, SNRPG, SNRPB2, SF3B5, SF3B4, SF3B3, SF3B2, PRPF19, HNRNPA3, SF3B1, HNRNPM, HNRNPK, FRG1, HNRNPF, PRPF8, HNRNPC, PABPC1, HSPA8, BCAS2, DHX8, LGALS3, SREK1, ALYREF, SNW…	1207	127	20581	8.32429	1.7841e-38	1.37238e-39	5.62465e-38
GOTERM_CC_DIRECT	GO:0071013~catalytic step 2 spliceosome	51	4.22535	4.51447e-35	RALY, SRSF1, SNRPD3, SNRPD1, SYNCRIP, SNRPD2, SKIV2L2, PNN, DHX38, DDX23, RBM8A, SRRM2, U2AF1, SRRM1, SNRPA1, MAGOH, EFTUD2, HNRNPA2B1, CDC5L, HNRNPR, HNRNPU, EIF4A3, SNRNP200, SNRPB, SNRPF, SNRPE, SNRPG, SNRPB2, SF3B6, SF3B3, SF3B2, PRPF19, HNRNPA3, HNRNPM, SF3B1, HNRNPK, FRG1, HNRNPF, PRPF8, HNRNPC, PABPC1, BCAS2, DHX8, ALYREF, SNW1, SF3A2, DDX5, HNRNPA1, RBMX, PHF5A, HNRNPH1	1194	92	18224	8.461	3.37682e-32	2.81402e-33	6.86853e-32
GOTERM_BP_DIRECT	GO:0008380~RNA splicing	62	5.1367	8.36375e-29	NCBP2, NCBP1, SNRPD3, SNRPD1, SYNCRIP, SNRPD2, NONO, DDX23, RBM8A, TARDBP, U2AF1, QKI, SRRM1, PTBP3, ACIN1, RBM10, LUC7L3, CCAR2, PPP2R1A, SNRPA1, SRPK2, EFTUD2, FMR1, PTBP1, DDX39B, SRPK1, EIF4A3, C1QBP, KHSRP, SNRPB, RBM39, THOC2, SNRPF, SNRPG, SRSF11, IVNS1ABP, SF3B4, SF3B3, SF3B2, DDX47, PPP2CA, PRPF8, ECD, DHX15, HNRNPC, SNRNP70, RBM25, BCAS2, DHX8, LGALS3, SREK1, AKAP8L, SAP18, RNPS1, SF3A2…	1174	166	16792	5.34217	2.76756e-25	3.07507e-26	1.52248e-25
GOTERM_CC_DIRECT	GO:0005681~spliceosomal complex	42	3.4797	3.51336e-24	SNRPD3, U2AF2, SNRPB2, SNRPD2, IVNS1ABP, SF3B4, SF3B3, SF3B2, HNRNPM, SF3B1, PRPF8, U2AF1, HNRNPC, SNRNP70, HSPA8, API5, RBM25, CCAR2, BCAS2, DHX8, SNRPA1, LGALS3, EFTUD2, SREK1, DDX39B, HNRNPA2B1, SF1, SNW1, HNRNPDL, SF3A2, HNRNPA1, HNRNPR, SRSF2, PPIH, HNRNPH3, SNRNP200, SNRPB, SNRPA, SNRPF, SNRPE, RBM17, SNRPG	1194	94	18224	6.81963	2.62799e-21	1.54588e-22	5.34539e-21
GOTERM_BP_DIRECT	GO:0006397~mRNA processing	55	4.55675	5.3013e-21	SRSF1, U2AF2, NONO, RBM8A, TARDBP, U2AF1, SRRM1, QKI, PTBP3, PRKACA, ACIN1, RBM10, CCAR2, KHDRBS1, EFTUD2, HNRNPA2B1, PTBP1, FMR1, HNRNPR, SRPK1, C1QBP, KHSRP, CPSF6, RBM39, FASTKD5, XRN2, SRSF11, SF3B4, SF3B3, SF3B2, HNRNPL, DDX47, PRPF8, ECD, NUDT21, DHX15, SNRNP70, RBM25, BCAS2, LGALS3, SREK1, AKAP8L, SAP18, CASC3, SF3A2, HNRNPA1, HNRNPA0, SRSF2, SRSF5, SRSF4, SRSF7, SFPQ, SRSF9, THRAP3, PUF60	1174	179	16792	4.39485	1.7542e-17	1.59473e-18	9.65011e-18
Annotation Cluster 4	Enrichment Score: 30.299962550428674
Category	Term	Count	%	PValue	Genes	List Total	Pop Hits	Pop Total	Fold Enrichment	Bonferroni	Benjamini	FDR
UP_KEYWORDS	RNA-binding	204	16.9014	2.80854e-92	FASTKD2, U2AF2, SYNCRIP, SART3, NONO, DDX17, RBM8A, U2AF1, DHX36, RPL11, PTBP3, RPL12, DHX30, CHTOP, AARS, PTBP1, MTPAP, RPS18, NOP2, PTRF, EIF2S1, SERBP1, RPS11, EIF2AK2, FASTKD5, FUS, SRSF10, ARHGEF28, SRSF11, PABPC4, MYEF2, IGF2BP2, HNRNPA3, MOV10, FRG1, PABPC1, HNRNPAB, DHX9, DDX1, EPRS, RPS9, DDX5, FXR2, HNRNPA1, LARP4B, HNRNPA0, DDX6, FXR1, SRSF3, UPF3A, SRSF2, SRSF5, SRSF4, SRSF7, SRSF6, P…	1207	665	20581	5.2308	1.26384e-89	3.15961e-90	3.98447e-89
INTERPRO	IPR012677:Nucleotide-binding, alpha-beta plait	88	7.2908	2.98234e-39	NCBP2, RALY, SRSF1, RBM3, U2AF2, U2SURP, SYNCRIP, SART3, NONO, RBM8A, TARDBP, U2AF1, DDX21, PTBP3, ACIN1, RBM10, RBMS1, PABPN1, PTBP1, G3BP1, HNRNPA2B1, G3BP2, NCL, HNRNPR, LARP4, TAF15, LARP7, CPSF7, SNRPA, CPSF6, RBM39, MATR3, FUS, SRSF10, TRA2B, TRA2A, PABPC4, SNRPB2, SRSF11, MYEF2, IGF2BP2, SF3B6, SF3B4, HNRNPA3, HNRNPL, SRRT, HNRNPM, EIF3B, EIF3G, HNRNPF, SAFB, PPIL4, HNRNPD, SNRNP70, PABPC1…	1189	264	18559	5.20297	5.76188e-36	5.76188e-36	5.10689e-36
SMART	SM00360:RRM	79	6.54515	2.58917e-38	RALY, NCBP2, SRSF1, RBM3, U2AF2, U2SURP, SYNCRIP, SART3, NONO, RBM8A, TARDBP, U2AF1, PTBP3, RBM10, RBMS1, PABPN1, PTBP1, G3BP1, HNRNPA2B1, G3BP2, NCL, HNRNPR, TAF15, LARP7, CPSF7, SNRPA, CPSF6, RBM39, MATR3, FUS, SRSF10, TRA2B, TRA2A, PABPC4, SNRPB2, SRSF11, MYEF2, IGF2BP2, SF3B6, SF3B4, HNRNPA3, HNRNPL, HNRNPM, EIF3B, EIF3G, HNRNPF, SAFB, PPIL4, HNRNPD, SNRNP70, PABPC1, HNRNPC, RBM25, HNRNPAB, S…	678	212	10057	5.52752	9.08798e-36	9.08798e-36	3.54265e-35
INTERPRO	IPR000504:RNA recognition motif domain	80	6.628	8.18557e-38	RALY, NCBP2, SRSF1, RBM3, U2AF2, U2SURP, SYNCRIP, SART3, NONO, RBM8A, TARDBP, U2AF1, PTBP3, RBM10, RBMS1, PABPN1, PTBP1, G3BP1, HNRNPA2B1, G3BP2, NCL, HNRNPR, TAF15, LARP7, CPSF7, SNRPA, CPSF6, RBM39, MATR3, FUS, SRSF10, TRA2B, TRA2A, PABPC4, SNRPB2, SRSF11, MYEF2, IGF2BP2, SF3B6, SF3B4, HNRNPA3, HNRNPL, HNRNPM, EIF3B, EIF3G, HNRNPF, SAFB, PPIL4, HNRNPD, SNRNP70, PABPC1, HNRNPC, RBM25, HNRNPAB, S…	1189	226	18559	5.52528	1.58145e-34	7.90726e-35	1.40168e-34
GOTERM_MF_DIRECT	GO:0000166~nucleotide binding	95	7.87075	1.801e-31	NCBP2, RALY, SRSF1, RBM3, U2AF2, U2SURP, SYNCRIP, SART3, NONO, RBM8A, TARDBP, NT5C2, U2AF1, PTBP3, ACIN1, RBM10, IMPDH2, RBMS1, CYR61, PABPN1, HSP90AA1, G3BP1, PTBP1, HNRNPA2B1, G3BP2, MTPAP, NCL, HNRNPR, LARP4, TAF15, LARP7, CPSF7, SNRPA, CPSF6, RBM39, MATR3, FUS, SRSF10, TRA2B, TRA2A, PABPC4, SNRPB2, SRSF11, MYEF2, IGF2BP2, SF3B6, SF3B4, HNRNPA3, HNRNPL, TYMS, SRRT, HNRNPM, EIF3B, EIF3G, HNRNPF…	1181	348	16881	3.90205	1.90366e-28	3.17276e-29	2.86563e-28
UP_SEQ_FEATURE	domain:RRM 2	43	3.56255	6.14139e-21	SRSF1, RPL36A, U2AF2, SNRPB2, PABPC4, MYEF2, SYNCRIP, IGF2BP2, SART3, SF3B4, HNRNPA3, NONO, HNRNPL, HNRNPM, HNRNPF, TARDBP, HNRNPD, PTBP3, PABPC1, RBM10, HNRNPAB, RBMS1, HNRNPA2B1, PTBP1, GRSF1, ELAVL1, HNRNPDL, HNRNPA1, NCL, HNRNPR, HNRNPA0, SRSF5, HNRNPH3, SRSF4, HNRNPH2, SRSF6, SFPQ, SRSF9, SNRPA, RBM39, HNRNPH1, PUF60, MATR3	1207	125	20063	5.71804	2.11202e-17	2.11202e-17	1.12268e-17
UP_SEQ_FEATURE	domain:RRM 1	43	3.56255	6.14139e-21	SRSF1, RPL36A, U2AF2, SNRPB2, PABPC4, MYEF2, SYNCRIP, IGF2BP2, SART3, SF3B4, HNRNPA3, NONO, HNRNPL, HNRNPM, HNRNPF, TARDBP, HNRNPD, PTBP3, PABPC1, RBM10, HNRNPAB, RBMS1, HNRNPA2B1, PTBP1, GRSF1, ELAVL1, HNRNPDL, HNRNPA1, NCL, HNRNPR, HNRNPA0, SRSF5, HNRNPH3, SRSF4, HNRNPH2, SRSF6, SFPQ, SRSF9, SNRPA, RBM39, HNRNPH1, PUF60, MATR3	1207	125	20063	5.71804	2.11202e-17	2.11202e-17	1.12268e-17
UP_SEQ_FEATURE	domain:RRM	40	3.314	5.49097e-17	RALY, NCBP2, FUS, SRSF10, RBM3, TRA2B, U2SURP, SRSF11, TRA2A, SF3B6, EIF3B, EIF3G, RBM8A, SAFB, U2AF1, PPIL4, HNRNPC, SNRNP70, RBM25, PABPN1, SREK1, ALYREF, G3BP1, G3BP2, SSB, RNPS1, RBMX, LARP4B, SAFB2, SRSF3, EIF4B, SRSF2, LARP4, SRSF7, TAF15, LARP7, CPSF7, CPSF6, CIRBP, RBM17	1207	135	20063	4.9251	1.88835e-13	9.44173e-14	1.00378e-13
UP_SEQ_FEATURE	domain:RRM 3	18	1.4913	6.72787e-08	RPL36A, U2AF2, PABPC4, PTBP1, GRSF1, ELAVL1, SYNCRIP, MYEF2, HNRNPR, NCL, HNRNPL, HNRNPM, HNRNPH2, HNRNPF, PTBP3, PABPC1, RBM39, HNRNPH1	1207	61	20063	4.90491	0.000231345	1.05168e-05	0.000122989
GOTERM_MF_DIRECT	GO:0003676~nucleic acid binding	99	8.20215	0.000224674	SRSF1, RALY, NARS, RBM3, U2SURP, SYNCRIP, SART3, NONO, DDX17, DDX23, DHX38, DHX37, SND1, TARDBP, DDX24, DHX36, ACIN1, DDX20, DHX30, RBM10, RBMS1, PABPN1, DARS, DDB1, HNRNPA2B1, G3BP1, AARS, PTBP1, DDX39B, G3BP2, EXD2, HLTF, HNRNPR, NCL, EIF4A3, TAF15, SNRNP200, EIF4A1, CPSF7, CLIP1, CPSF6, RBM39, MATR3, XRN2, FUS, SRSF10, TRA2B, SRSF11, PABPC4, TRA2A, MYEF2, CBLL1, SF3B4, SF3B3, KARS, HNRNPL, HNR…	1181	985	16881	1.43664	0.211409	0.00493585	0.356889
Annotation Cluster 5	Enrichment Score: 22.090319036538215
Category	Term	Count	%	PValue	Genes	List Total	Pop Hits	Pop Total	Fold Enrichment	Bonferroni	Benjamini	FDR
GOTERM_MF_DIRECT	GO:0051082~unfolded protein binding	47	3.89395	7.97739e-25	HSP90AB1, PTGES3, GRPEL1, SRSF10, CCT2, HSPA1B, CCT3, CALR, NAP1L4, CANX, SERPINH1, CDC37, HSPA1L, HSPA2, DNAJB11, NPM1, DNAJA1, HSPE1, HSPA5, MDN1, DNAJA3, NUDC, HSPA8, DNAJA2, HSPA9, TUBB4B, TCP1, HSP90AA1, CRYAB, CCT6A, AFG3L2, ST13, CCT7, HSP90B1, CCT5, CCT4, PPIB, HEATR3, PPIA, CCT8, SIL1, DNAJB2, RUVBL2, HSPD1, UGGT2, UGGT1, DNAJB6	1181	110	16881	6.10736	8.4321e-22	1.20459e-22	1.26931e-21
UP_KEYWORDS	Chaperone	58	4.8053	2.82558e-24	PTGES3, HSP90AB1, GRPEL1, VBP1, PDIA6, CCT2, DNAJB12, CCT3, CANX, BAG5, BAG6, DNAJB11, BAG3, DNAJC11, DNAJC9, BAG2, DNAJC7, MDN1, ABCE1, HSP90AA1, ANP32B, CRYAB, CCT6A, RBBP7, ST13, HSPB8, HSPB1, NACA, HSPA1B, CALR, SERPINH1, CDC37, HSPA2, NPM1, DNAJA1, BTF3, NPM3, HSPE1, DNAJA3, HSPA8, HSPA9, UNC45A, DNAJA2, P4HB, TCP1, ALYREF, SGTA, CCT7, HSP90B1, CCT5, PPIH, CCT4, CCT8, HSPA4L, DNAJB2, HSPD1, …	1207	201	20581	4.92029	1.27151e-21	7.47947e-23	4.00864e-21
GOTERM_BP_DIRECT	GO:0006457~protein folding	53	4.39105	2.37725e-19	HSP90AB1, GRPEL1, PDIA3, VBP1, PDIA6, CCT2, PDIA4, CCT3, CANX, BAG5, DNAJB11, BAG3, BAG2, DNAJC7, HSP90AA1, CRYAB, AARS, MOGS, CCT6A, ST13, TXNDC5, TXN, SIL1, RUVBL2, GNB4, GNB3, FKBP10, GANAB, GNAI2, TMX3, CALR, CDC37, P3H1, PPIL4, DNAJA1, HSPE1, DNAJA3, HSPA8, NUDC, HSPA9, DNAJA2, TCP1, HSPBP1, CCT7, CCT5, PPIH, HSP90B1, CCT4, PPIA, CCT8, HSPA4L, DNAJB2, DNAJB6	1174	180	16792	4.21151	7.86632e-16	6.05102e-17	4.32738e-16
Annotation Cluster 6	Enrichment Score: 19.041844195368682
Category	Term	Count	%	PValue	Genes	List Total	Pop Hits	Pop Total	Fold Enrichment	Bonferroni	Benjamini	FDR
UP_KEYWORDS	Viral nucleoprotein	23	1.90555	1.72199e-22	SNRPA1, PRPF31, EFTUD2, SNRPB2, SNRPD1, SYNCRIP, HNRNPDL, HNRNPA1, HNRNPR, HNRNPA3, HNRNPL, HNRNPM, HNRNPH3, HNRNPK, HNRNPUL1, HNRNPF, SNRNP200, HNRNPD, SNRPB, HNRNPC, SNRNP70, SNRPC, AHNAK	1207	28	20581	14.0065	7.74896e-20	4.30498e-21	2.44298e-19
GOTERM_CC_DIRECT	GO:0019013~viral nucleocapsid	23	1.90555	1.88615e-21	SNRPA1, PRPF31, EFTUD2, SNRPB2, SNRPD1, SYNCRIP, HNRNPDL, HNRNPA1, HNRNPR, HNRNPA3, HNRNPL, HNRNPM, HNRNPH3, HNRNPK, HNRNPUL1, HNRNPF, SNRNP200, HNRNPD, SNRPB, HNRNPC, SNRNP70, SNRPC, AHNAK	1194	28	18224	12.5374	1.41084e-18	7.05421e-20	2.86968e-18
UP_KEYWORDS	Virion	23	1.90555	2.306e-15	SNRPA1, PRPF31, EFTUD2, SNRPB2, SNRPD1, SYNCRIP, HNRNPDL, HNRNPA1, HNRNPR, HNRNPA3, HNRNPL, HNRNPM, HNRNPH3, HNRNPK, HNRNPUL1, HNRNPF, SNRNP200, HNRNPD, SNRPB, HNRNPC, SNRNP70, SNRPC, AHNAK	1207	47	20581	8.34429	1.04916e-12	4.19664e-14	3.30846e-12
Annotation Cluster 7	Enrichment Score: 17.450738886513697
Category	Term	Count	%	PValue	Genes	List Total	Pop Hits	Pop Total	Fold Enrichment	Bonferroni	Benjamini	FDR
GOTERM_BP_DIRECT	GO:0006369~termination of RNA polymerase II transcription	32	2.6512	1.76112e-19	NCBP2, SRSF1, NCBP1, U2AF2, SNRPD3, SRSF11, DHX38, RBM8A, NUDT21, U2AF1, SRRM1, PABPN1, CHTOP, MAGOH, DDX39B, ALYREF, RNPS1, CASC3, SRSF3, EIF4A3, SRSF2, SRSF5, SRSF4, SRSF7, SRSF6, SRSF9, CPSF7, SNRPB, SNRPF, THOC2, SNRPE, SNRPG	1174	64	16792	7.15162	5.82754e-16	4.85629e-17	3.20582e-16
GOTERM_BP_DIRECT	GO:0006405~RNA export from nucleus	29	2.40265	1.81355e-18	NCBP2, SRSF1, NCBP1, U2AF2, SRSF11, NUP188, DHX38, RBM8A, U2AF1, SRRM1, RANBP1, CHTOP, MAGOH, DDX39B, ALYREF, RNPS1, CASC3, HNRNPA1, SRSF3, EIF4A3, SRSF2, SRSF5, SRSF4, EIF4E, SRSF7, NUP62, SRSF6, SRSF9, THOC2	1174	55	16792	7.54171	6.00104e-15	4.28646e-16	3.30126e-15
GOTERM_BP_DIRECT	GO:0031124~mRNA 3'-end processing	27	2.23695	1.52013e-17	NCBP2, SRSF1, NCBP1, U2AF2, SRSF11, DHX38, RBM8A, NUDT21, U2AF1, SRRM1, PABPN1, CHTOP, MAGOH, ALYREF, DDX39B, RNPS1, CASC3, SRSF3, EIF4A3, SRSF2, SRSF5, SRSF4, SRSF7, SRSF6, SRSF9, CPSF7, THOC2	1174	50	16792	7.72375	5.0301e-14	3.14381e-15	2.76713e-14
GOTERM_BP_DIRECT	GO:0006406~mRNA export from nucleus	37	3.06545	3.24225e-17	SRSF1, NCBP2, NCBP1, SRSF10, NUP160, U2AF2, SRSF11, NUP93, EIF5A, NUP188, DHX38, RBM8A, U2AF1, SRRM1, NUP153, CHTOP, UPF1, MAGOH, DDX39B, ALYREF, HNRNPA2B1, NUP85, RNPS1, CASC3, SRSF3, SRSF2, EIF4A3, SRSF5, SRSF4, EIF4E, SRSF7, NUP62, SRSF6, SRSF9, NUP205, NUP107, THOC2	1174	100	16792	5.2922	1.07286e-13	5.96033e-15	5.90196e-14
Annotation Cluster 8	Enrichment Score: 17.32086291804905
Category	Term	Count	%	PValue	Genes	List Total	Pop Hits	Pop Total	Fold Enrichment	Bonferroni	Benjamini	FDR
UP_KEYWORDS	Nucleotide-binding	224	18.5584	6.43628e-29	XRCC5, TUBB2A, XRCC6, CCT2, CCT3, RAB1A, ACTG1, DDX17, DHX38, DHX37, NT5C2, DHX36, DHX30, GTPBP4, OPA1, ROCK1, RAN, AARS, MTPAP, EIF2S3, RFC5, NME2, RFC4, RAB18, RFC1, RARS, RAB14, TUBA4A, ARL8B, EIF2AK2, RAB10, GNAI2, PFKFB3, PFKFB2, HSPA1B, ARF5, HSPA1L, MOV10, RAC1, ZAP70, NAT10, TUBB4A, TUBB4B, DHX8, DHX9, RARS2, MAP2K3, GARS, DDX1, EPRS, DDX5, AFG3L2, VDAC2, EPHA2, GART, DDX6, CCT7, CCT5, CC…	1207	1788	20581	2.13619	2.89633e-26	1.93088e-27	9.13113e-26
UP_KEYWORDS	ATP-binding	170	14.0845	1.30636e-20	XRCC5, STK38, CLPB, XRCC6, CCT2, CCT3, TTN, ACTG1, DDX17, DDX23, DHX38, DHX37, DDX24, PRKACA, DHX36, DDX21, DDX20, DHX30, EGFR, ROCK1, DARS, AARS, DDX39B, MTPAP, HNRNPU, RFC5, NME2, RFC4, RFC1, RARS, SMARCA5, EIF2AK2, PRPS2, PRPS1, SMARCA4, ASS1, PFKFB3, PFKFB2, CTPS1, MAPKAPK2, HSPA1B, RIOK1, KARS, HSPA1L, MOV10, DDX47, DDX46, DDX3X, DDX3Y, ZAP70, NAT10, STK38L, HELLS, DHX8, DHX9, RARS2, MYO1C, …	1207	1391	20581	2.08392	5.87862e-18	2.93931e-19	1.85333e-17
INTERPRO	IPR027417:P-loop containing nucleoside triphosphate hydrolase	123	10.1906	2.31414e-16	RAB9A, CLPB, EIF5B, RAB1A, DDX17, DDX23, DHX38, DHX37, DDX24, DHX36, DDX21, DDX20, DHX30, GTPBP4, OPA1, RAN, EFTUD2, DDX39B, EIF2S3, EEF2, HNRNPU, RFC5, RFC3, RFC4, RAB18, RFC1, SMARCA5, RAB14, ARL8B, RAB10, SMARCA4, IQCB1, GPN3, GNAI2, PFKFB3, PFKFB2, CTPS1, ARF5, MOV10, DDX47, DDX46, DDX3X, RAC1, DDX3Y, HELLS, DHX8, EEF1A1, DHX9, MYO1C, MYO1B, EEF1A2, DDX1, AFG3L2, DDX5, ATAD1, DDX6, PSMC6, DDX…	1189	879	18559	2.18418	4.2899e-13	8.58202e-14	3.77476e-13
GOTERM_MF_DIRECT	GO:0005524~ATP binding	182	15.0787	4.45394e-14	XRCC5, STK38, CLPB, XRCC6, CCT2, CCT3, TTN, ACTG1, DDX17, DDX23, DHX38, DHX37, DDX24, PRKACA, DHX36, DDX21, DDX20, EIF2B2, DHX30, PMS1, EGFR, ROCK1, DARS, AARS, DDX39B, MTPAP, HNRNPU, RFC5, NME2, RFC4, RFC1, RARS, SMARCA5, EIF2AK2, PRPS2, PRPS1, SMARCA4, ASS1, PFKFB3, PFKFB2, CTPS1, MAPKAPK2, HSPA1B, RIOK1, KARS, HSPA1L, MOV10, DDX47, DDX46, DDX3X, DDX3Y, ZAP70, DNAJA1, HSPE1, NAT10, STK38L, DNAJ…	1181	1495	16881	1.74012	4.70576e-11	4.27791e-12	7.08322e-11
UP_SEQ_FEATURE	nucleotide phosphate-binding region:ATP	111	9.19635	2.86982e-10	STK38, CLPB, TTN, DDX17, DDX23, DHX38, DHX37, DDX24, PRKACA, DDX21, DHX36, DDX20, DHX30, EGFR, ROCK1, DDX39B, HNRNPU, RFC5, RFC4, RFC1, SMARCA5, EIF2AK2, PRPS2, SMARCA4, PRPS1, ASS1, PFKFB3, PFKFB2, MAPKAPK2, KARS, MOV10, DDX47, DDX46, DDX3X, DDX3Y, ZAP70, NAT10, TAF9, STK38L, HELLS, DHX8, DHX9, MYO1C, MAP2K3, DDX1, GARS, EPRS, AFG3L2, DDX5, ATAD1, EPHA2, DDX6, GART, PSMC6, PSMC5, DDX55, PSMC4, V…	1207	994	20063	1.8562	9.8693e-07	5.80547e-08	5.24619e-07
Annotation Cluster 9	Enrichment Score: 13.163878894159328
Category	Term	Count	%	PValue	Genes	List Total	Pop Hits	Pop Total	Fold Enrichment	Bonferroni	Benjamini	FDR
UP_KEYWORDS	Protein biosynthesis	58	4.8053	2.14936e-31	EIF6, NARS, EIF5, EIF5B, EIF5A, QARS, LARP1, EIF2B2, EIF2B3, EIF2B4, EIF2B5, DARS, AARS, EIF2S3, EEF2, EIF4G1, EIF4G3, EIF2S1, RARS, EIF4A1, EIF2S2, FARSB, EEF1G, EEF1D, TUFM, EEF1B2, VARS, KARS, IARS, EIF3C, EIF3D, EIF3A, EIF3B, EIF3G, EIF3H, EIF3E, EIF3F, EIF3K, LARS, EIF3L, EIF3I, EIF3M, MARS, EEF1A1, RARS2, AIMP1, AIMP2, EEF1A2, GARS, EPRS, ETF1, EIF2B1, EIF4B, EIF4E, EEF1E1, GSPT2, TCEB2, TC…	1207	152	20581	6.50644	9.67212e-29	6.90866e-30	3.04929e-28
UP_KEYWORDS	Initiation factor	28	2.3198	1.72239e-18	EIF6, EIF5, EIF5B, EIF3C, EIF3D, EIF3A, EIF3B, EIF3G, EIF3H, EIF3E, EIF3F, EIF3K, EIF3L, EIF3I, EIF2B2, EIF2B3, EIF3M, EIF2B4, EIF2B5, EIF2S3, EIF2B1, EIF4G1, EIF4B, EIF4G3, EIF4E, EIF2S1, EIF4A1, EIF2S2	1207	58	20581	8.23169	7.75076e-16	3.52307e-17	2.44355e-15
GOTERM_BP_DIRECT	GO:0006446~regulation of translational initiation	24	1.9884	1.9556e-18	NCBP2, NCBP1, EIF5, DDX1, EIF5B, EIF2B1, EIF3C, EIF4B, EIF4G1, EIF3D, EIF4G3, EIF3A, EIF3B, EIF3G, EIF3H, EIF3E, EIF4A1, EIF3F, EIF3K, EIF3L, HSPB1, EIF3I, EIF2B2, EIF3M	1174	36	16792	9.53549	6.47107e-15	4.31404e-16	3.55983e-15
GOTERM_MF_DIRECT	GO:0003743~translation initiation factor activity	29	2.40265	6.05333e-17	EIF6, COPS5, EIF5, EIF5B, EIF3C, EIF3D, EIF3A, EIF3B, EIF3G, EIF3H, EIF3E, EIF3F, EIF3K, EIF3L, EIF3I, EIF2B2, EIF2B3, EIF3M, EIF2B4, EIF2B5, EIF2S3, EIF2B1, EIF4G1, EIF4B, EIF4G3, EIF4E, EIF2S1, EIF4A1, EIF2S2	1181	61	16881	6.79542	1.17351e-13	1.29896e-14	1.77636e-13
GOTERM_CC_DIRECT	GO:0005852~eukaryotic translation initiation factor 3 complex	15	1.24275	1.39677e-14	ABCE1, COPS5, EIF3C, EIF3D, EIF3A, EIF3B, DDX3X, EIF3G, EIF3H, EIF3E, EIF3F, EIF3K, EIF3L, EIF3I, EIF3M	1194	17	18224	13.4673	1.04636e-11	4.18554e-13	2.1283e-11
GOTERM_CC_DIRECT	GO:0033290~eukaryotic 48S preinitiation complex	13	1.07705	2.2236e-12	EIF3C, EIF3D, EIF3A, EIF3B, EIF3G, EIF3H, EIF2S1, EIF3E, EIF3F, EIF3K, EIF3L, EIF3I, EIF3M	1194	15	18224	13.2279	1.66322e-09	6.16007e-11	3.38302e-09
GOTERM_BP_DIRECT	GO:0001731~formation of translation preinitiation complex	15	1.24275	2.75028e-11	EIF5, EIF2S3, EIF4B, EIF3C, EIF3D, EIF3A, EIF3B, EIF3G, EIF3H, EIF3E, EIF3F, EIF3K, EIF3L, EIF3I, EIF3M	1174	23	16792	9.3282	9.10071e-08	2.84397e-09	5.00643e-08
GOTERM_CC_DIRECT	GO:0016282~eukaryotic 43S preinitiation complex	12	0.9942	9.67931e-11	EIF3C, EIF3D, EIF3A, EIF3B, EIF3G, EIF3H, EIF3E, EIF3F, EIF3K, EIF3L, EIF3I, EIF3M	1194	15	18224	12.2104	7.24013e-08	2.06861e-09	1.47266e-07
GOTERM_CC_DIRECT	GO:0071541~eukaryotic translation initiation factor 3 complex, eIF3m	7	0.57995	5.14055e-07	EIF3D, EIF3A, EIF3B, EIF3H, EIF3F, EIF3I, EIF3M	1194	7	18224	15.263	0.000384439	7.53944e-06	0.000782104
GOTERM_BP_DIRECT	GO:0075522~IRES-dependent viral translational initiation	7	0.57995	7.55813e-07	EIF3D, EIF3A, EIF3B, PCBP2, EIF3F, PTBP1, SSB	1174	7	16792	14.3032	0.00249786	4.16822e-05	0.00137582
GOTERM_BP_DIRECT	GO:0075525~viral translational termination-reinitiation	5	0.41425	0.00011189	EIF3D, EIF3A, EIF3B, EIF3G, EIF3L	1174	5	16792	14.3032	0.309448	0.00406057	0.203481
Annotation Cluster 10	Enrichment Score: 12.058378587051441
Category	Term	Count	%	PValue	Genes	List Total	Pop Hits	Pop Total	Fold Enrichment	Bonferroni	Benjamini	FDR
GOTERM_BP_DIRECT	GO:0043488~regulation of mRNA stability	43	3.56255	2.77315e-22	XPO1, YWHAZ, HSPA1B, MAPKAPK2, PSMB7, PSMB6, PSMB2, PSMD1, HNRNPD, PSMD2, PSMD3, PSMD4, PABPC1, PSMD6, TNPO1, PSMD7, RPS27A, HSPA8, PSMD8, FMR1, YWHAB, ELAVL1, YTHDF2, EIF4G1, PSMA1, PSMC6, PSMD14, PSMC5, PSMD13, PSMC4, PSME1, PSMD12, PSMA5, PSMC3, PSME2, PSMD11, SERBP1, PSMA4, PSMC2, PSMC1, KHSRP, HSPB1, PSME3	1174	103	16792	5.97125	9.17635e-19	9.17635e-20	5.04805e-19
GOTERM_CC_DIRECT	GO:0000502~proteasome complex	32	2.6512	2.30643e-21	RAD23B, KIAA0368, PSMB7, PSMB6, PSMB2, PSMD1, PSMD2, PSMD3, PSMD4, PSMD6, PSMD7, PSMD8, UBXN1, PSMA1, ADRM1, PSMC6, PSMD14, PSMC5, PSMD13, PSMC4, VCP, PSME1, PSMD12, PSMA5, PSMC3, PSME2, PSMD11, PSMA4, PSMC2, PSMC1, HSPB1, PSME3	1194	60	18224	8.14026	1.72521e-18	8.21528e-20	3.50911e-18
UP_KEYWORDS	Proteasome	29	2.40265	4.85723e-21	RAD23B, KIAA0368, PSMB7, PSMB6, PSMB2, PSMD1, PSMD2, PSMD3, PSMD4, PSMD6, PSMD7, PSMD8, PSMA1, ADRM1, PSMC6, PSMD14, PSMC5, PSMD13, PSME1, PSMC4, PSMD12, PSMA5, PSMC3, PSME2, PSMD11, PSMA4, PSMC2, PSMC1, PSME3	1207	53	20581	9.32999	2.18575e-18	1.1504e-19	6.89094e-18
GOTERM_BP_DIRECT	GO:0060071~Wnt signaling pathway, planar cell polarity pathway	35	2.89975	9.65505e-17	AP2S1, CLTC, PFN1, CDC42, PSMB7, AP2B1, PSMB6, PSMB2, RAC1, PSMD1, PSMD2, PSMD3, PSMD4, PSMD6, PSMD7, RPS27A, PSMD8, AP2M1, PSMA1, AP2A2, PSMC6, PSMD14, PSMC5, PSMD13, PSME1, PSMC4, PSMD12, PSMA5, PSMC3, PSME2, PSMD11, PSMA4, PSMC2, PSMC1, PSME3	1174	92	16792	5.44145	3.67373e-13	1.93179e-14	1.9984e-13
GOTERM_CC_DIRECT	GO:0022624~proteasome accessory complex	16	1.3256	1.90335e-16	PSMC6, PSMD14, PSMD13, PSMC5, PSMD12, PSMC4, PSMD11, PSMC3, PSMC2, PSMD1, PSMC1, PSMD2, PSMD3, PSMD4, PSMD6, PSMD8	1194	17	18224	14.3652	1.66089e-13	6.88338e-15	3.33067e-13
GOTERM_BP_DIRECT	GO:0006521~regulation of cellular amino acid metabolic process	26	2.1541	3.92377e-16	PSMB7, PSMB6, PSMD1, PSMB2, PSMD2, PSMD3, PSMD4, PSMD6, PSMD7, PSMD8, PSMA1, PSMC6, PSMD14, PSMD13, PSMC5, PSMD12, PSMC4, PSME1, PSMC3, PSME2, PSMA5, PSMD11, PSMC2, PSMA4, PSMC1, PSME3	1174	51	16792	7.29185	1.46949e-12	7.34968e-14	8.10463e-13
GOTERM_BP_DIRECT	GO:0038061~NIK/NF-kappaB signaling	29	2.40265	8.53267e-16	PSMB7, PSMB6, PSMB2, PSMD1, PSMD2, PSMD3, PSMD4, PSMD6, PSMD7, PSMD8, RPS27A, SKP1, PSMA1, PSMC6, PSMD14, PSMC5, PSMD13, PSME1, PSMC4, PSMD12, PSMA5, PSMC3, PSME2, PSMD11, PSMA4, PSMC2, PSMC1, UBE2M, PSME3	1174	66	16792	6.28476	2.93898e-12	1.39999e-13	1.62093e-12
GOTERM_BP_DIRECT	GO:0051437~positive regulation of ubiquitin-protein ligase activity involved in regulation of mitotic cell cycle transition	31	2.56835	8.57456e-16	PSMB7, PSMB6, PSMB2, PSMD1, PSMD2, PSMD3, PSMD4, PSMD6, PSMD7, RPS27A, PSMD8, BUB3, CDK1, SKP1, PSMA1, PSMC6, PSMD14, PSMC5, MAD2L1, PSMD13, PSME1, PSMC4, PSMD12, PSMA5, PSMC3, PSME2, PSMD11, PSMA4, PSMC2, PSMC1, PSME3	1174	76	16792	5.83422	2.93898e-12	1.3356e-13	1.62093e-12
GOTERM_BP_DIRECT	GO:0051436~negative regulation of ubiquitin-protein ligase activity involved in mitotic cell cycle	30	2.4855	8.78559e-16	PSMB7, PSMB6, PSMB2, PSMD1, PSMD2, PSMD3, PSMD4, PSMD6, PSMD7, PSMD8, BUB3, RPS27A, CDK1, PSMA1, PSMC6, PSMD14, PSMC5, MAD2L1, PSMD13, PSME1, PSMC4, PSMD12, PSMA5, PSME2, PSMC3, PSMD11, PSMA4, PSMC2, PSMC1, PSME3	1174	71	16792	6.04362	2.93898e-12	1.27787e-13	1.62093e-12
KEGG_PATHWAY	hsa03050:Proteasome	26	2.1541	5.17878e-15	PSMB7, PSMB6, PSMD1, PSMB2, PSMD2, PSMD3, PSMD4, PSMD6, PSMD7, PSMD8, PSMA1, PSMC6, PSMD14, PSMD13, PSMC5, PSMD12, PSMC4, PSME1, PSMC3, PSME2, PSMA5, PSMD11, PSMC2, PSMA4, PSMC1, PSME3	662	44	6910	6.16795	1.30973e-12	3.27405e-13	6.78346e-12
GOTERM_BP_DIRECT	GO:0002479~antigen processing and presentation of exogenous peptide antigen via MHC class I, TAP-dependent	27	2.23695	1.97475e-14	PSMB7, PSMB6, PSMD1, PSMB2, PSMD2, PSMD3, PSMD4, PSMD6, PSMD7, PSMD8, HLA-B, PSMA1, PSMC6, PSMD14, PSMC5, PSMD13, PSME1, PSMC4, PSMD12, PSME2, PSMC3, PSMD11, PSMA5, PSMA4, PSMC2, PSMC1, PSME3	1174	63	16792	6.12996	6.53924e-11	2.5151e-12	3.59712e-11
GOTERM_BP_DIRECT	GO:0031145~anaphase-promoting complex-dependent catabolic process	30	2.4855	2.40408e-14	PSMB7, PSMB6, PSMB2, PSMD1, PSMD2, PSMD3, PSMD4, PSMD6, PSMD7, PSMD8, BUB3, RPS27A, CDK1, PSMA1, PSMC6, PSMD14, PSMC5, MAD2L1, PSMD13, PSME1, PSMC4, PSMD12, PSMA5, PSME2, PSMC3, PSMD11, PSMA4, PSMC2, PSMC1, PSME3	1174	79	16792	5.43161	7.97199e-11	2.95264e-12	4.38538e-11
GOTERM_BP_DIRECT	GO:0090263~positive regulation of canonical Wnt signaling pathway	32	2.6512	1.15958e-10	CAV1, PSMB7, PSMB6, PSMB2, PSMD1, PSMD2, PSMD3, PSMD4, YAP1, PSMD6, PSMD7, PSMD8, CCAR2, RPS27A, JUP, PSMA1, PSMC6, PSMD14, PSMC5, PSMD13, PSME1, PSMC4, PSMD12, PSMA5, PSME2, PSMC3, PSMD11, PSMA4, UBR5, PSMC2, PSMC1, PSME3	1174	120	16792	3.8142	3.83706e-07	1.12855e-08	2.11082e-07
GOTERM_BP_DIRECT	GO:0002223~stimulatory C-type lectin receptor signaling pathway	29	2.40265	4.13188e-10	PSMB7, PSMB6, PSMB2, PSMD1, PSMD2, PSMD3, PRKACA, PSMD4, PSMD6, PSMD7, PSMD8, RPS27A, SKP1, PSMA1, PSMC6, PSMD14, PSMC5, PSMD13, PSMC4, PSME1, PSMD12, PSMA5, PSMC3, PSME2, PSMD11, PSMA4, PSMC2, PSMC1, PSME3	1174	105	16792	3.95042	1.36724e-06	3.69524e-08	7.52138e-07
GOTERM_BP_DIRECT	GO:0043161~proteasome-mediated ubiquitin-dependent protein catabolic process	42	3.4797	5.24288e-10	RAD23B, STUB1, CTNNB1, PSMB7, PSMB6, PCBP2, PSMB2, PSMD1, PSMD2, PSMD3, PSMD4, PSMD6, PSMD7, RPS27A, PSMD8, BUB3, UBXN1, CDK1, DDB1, TP53, SKP1, KCTD5, PSMA1, PSMC6, PSMD14, PSMD13, PSMC5, MAD2L1, PSMD12, PSMC4, VCP, PSME1, CUL4A, PSMA5, PSMC3, PSME2, PSMD11, PSMA4, PSMC2, PSMC1, KCTD17, PSME3	1174	203	16792	2.95929	1.73487e-06	4.44838e-08	9.54376e-07
GOTERM_BP_DIRECT	GO:0033209~tumor necrosis factor-mediated signaling pathway	30	2.4855	1.6334e-09	PSMB7, PSMB6, KRT8, PSMB2, PSMD1, PSMD2, PSMD3, PSMD4, PSMD6, PSMD7, PSMD8, RPS27A, STAT1, PSMA1, PSMC6, PSMD14, KRT18, PSMC5, PSMD13, PSME1, PSMC4, PSMD12, PSMA5, PSMC3, PSME2, PSMD11, PSMA4, PSMC2, PSMC1, PSME3	1174	118	16792	3.63642	5.40489e-06	1.28688e-07	2.97332e-06
GOTERM_BP_DIRECT	GO:0000209~protein polyubiquitination	37	3.06545	1.42274e-08	STUB1, PRPF19, PSMB7, PSMB6, TPP2, PSMB2, PSMD1, PSMD2, PSMD3, PSMD4, PSMD6, PSMD7, RPS27A, PSMD8, TRIP12, NPEPPS, SKP1, HLTF, TRIM21, PSMA1, PSMC6, PSMD14, PSMC5, PSMD13, PSMC4, PSME1, PSMD12, HUWE1, PSMA5, PSMC3, PSME2, PSMD11, PSMA4, UBR5, PSMC2, PSMC1, PSME3	1174	184	16792	2.87619	4.70772e-05	1.02344e-06	2.58985e-05
GOTERM_CC_DIRECT	GO:0005838~proteasome regulatory particle	9	0.74565	4.55369e-08	PSMD13, PSMC5, PSMD12, PSMC1, PSMD1, PSMD2, PSMD6, PSMD7, PSMD8	1194	11	18224	12.4879	3.4061e-05	7.56925e-07	6.9282e-05
KEGG_PATHWAY	hsa05169:Epstein-Barr virus infection	43	3.56255	1.38064e-07	POLR2H, XPO1, YWHAZ, VIM, HSPA1B, POLR2C, HSPA1L, HSPA2, SND1, PSMD1, PSMD2, PSMD3, PSMD4, PRKACA, PSMD6, PSMD7, HSPA8, PSMD8, CDK1, RAN, MAP2K3, TP53, AKAP8L, YWHAB, SNW1, POLR1C, HLA-B, YWHAE, PSMC6, YWHAG, PSMD14, PSMD13, PSMC5, PSMC4, PSMD12, PSMC3, PSMD11, PSMC2, PSMC1, YWHAQ, JAK1, HSPB1, EIF2AK2	662	190	6910	2.3623	3.46535e-05	4.33175e-06	0.000179471
GOTERM_BP_DIRECT	GO:0050852~T cell receptor signaling pathway	29	2.40265	1.14515e-06	PSMB7, PSMB6, PSMB2, PSMD1, PSMD2, ZAP70, PSMD3, PSMD4, PSMD6, PSMD7, PSMD8, RPS27A, SKP1, PSMA1, PSMC6, PSMD14, PSMC5, PSMD13, PSMC4, PSME1, PSMD12, PSMA5, PSMC3, PSME2, PSMD11, PSMA4, PSMC2, PSMC1, PSME3	1174	148	16792	2.80266	0.00378214	6.1116e-05	0.00208453
GOTERM_BP_DIRECT	GO:0000165~MAPK cascade	41	3.39685	2.34594e-06	CAV1, MAPKAPK2, MEN1, PSMB7, PSMB6, RASGRP1, PSMB2, PSMD1, PSMD2, PSMD3, PSMD4, PSMD6, PSMD7, RPS27A, PSMD8, PABPN1, EGFR, MAP2K3, GRIN2A, YWHAB, PSMA1, PSMC6, PSMD14, PSMC5, PSMD13, PSME1, PSMC4, PSMD12, PSMA5, PSMC3, PSME2, PSMD11, PSMA4, PSMC2, PSMC1, JAK1, SPTBN1, PSME3, CALM2, SPTAN1, SPTB	1174	262	16792	2.23829	0.00773267	0.00011089	0.0042703
GOTERM_BP_DIRECT	GO:0090090~negative regulation of canonical Wnt signaling pathway	29	2.40265	8.08852e-06	CAV1, PSMB7, PSMB6, PSMB2, PSMD1, PSMD2, PSMD3, PSMD4, PSMD6, PSMD7, PSMD8, RPS27A, G3BP1, PSMA1, PSMC6, PSMD14, PSMC5, PSMD13, PSME1, PSMC4, PSMD12, PSMA5, PSME2, PSMC3, PSMD11, PSMA4, PSMC2, PSMC1, PSME3	1174	163	16792	2.54475	0.02641	0.00033874	0.0147227
GOTERM_BP_DIRECT	GO:0038095~Fc-epsilon receptor signaling pathway	30	2.4855	1.6089e-05	PSMB7, PSMB6, PSMB2, RAC1, PSMD1, PSMD2, PSMD3, PSMD4, PSMD6, PSMD7, PSMD8, RPS27A, SKP1, PSMA1, PSMC6, PSMD14, PSMC5, PSMD13, PSME1, PSMC4, PSMD12, PSMA5, PSMC3, PSME2, PSMD11, PSMA4, PSMC2, PSMC1, PSME3, CALM2	1174	178	16792	2.41066	0.0518465	0.000633596	0.0292832
Annotation Cluster 11	Enrichment Score: 11.166325819475775
Category	Term	Count	%	PValue	Genes	List Total	Pop Hits	Pop Total	Fold Enrichment	Bonferroni	Benjamini	FDR
UP_KEYWORDS	Helicase	45	3.72825	1.38944e-20	XRCC5, BTAF1, XRCC6, SKIV2L2, DDX47, MOV10, DDX17, MCM7, DDX46, ERCC6, DDX23, DHX38, DDX3X, DHX37, DDX24, DDX3Y, DHX15, DHX36, DDX21, DDX20, DHX30, HELLS, CHD4, CHD3, DHX8, DHX9, UPF1, DDX39B, G3BP1, DDX1, HLTF, MCM3, DDX5, MCM4, MCM5, MCM6, DDX6, EIF4A3, DDX55, SNRNP200, EIF4A1, SMARCA5, RUVBL2, RUVBL1, SMARCA4	1207	143	20581	5.36581	6.25248e-18	2.97737e-19	1.9712e-17
GOTERM_MF_DIRECT	GO:0004004~ATP-dependent RNA helicase activity	27	2.23695	4.91645e-14	SKIV2L2, DDX17, DDX47, DDX46, DHX38, DDX23, DDX3X, DHX37, DDX3Y, DDX24, DHX15, DDX21, DHX36, DDX20, DHX30, DHX8, DHX9, UPF1, DDX39B, G3BP1, DDX1, DDX5, DDX6, EIF4A3, DDX55, SNRNP200, EIF4A1	1181	65	16881	5.93743	5.19863e-11	4.3322e-12	7.82596e-11
INTERPRO	IPR001650:Helicase, C-terminal	33	2.73405	9.927e-14	BTAF1, SKIV2L2, DDX17, DDX47, DDX46, ERCC6, DHX38, DDX23, DDX3X, DHX37, DDX24, DDX3Y, DHX15, DHX36, DDX21, DDX20, DHX30, HELLS, CHD4, CHD3, DHX8, DHX9, DDX39B, DDX1, HLTF, DDX5, DDX6, EIF4A3, DDX55, SNRNP200, EIF4A1, SMARCA5, SMARCA4	1189	108	18559	4.76939	1.91759e-10	2.73941e-11	1.69964e-10
UP_SEQ_FEATURE	domain:Helicase C-terminal	32	2.6512	1.19851e-13	BTAF1, SKIV2L2, DDX17, DDX47, DDX46, ERCC6, DHX38, DDX23, DDX3X, DHX37, DDX24, DDX3Y, DHX15, DHX36, DDX21, DDX20, DHX30, HELLS, CHD4, CHD3, DHX8, DHX9, DDX39B, DDX1, DDX5, HLTF, DDX6, EIF4A3, DDX55, EIF4A1, SMARCA5, SMARCA4	1207	108	20063	4.9251	4.1235e-10	5.15438e-11	2.19191e-10
INTERPRO	IPR014001:Helicase, superfamily 1/2, ATP-binding domain	33	2.73405	1.74865e-13	BTAF1, SKIV2L2, DDX17, DDX47, DDX46, ERCC6, DHX38, DDX23, DDX3X, DHX37, DDX24, DDX3Y, DHX15, DHX36, DDX21, DDX20, DHX30, HELLS, CHD4, CHD3, DHX8, DHX9, DDX39B, DDX1, HLTF, DDX5, DDX6, EIF4A3, DDX55, SNRNP200, EIF4A1, SMARCA5, SMARCA4	1189	110	18559	4.68267	3.3783e-10	4.22287e-11	2.99427e-10
SMART	SM00490:HELICc	33	2.73405	2.35138e-13	BTAF1, SKIV2L2, DDX17, DDX47, DDX46, ERCC6, DHX38, DDX23, DDX3X, DHX37, DDX24, DDX3Y, DHX15, DHX36, DDX21, DDX20, DHX30, HELLS, CHD4, CHD3, DHX8, DHX9, DDX39B, DDX1, HLTF, DDX5, DDX6, EIF4A3, DDX55, SNRNP200, EIF4A1, SMARCA5, SMARCA4	678	107	10057	4.57477	8.2536e-11	2.7512e-11	3.21743e-10
SMART	SM00487:DEXDc	33	2.73405	4.15743e-13	BTAF1, SKIV2L2, DDX17, DDX47, DDX46, ERCC6, DHX38, DDX23, DDX3X, DHX37, DDX24, DDX3Y, DHX15, DHX36, DDX21, DDX20, DHX30, HELLS, CHD4, CHD3, DHX8, DHX9, DDX39B, DDX1, HLTF, DDX5, DDX6, EIF4A3, DDX55, SNRNP200, EIF4A1, SMARCA5, SMARCA4	678	109	10057	4.49083	1.45938e-10	3.64846e-11	5.68889e-10
UP_SEQ_FEATURE	domain:Helicase ATP-binding	32	2.6512	5.96641e-13	BTAF1, SKIV2L2, DDX17, DDX47, DDX46, ERCC6, DHX38, DDX23, DDX3X, DHX37, DDX24, DDX3Y, DHX15, DHX36, DDX21, DDX20, DHX30, HELLS, CHD4, CHD3, DHX8, DHX9, DDX39B, DDX1, DDX5, HLTF, DDX6, EIF4A3, DDX55, EIF4A1, SMARCA5, SMARCA4	1207	114	20063	4.66588	2.05182e-09	1.86529e-10	1.09068e-09
INTERPRO	IPR011545:DNA/RNA helicase, DEAD/DEAH box type, N-terminal	24	1.9884	1.98627e-11	DHX9, DDX39B, DDX1, SKIV2L2, DDX5, DDX6, EIF4A3, DDX47, DDX17, DDX55, DDX46, DDX3X, DDX23, DHX38, DHX37, DDX24, EIF4A1, SNRNP200, DDX3Y, DHX15, DDX21, DHX36, DDX20, DHX30	1189	69	18559	5.42919	3.83747e-08	3.83747e-09	3.40123e-08
GOTERM_MF_DIRECT	GO:0004386~helicase activity	26	2.1541	3.75664e-10	BTAF1, DDX17, MOV10, DDX47, ERCC6, DDX23, DDX3X, DHX37, DDX3Y, DDX24, DHX36, HELLS, CHD3, DHX9, UPF1, ANXA1, DDX1, HLTF, DDX6, EIF4B, EIF4A3, DDX55, SNRNP200, EIF4A1, SMARCA5, SMARCA4	1181	85	16881	4.37223	3.97076e-07	2.33574e-08	5.97731e-07
INTERPRO	IPR014014:RNA helicase, DEAD-box type, Q motif	16	1.3256	2.79603e-09	DDX39B, DDX1, DDX5, DDX6, EIF4A3, DDX47, DDX17, DDX46, DDX55, DDX3X, DDX23, EIF4A1, DDX3Y, DDX24, DDX21, DDX20	1189	37	18559	6.7498	5.40191e-06	4.50161e-07	4.78785e-06
GOTERM_BP_DIRECT	GO:0010501~RNA secondary structure unwinding	17	1.40845	1.86905e-08	DDX39B, DDX1, DDX5, DDX6, EIF4A3, DDX47, DDX17, DDX46, DDX55, DDX3X, DDX23, EIF4A1, DDX3Y, DDX24, DDX21, DHX36, DDX20	1174	44	16792	5.52625	6.1845e-05	1.31589e-06	3.40229e-05
INTERPRO	IPR000629:RNA helicase, ATP-dependent, DEAD-box, conserved site	13	1.07705	3.1672e-08	DDX5, DDX6, EIF4A3, DDX47, DDX17, DDX46, DDX55, DDX23, DDX3X, EIF4A1, DDX3Y, DDX24, DDX20	1189	27	18559	7.5154	6.11885e-05	4.37073e-06	5.42344e-05
UP_SEQ_FEATURE	short sequence motif:Q motif	15	1.24275	3.95628e-08	DDX39B, DDX5, DDX6, EIF4A3, DDX47, DDX17, DDX46, DDX55, DDX3X, DDX23, EIF4A1, DDX3Y, DDX24, DDX21, DDX20	1207	40	20063	6.23333	0.000136047	6.47886e-06	7.2323e-05
UP_SEQ_FEATURE	short sequence motif:DEAD box	14	1.1599	7.90015e-08	DDX1, DDX5, DDX6, EIF4A3, DDX47, DDX17, DDX46, DDX55, DDX23, DDX3X, EIF4A1, DDX3Y, DDX24, DDX20	1207	36	20063	6.46419	0.000271649	1.18124e-05	0.000144419
Annotation Cluster 12	Enrichment Score: 10.204740676986033
Category	Term	Count	%	PValue	Genes	List Total	Pop Hits	Pop Total	Fold Enrichment	Bonferroni	Benjamini	FDR
INTERPRO	IPR001494:Importin-beta, N-terminal	14	1.1599	5.31986e-13	XPOT, XPO1, XPO6, XPO5, IPO11, IPO9, CSE1L, IPO7, IPO4, IPO5, TNPO2, XPO7, KPNB1, TNPO1	1189	17	18559	12.8544	1.02786e-09	1.14207e-10	9.11016e-10
UP_SEQ_FEATURE	domain:Importin N-terminal	12	0.9942	1.09076e-11	XPO1, CSE1L, XPO6, IPO7, IPO4, IPO5, IPO11, IPO9, TNPO2, XPO7, KPNB1, TNPO1	1207	14	20063	14.2476	3.75113e-08	2.67938e-09	1.99397e-08
SMART	SM00913:SM00913	13	1.07705	1.11762e-11	XPOT, XPO1, XPO6, XPO5, IPO11, IPO9, CSE1L, IPO7, IPO4, XPO7, TNPO2, KPNB1, TNPO1	678	16	10057	12.0521	3.92284e-09	7.84567e-10	1.52919e-08
GOTERM_MF_DIRECT	GO:0008536~Ran GTPase binding	16	1.3256	2.43442e-10	XPOT, XPO1, XPO6, XPO5, XPO4, IPO11, IPO9, CSE1L, IPO7, IPO4, IPO5, RANBP1, XPO7, TNPO2, TNPO1, KPNB1	1181	30	16881	7.62337	2.57318e-07	1.60824e-08	3.87348e-07
GOTERM_BP_DIRECT	GO:0006610~ribosomal protein import into nucleus	8	0.6628	5.99761e-08	RPL23, IPO4, IPO5, RANBP6, IPO11, TNPO2, KPNB1, TNPO1	1174	8	16792	14.3032	0.000198441	3.96921e-06	0.000109176
Annotation Cluster 13	Enrichment Score: 10.10228204317242
Category	Term	Count	%	PValue	Genes	List Total	Pop Hits	Pop Total	Fold Enrichment	Bonferroni	Benjamini	FDR
INTERPRO	IPR011989:Armadillo-like helical	65	5.38525	4.07683e-25	MMS19, XPO1, TTI1, LTN1, KIAA0368, XPO6, XPO5, THADA, CTNNB1, AP2B1, ATXN10, COPB1, PSMD1, RANBP6, KPNB1, API5, PPP2R1B, PPP2R1A, GPRASP2, RAP1GDS1, ATP6V1H, IPO9, NCAPD3, NCAPD2, RIC8A, JUP, COPG1, IPO7, KIAA1524, IPO4, IPO5, KPNA6, SIL1, CAND1, KPNA4, KPNA3, KPNA2, KPNA1, BTAF1, FRYL, PRKDC, ARFGEF2, ARFGEF1, SF3B1, CSE1L, NCAPG, ARMCX3, DNAAF5, TNPO2, TNPO1, TRIP12, HECTD1, UNC45A, TNPO3, XPOT…	1189	225	18559	4.50924	7.87644e-22	1.96911e-22	6.98107e-22
UP_SEQ_FEATURE	repeat:HEAT 1	24	1.9884	7.76457e-14	PPP2R1B, MMS19, PPP2R1A, XPO1, BTAF1, KIAA0368, CKAP5, IPO11, PRKDC, BRAT1, NCAPD3, SF3B1, EIF4G3, COPG1, HEATR3, NCAPG, IPO4, RANBP6, IPO5, DNAAF5, CAND1, TNPO2, KPNB1, TNPO1	1207	58	20063	6.87815	2.66882e-10	5.33764e-11	1.41864e-10
UP_SEQ_FEATURE	repeat:HEAT 2	24	1.9884	7.76457e-14	PPP2R1B, MMS19, PPP2R1A, XPO1, BTAF1, KIAA0368, CKAP5, IPO11, PRKDC, BRAT1, NCAPD3, SF3B1, EIF4G3, COPG1, HEATR3, NCAPG, IPO4, RANBP6, IPO5, DNAAF5, CAND1, TNPO2, KPNB1, TNPO1	1207	58	20063	6.87815	2.66882e-10	5.33764e-11	1.41864e-10
UP_SEQ_FEATURE	repeat:HEAT 4	21	1.73985	8.27986e-14	PPP2R1B, MMS19, PPP2R1A, XPO1, BTAF1, KIAA0368, CKAP5, IPO11, NCAPD3, SF3B1, EIF4G3, COPG1, NCAPG, IPO4, RANBP6, IPO5, DNAAF5, CAND1, TNPO2, KPNB1, TNPO1	1207	43	20063	8.11782	2.84827e-10	4.74711e-11	1.51401e-10
UP_SEQ_FEATURE	repeat:HEAT 6	18	1.4913	8.88967e-14	PPP2R1B, MMS19, PPP2R1A, XPO1, BTAF1, KIAA0368, CKAP5, IPO11, SF3B1, NCAPG, IPO4, RANBP6, IPO5, CAND1, DNAAF5, TNPO2, KPNB1, TNPO1	1207	30	20063	9.97332	3.05826e-10	4.36895e-11	1.6257e-10
UP_SEQ_FEATURE	repeat:HEAT 5	19	1.57415	1.58382e-13	PPP2R1B, MMS19, PPP2R1A, XPO1, BTAF1, KIAA0368, CKAP5, IPO11, SF3B1, EIF4G3, NCAPG, IPO4, RANBP6, IPO5, DNAAF5, CAND1, TNPO2, TNPO1, KPNB1	1207	35	20063	9.02348	5.44837e-10	6.05375e-11	2.89613e-10
UP_SEQ_FEATURE	repeat:HEAT 7	16	1.3256	3.47743e-13	PPP2R1B, MMS19, PPP2R1A, XPO1, BTAF1, KIAA0368, CKAP5, IPO11, SF3B1, NCAPG, RANBP6, CAND1, DNAAF5, TNPO2, TNPO1, KPNB1	1207	24	20063	11.0815	1.19582e-09	1.19582e-10	6.35658e-10
UP_SEQ_FEATURE	repeat:HEAT 8	14	1.1599	2.4286e-12	PPP2R1B, PPP2R1A, BTAF1, XPO1, KIAA0368, CKAP5, IPO11, SF3B1, NCAPG, CAND1, DNAAF5, TNPO2, TNPO1, KPNB1	1207	19	20063	12.2479	8.352e-09	6.96e-10	4.43964e-09
UP_SEQ_FEATURE	repeat:HEAT 3	21	1.73985	2.71002e-12	PPP2R1B, MMS19, PPP2R1A, XPO1, BTAF1, KIAA0368, CKAP5, IPO11, NCAPD3, SF3B1, EIF4G3, COPG1, NCAPG, IPO4, RANBP6, IPO5, DNAAF5, CAND1, TNPO2, KPNB1, TNPO1	1207	50	20063	6.98133	9.31988e-09	7.16914e-10	4.95413e-09
UP_SEQ_FEATURE	repeat:HEAT 10	11	0.91135	1.35162e-09	PPP2R1B, PPP2R1A, XPO1, SF3B1, KIAA0368, CKAP5, NCAPG, IPO11, DNAAF5, CAND1, TNPO2	1207	15	20063	12.1896	4.64822e-06	2.44644e-07	2.47084e-06
UP_SEQ_FEATURE	repeat:HEAT 9	11	0.91135	1.35162e-09	PPP2R1B, PPP2R1A, XPO1, SF3B1, KIAA0368, CKAP5, NCAPG, IPO11, DNAAF5, CAND1, TNPO2	1207	15	20063	12.1896	4.64822e-06	2.44644e-07	2.47084e-06
UP_SEQ_FEATURE	repeat:HEAT 11	7	0.57995	1.65656e-05	PPP2R1B, PPP2R1A, SF3B1, KIAA0368, IPO11, CAND1, TNPO2	1207	11	20063	10.5778	0.0553772	0.00177871	0.0302785
UP_SEQ_FEATURE	repeat:HEAT 12	6	0.4971	0.00015204	PPP2R1B, PPP2R1A, KIAA0368, IPO11, CAND1, TNPO2	1207	10	20063	9.97332	0.407205	0.0115529	0.277573
UP_SEQ_FEATURE	repeat:HEAT 13	6	0.4971	0.00015204	PPP2R1B, PPP2R1A, KIAA0368, IPO11, CAND1, TNPO2	1207	10	20063	9.97332	0.407205	0.0115529	0.277573
UP_SEQ_FEATURE	repeat:HEAT 15	5	0.41425	0.000392619	PPP2R1B, PPP2R1A, KIAA0368, IPO11, CAND1	1207	7	20063	11.873	0.740885	0.0266481	0.7153
UP_SEQ_FEATURE	repeat:HEAT 14	5	0.41425	0.0012821	PPP2R1B, PPP2R1A, KIAA0368, IPO11, CAND1	1207	9	20063	9.23456	0.987869	0.0686881	2.31797
Annotation Cluster 14	Enrichment Score: 9.244368405410427
Category	Term	Count	%	PValue	Genes	List Total	Pop Hits	Pop Total	Fold Enrichment	Bonferroni	Benjamini	FDR
UP_SEQ_FEATURE	domain:PCI	16	1.3256	1.35071e-15	GPS1, EIF3C, COPS2, EIF3A, PSMD13, PSMD12, PSMD11, EIF3E, COPS3, COPS4, COPS7A, PSMD3, COPS7B, COPS8, PSMD6, EIF3M	1207	19	20063	13.9976	4.58167e-12	1.14542e-12	2.43139e-12
SMART	SM00088:PINT	15	1.24275	3.61995e-15	GPS1, EIF3C, COPS2, EIF3A, PSMD13, PSMD12, PSMD11, EIF3E, COPS3, COPS4, COPS7A, PSMD3, COPS7B, PSMD6, EIF3M	678	16	10057	13.9062	1.28597e-12	6.43041e-13	5.01821e-12
INTERPRO	IPR000717:Proteasome component (PCI) domain	15	1.24275	1.01966e-14	GPS1, EIF3C, COPS2, EIF3A, PSMD13, PSMD12, PSMD11, EIF3E, COPS3, COPS4, COPS7A, PSMD3, COPS7B, PSMD6, EIF3M	1189	17	18559	13.7726	1.97335e-11	3.28892e-12	1.7486e-11
GOTERM_BP_DIRECT	GO:0000715~nucleotide-excision repair, DNA damage recognition	14	1.1599	5.22741e-10	GPS1, RAD23B, COPS2, CUL4A, COPS5, COPS6, DDB1, COPS3, COPS4, COPS7A, COPS7B, COPS8, PARP1, RPS27A	1174	23	16792	8.70632	1.72975e-06	4.55198e-08	9.51562e-07
GOTERM_CC_DIRECT	GO:0008180~COP9 signalosome	16	1.3256	1.49061e-09	HSP90AB1, GPS1, COPS2, COPS5, COPS6, COPS3, COPS4, COPS7A, COPS7B, DOCK7, BASP1, COPS8, HSPA1L, DYNLL1, ATP5A1, HSPA5	1194	35	18224	6.97736	1.11498e-06	2.78745e-08	2.26789e-06
GOTERM_BP_DIRECT	GO:0010388~cullin deneddylation	9	0.74565	4.68257e-09	GPS1, COPS2, COPS5, COPS6, COPS3, COPS4, COPS7A, COPS7B, COPS8	1174	9	16792	14.3032	1.54945e-05	3.52151e-07	8.52383e-06
UP_KEYWORDS	Signalosome	9	0.74565	5.50296e-09	GPS1, COPS2, COPS5, COPS6, COPS3, COPS4, COPS7A, COPS7B, COPS8	1207	10	20581	15.3462	2.47633e-06	7.50404e-08	7.80703e-06
INTERPRO	IPR011991:Winged helix-turn-helix DNA-binding domain	31	2.56835	0.000237279	COPS2, E2F7, COPS3, COPS4, H1FX, LARP1, EIF3C, EIF3E, EIF3K, PSMD3, PSMD6, EIF3M, H1F0, GPS1, HIST1H1E, HIST1H1D, HIST1H1C, HIST1H1B, HIST1H1A, SSB, LARP4B, PA2G4, RPS19, PSMD13, LARP4, CUL4A, PSMD12, PSMD11, LARP7, SMARCC1, SNRNP200	1189	235	18559	2.05905	0.367754	0.00815367	0.405534
GOTERM_BP_DIRECT	GO:0000338~protein deneddylation	3	0.24855	0.0266055	COPS5, COPS6, COPS4	1174	4	16792	10.7274	1	0.382653	38.7904
Annotation Cluster 15	Enrichment Score: 7.670551846857413
Category	Term	Count	%	PValue	Genes	List Total	Pop Hits	Pop Total	Fold Enrichment	Bonferroni	Benjamini	FDR
GOTERM_CC_DIRECT	GO:0005743~mitochondrial inner membrane	70	5.7995	1.08837e-11	NDUFAF4, MRPS35, MRPS34, ATP5B, C19ORF70, TIMM17A, CYC1, TIMM50, MRPS31, RPS3, ATAD3A, UQCR10, SLC25A24, DNAJC11, SLC25A3, ATP5L, ATP5O, SQRDL, OPA1, SLC25A5, AIFM1, SLC25A6, MRPL9, MRPS6, NDUFA10, TIMM23, TIMM44, MRPS9, MRPS18B, ATP5C1, MRPL49, TOMM22, MRPL47, MDH2, TUFM, MRPS15, MRPS14, CHCHD3, HADHA, ALDH3A2, HADHB, MRPL11, TYMS, MRPL12, MTCH2, MTCH1, MRPL19, CSDE1, ABCD3, MRPS27, MRPS26, MRPS…	1194	441	18224	2.4227	8.14104e-09	2.71368e-10	1.6559e-08
UP_KEYWORDS	Mitochondrion	121	10.0249	6.2246e-11	MRPS35, GRPEL1, MRPS34, FASTKD2, C19ORF70, CLPB, TMEM11, MRPS31, PDHB, UQCR10, PGAM5, SLC25A24, PRKACA, OGT, DHX30, OPA1, MTPAP, TBRG4, MRPS18B, PTRF, ATP5C1, MRPL49, MRPL47, TFB1M, FASTKD5, MDH2, LRPPRC, HSD17B10, MRPS15, MRPS14, MTX1, CHCHD3, PTRH2, KARS, HADHA, HADHB, FIS1, DDX3X, MTCH2, MTCH1, DNAJA1, HSPE1, DNAJA3, MRPS27, MRPS26, MRPS28, RARS2, MRPS23, MRPS22, PHB, GARS, TOMM40, AFG3L2, VDA…	1207	1119	20581	1.8438	2.80107e-08	1.00038e-09	8.83082e-08
UP_KEYWORDS	Transit peptide	58	4.8053	9.61047e-06	MRPS35, GRPEL1, FASTKD2, CLPB, ATP5B, CYC1, PRDX5, TIMM50, PRDX3, MRPS31, PDHB, ACOT9, LONP1, NDUFS8, SLC25A3, ATP5O, SQRDL, ACADM, OPA1, AIFM1, MTPAP, MRPL9, TBRG4, NDUFA10, TIMM44, MRPS9, C1QBP, MRPS18B, ATP5C1, MRPL47, TFB1M, FASTKD5, MDH2, LRPPRC, TUFM, MRPS15, PTRH2, HADHA, HADHB, MRPL11, MRPL12, MRPL19, AGK, DNAJA3, ETFA, HSPA9, MRPS26, MRPS28, RARS2, IMMT, CS, GRSF1, IDH3A, SDHA, PTCD3, AT…	1207	536	20581	1.84511	0.00431539	8.64909e-05	0.0136335
UP_SEQ_FEATURE	transit peptide:Mitochondrion	53	4.39105	3.19272e-05	MRPS35, GRPEL1, ATP5B, CYC1, PRDX5, TIMM50, PRDX3, MRPS31, PDHB, ACOT9, LONP1, NDUFS8, SLC25A3, ATP5O, SQRDL, ACADM, OPA1, AIFM1, MTPAP, MRPL9, NDUFA10, TIMM44, MRPS18B, C1QBP, MRPS9, ATP5C1, MRPL47, TFB1M, MDH2, LRPPRC, TUFM, MRPS15, CHCHD3, PTRH2, HADHA, HADHB, MRPL11, MRPL12, MRPL19, AGK, DNAJA3, HSPA9, ETFA, MRPS26, MRPS28, RARS2, CS, IDH3A, SDHA, PTCD3, HSPD1, ATP5A1, DAP3	1207	482	20063	1.82775	0.103986	0.00322419	0.0583486
Annotation Cluster 16	Enrichment Score: 7.491325058183027
Category	Term	Count	%	PValue	Genes	List Total	Pop Hits	Pop Total	Fold Enrichment	Bonferroni	Benjamini	FDR
GOTERM_MF_DIRECT	GO:0016887~ATPase activity	41	3.39685	7.06598e-11	ABCF1, ABCF2, CLPB, ATP5B, HSPA1B, MACF1, DDX3X, ATP5L, ABCD3, ATP5O, HSPA5, ACIN1, DYNC1H1, PSMD6, MDN1, NSF, PMS1, HSPA8, ABCE1, ACTC1, HSP90AA1, DDX39B, ATP6V1H, HLTF, ATAD1, KIF1C, RFC3, PSMC6, PSMC5, PSMC4, VCP, PSMC3, PSMC2, PSMC1, SMARCA5, ATP5C1, RUVBL2, ATP5A1, RUVBL1, HSPD1, SMARCA4	1181	183	16881	3.20244	7.46874e-08	4.97916e-09	1.12429e-07
INTERPRO	IPR003593:AAA+ ATPase domain	29	2.40265	3.04841e-08	ABCF1, ABCF2, ATP5B, CLPB, LONP1, ATAD3A, MCM7, ABCD3, DYNC1H1, MDN1, NSF, TRIP13, ABCE1, AFG3L2, MCM3, ATAD1, RFC5, RFC3, PSMC6, RFC4, PSMC5, RFC1, PSMC4, VCP, PSMC3, PSMC2, PSMC1, RUVBL2, RUVBL1	1189	136	18559	3.32837	5.88935e-05	4.53039e-06	5.22002e-05
INTERPRO	IPR003959:ATPase, AAA-type, core	17	1.40845	6.10297e-08	CLPB, AFG3L2, ATAD1, RFC5, LONP1, PSMC6, ATAD3A, RFC4, PSMC5, VCP, PSMC4, RFC1, PSMC3, PSMC2, PSMC1, NSF, TRIP13	1189	51	18559	5.20297	0.000117902	7.86059e-06	0.000104506
SMART	SM00382:AAA	29	2.40265	7.73672e-08	ABCF1, ABCF2, ATP5B, CLPB, LONP1, ATAD3A, MCM7, ABCD3, DYNC1H1, MDN1, NSF, TRIP13, ABCE1, AFG3L2, MCM3, ATAD1, RFC5, RFC3, PSMC6, RFC4, PSMC5, RFC1, PSMC4, VCP, PSMC3, PSMC2, PSMC1, RUVBL2, RUVBL1	678	136	10057	3.16299	2.71555e-05	4.52597e-06	0.000105858
INTERPRO	IPR003960:ATPase, AAA-type, conserved site	11	0.91135	3.43582e-06	PSMC6, PSMC5, PSMC4, VCP, PSMC3, PSMC2, PSMC1, AFG3L2, NSF, ATAD1, TRIP13	1189	27	18559	6.35919	0.00661604	0.000245823	0.00588326
Annotation Cluster 17	Enrichment Score: 6.582467656596074
Category	Term	Count	%	PValue	Genes	List Total	Pop Hits	Pop Total	Fold Enrichment	Bonferroni	Benjamini	FDR
GOTERM_CC_DIRECT	GO:0005689~U12-type spliceosomal complex	16	1.3256	6.21529e-12	SNRPD3, SNRPD1, SNRPD2, SF3B6, SF3B5, SF3B4, YBX1, SF3B3, SF3B2, SF3B1, DHX15, SNRPB, PHF5A, SNRPF, SNRPE, SNRPG	1194	26	18224	9.3926	4.64901e-09	1.66036e-10	9.45617e-09
GOTERM_CC_DIRECT	GO:0005685~U1 snRNP	14	1.1599	7.13216e-12	SNRPD3, SNRPD1, SNRPD2, SNRPB, SNRPA, LUC7L2, SNRPC, SNRNP70, SNRPF, LUC7L, SNRPE, LUC7L3, SNRPG, PRPF40A	1194	19	18224	11.2464	5.33487e-09	1.83961e-10	1.08512e-08
BIOCARTA	h_smPathway:Spliceosomal Assembly	14	1.1599	9.34833e-12	SNRPA1, SNRPD3, SNRPB2, SNRPD1, SNRPD2, SRSF2, U2AF1, SNRPB, SNRPA, SNRPC, SNRNP70, SNRPF, SNRPE, SNRPG	196	14	1625	8.29082	1.83227e-09	1.83227e-09	1.16784e-08
GOTERM_CC_DIRECT	GO:0005686~U2 snRNP	14	1.1599	1.91537e-11	SNRPA1, SNRPD3, SNRPB2, SNRPD1, SNRPD2, SF3B6, SF3A2, SF3B5, SF3B2, SF3B1, SNRPB, PHF5A, SNRPE, SNRPG	1194	20	18224	10.6841	1.4327e-08	4.47717e-10	2.91413e-08
GOTERM_BP_DIRECT	GO:0000387~spliceosomal snRNP assembly	16	1.3256	6.64974e-11	CLNS1A, STRAP, SNRPD3, SNRPD1, SNRPD2, SART3, PRMT5, WDR77, SNRPB, DDX20, SNRPC, SNRPF, SNRPE, GEMIN4, SNRPG, GEMIN5	1174	28	16792	8.17328	2.2004e-07	6.66787e-09	1.21047e-07
GOTERM_CC_DIRECT	GO:0034709~methylosome	11	0.91135	8.15283e-11	CLNS1A, ERH, PRMT5, SNRPD3, WDR77, SNRPB, SNRPD1, SNRPD2, SNRPF, SNRPE, SNRPG	1194	12	18224	13.9911	6.09832e-08	1.79362e-09	1.24041e-07
GOTERM_CC_DIRECT	GO:0030532~small nuclear ribonucleoprotein complex	12	0.9942	7.76457e-10	SNRPA1, SNRPD3, SNRPB, SNRPD1, SNRPD2, SF3A2, SNRPF, SNRPE, ARFGEF1, GEMIN4, SF3B3, SNRPG	1194	17	18224	10.7739	5.80789e-07	1.52839e-08	1.18134e-06
GOTERM_CC_DIRECT	GO:0034719~SMN-Sm protein complex	11	0.91135	1.77315e-08	STRAP, SNRPD3, SNRPB, SNRPD1, SNRPD2, DDX20, SNRPF, SNRPE, GEMIN4, SNRPG, GEMIN5	1194	17	18224	9.87605	1.32631e-05	3.15789e-07	2.69775e-05
GOTERM_CC_DIRECT	GO:0005687~U4 snRNP	9	0.74565	4.55369e-08	PRPF31, SNRPD3, DDX39B, SNRPB, SNRPD1, SNRPD2, SNRPF, SNRPE, SNRPG	1194	11	18224	12.4879	3.4061e-05	7.56925e-07	6.9282e-05
GOTERM_BP_DIRECT	GO:0051170~nuclear import	11	0.91135	6.94719e-08	SNRPD3, SNRPB, SNRPD1, SNRPD2, DDX20, SNRPF, SNRPE, HNRNPA1, GEMIN4, SNRPG, GEMIN5	1174	18	16792	8.74087	0.000229856	4.50749e-06	0.000126462
GOTERM_CC_DIRECT	GO:0071011~precatalytic spliceosome	12	0.9942	1.71545e-07	BCAS2, PRPF31, SNRPD3, SNRPD1, SNRPD2, SNRNP70, PHF5A, SF3B6, SF3B5, SNRPE, SF3B2, SNRPG	1194	25	18224	7.32623	0.000128308	2.61869e-06	0.000260997
GOTERM_BP_DIRECT	GO:0000245~spliceosomal complex assembly	12	0.9942	5.3612e-07	PRPF19, SRPK2, SF3B1, SNRPD3, DDX39B, DDX1, SF1, SNRPD1, SNRPD2, SART3, SNRPE, SNRPG	1174	26	16792	6.60149	0.00177245	3.00677e-05	0.000975911
GOTERM_MF_DIRECT	GO:1990446~U1 snRNP binding	7	0.57995	7.5885e-07	SNRPD3, SNRPD1, SNRPA, SNRPD2, SNRNP70, SNRPC, SNRPG	1181	7	16881	14.2938	0.000801783	2.86462e-05	0.00120742
GOTERM_BP_DIRECT	GO:0008334~histone mRNA metabolic process	8	0.6628	4.62332e-06	NCBP2, NCBP1, SNRPD3, SNRPB, SSB, SNRPF, SNRPE, SNRPG	1174	12	16792	9.53549	0.0151822	0.000206716	0.00841563
GOTERM_CC_DIRECT	GO:0005682~U5 snRNP	9	0.74565	4.70007e-06	DDX23, SNRPD3, PRPF8, SNRNP200, SNRPB, SNRPD1, SNRPD2, SNRPE, SNRPG	1194	17	18224	8.0804	0.00350948	5.85926e-05	0.00715066
GOTERM_CC_DIRECT	GO:0034715~pICln-Sm protein complex	6	0.4971	6.76805e-06	CLNS1A, SNRPD3, SNRPD1, SNRPD2, SNRPF, SNRPE	1194	6	18224	15.263	0.00504973	8.29887e-05	0.0102967
GOTERM_CC_DIRECT	GO:0005683~U7 snRNP	5	0.41425	0.000544898	SNRPD3, SNRPB, SNRPF, SNRPE, SNRPG	1194	7	18224	10.9021	0.334818	0.00528074	0.82583
INTERPRO	IPR010920:Like-Sm (LSM) domain	8	0.6628	0.000570121	ATXN2, SNRPD3, SNRPB, SNRPD1, SNRPD2, SNRPF, SNRPE, SNRPG	1189	24	18559	5.20297	0.667724	0.0176138	0.971788
INTERPRO	IPR001163:Ribonucleoprotein LSM domain	7	0.57995	0.00160073	SNRPD3, SNRPB, SNRPD1, SNRPD2, SNRPF, SNRPE, SNRPG	1189	21	18559	5.20297	0.954729	0.0426564	2.70597
SMART	SM00651:Sm	7	0.57995	0.00205974	SNRPD3, SNRPB, SNRPD1, SNRPD2, SNRPF, SNRPE, SNRPG	678	21	10057	4.94444	0.515052	0.0309759	2.78174
GOTERM_CC_DIRECT	GO:0097526~spliceosomal tri-snRNP complex	3	0.24855	0.0374925	SNRPD3, SNRPD1, SNRPG	1194	5	18224	9.15779	1	0.196032	44.0883
GOTERM_CC_DIRECT	GO:0005732~small nucleolar ribonucleoprotein complex	3	0.24855	0.207596	SNRPB, SNRPF, SNRPG	1194	13	18224	3.52223	1	0.642945	97.0991
Annotation Cluster 18	Enrichment Score: 6.400940256412973
Category	Term	Count	%	PValue	Genes	List Total	Pop Hits	Pop Total	Fold Enrichment	Bonferroni	Benjamini	FDR
GOTERM_CC_DIRECT	GO:0005763~mitochondrial small ribosomal subunit	12	0.9942	1.71545e-07	MRPS35, MRPS26, MRPS28, MRPS15, MRPS9, MRPS14, MRPS18B, MRPS22, MRPS6, MRPS31, MRPS2, DAP3	1194	25	18224	7.32623	0.000128308	2.61869e-06	0.000260997
GOTERM_BP_DIRECT	GO:0070125~mitochondrial translational elongation	22	1.8227	2.6007e-07	MRPS27, TUFM, MRPS26, MRPS35, MRPS34, MRPS15, MRPS28, MRPS14, MRPS23, MRPS22, MRPL9, MRPS6, MRPS31, MRPL11, MRPL12, MRPS18B, MRPS9, PTCD3, MRPL49, MRPL19, MRPL47, DAP3	1174	85	16792	3.70201	0.0008602	1.56466e-05	0.000473411
GOTERM_BP_DIRECT	GO:0070126~mitochondrial translational termination	21	1.73985	1.40511e-06	MRPS27, MRPS26, MRPS35, MRPS34, MRPS15, MRPS28, MRPS14, MRPS23, MRPS22, MRPL9, MRPS6, MRPS31, MRPL11, MRPL12, MRPS18B, MRPS9, PTCD3, MRPL19, MRPL49, MRPL47, DAP3	1174	86	16792	3.49265	0.00463873	7.15285e-05	0.00255774
Annotation Cluster 19	Enrichment Score: 6.050646805100236
Category	Term	Count	%	PValue	Genes	List Total	Pop Hits	Pop Total	Fold Enrichment	Bonferroni	Benjamini	FDR
GOTERM_BP_DIRECT	GO:0006986~response to unfolded protein	15	1.24275	5.04747e-07	HSP90AB1, HSP90AA1, SERPINH1, HSPA1L, HSPH1, HSPA2, HSPA4L, DNAJA1, HSPB1, HSPA4, HSPE1, FAF2, DNAJB2, HSPD1, HSPA8	1174	42	16792	5.1083	0.00166881	2.87963e-05	0.000918802
INTERPRO	IPR013126:Heat shock protein 70 family	9	0.74565	1.18166e-06	HSPA1L, HSPH1, HSPA2, HSPA4L, HSPA4, HSPA1B, HSPA5, HSPA8, HSPA9	1189	15	18559	9.36535	0.00228037	0.000108707	0.00202343
INTERPRO	IPR018181:Heat shock protein 70, conserved site	9	0.74565	1.18166e-06	HSPA1L, HSPH1, HSPA2, HSPA4L, HSPA4, HSPA1B, HSPA5, HSPA8, HSPA9	1189	15	18559	9.36535	0.00228037	0.000108707	0.00202343
Annotation Cluster 20	Enrichment Score: 6.047487110757657
Category	Term	Count	%	PValue	Genes	List Total	Pop Hits	Pop Total	Fold Enrichment	Bonferroni	Benjamini	FDR
UP_SEQ_FEATURE	repeat:HEAT 6	18	1.4913	8.88967e-14	PPP2R1B, MMS19, PPP2R1A, XPO1, BTAF1, KIAA0368, CKAP5, IPO11, SF3B1, NCAPG, IPO4, RANBP6, IPO5, CAND1, DNAAF5, TNPO2, KPNB1, TNPO1	1207	30	20063	9.97332	3.05826e-10	4.36895e-11	1.6257e-10
UP_SEQ_FEATURE	repeat:HEAT 8	14	1.1599	2.4286e-12	PPP2R1B, PPP2R1A, BTAF1, XPO1, KIAA0368, CKAP5, IPO11, SF3B1, NCAPG, CAND1, DNAAF5, TNPO2, TNPO1, KPNB1	1207	19	20063	12.2479	8.352e-09	6.96e-10	4.43964e-09
GOTERM_BP_DIRECT	GO:0006610~ribosomal protein import into nucleus	8	0.6628	5.99761e-08	RPL23, IPO4, IPO5, RANBP6, IPO11, TNPO2, KPNB1, TNPO1	1174	8	16792	14.3032	0.000198441	3.96921e-06	0.000109176
GOTERM_MF_DIRECT	GO:0008139~nuclear localization sequence binding	13	1.07705	1.36989e-07	NUP153, IPO4, IPO5, RANBP6, KPNA6, KPNA4, TNPO2, KPNA3, KPNB1, TNPO1, KPNA2, KPNA1, TNPO3	1181	28	16881	6.63642	0.000144787	6.03322e-06	0.000217968
GOTERM_CC_DIRECT	GO:0034399~nuclear periphery	11	0.91135	2.52363e-07	NUP153, NUP205, IPO4, IPO5, RANBP6, PSIP1, NUP93, NUP107, TNPO2, KPNB1, TNPO1	1194	21	18224	7.9949	0.000188749	3.77534e-06	0.000383955
GOTERM_BP_DIRECT	GO:0006607~NLS-bearing protein import into nucleus	11	0.91135	1.31424e-06	IPO4, IPO5, RANBP6, KPNA6, KPNA4, TNPO2, KPNA3, KPNB1, KPNA2, TNPO1, KPNA1	1174	23	16792	6.84068	0.00433939	6.79482e-05	0.00239233
GOTERM_BP_DIRECT	GO:0000059~protein import into nucleus, docking	7	0.57995	2.84332e-06	NUP205, IPO4, IPO5, RANBP6, TNPO2, KPNB1, TNPO1	1174	8	16792	12.5153	0.00936445	0.000132506	0.00517566
INTERPRO	IPR000357:HEAT	8	0.6628	5.27416e-06	PPP2R1B, PPP2R1A, IPO4, IPO5, RANBP6, DNAAF5, KPNB1, BRAT1	1189	13	18559	9.60549	0.010138	0.000351307	0.00903095
GOTERM_BP_DIRECT	GO:0000060~protein import into nucleus, translocation	9	0.74565	0.000487202	SEC61B, RAN, PHB2, IPO4, IPO5, RANBP6, TNPO2, KPNB1, TNPO1	1174	28	16792	4.59747	0.80062	0.0153856	0.883161
COG_ONTOLOGY	Intracellular trafficking and secretion	11	0.91135	0.0010348	COPG1, IPO4, IPO5, RANBP6, KPNA6, KPNA4, TNPO2, KPNA3, KPNB1, KPNA2, TNPO1	159	42	2026	3.33723	0.0305828	0.0154101	0.878071
INTERPRO	IPR021133:HEAT, type 2	6	0.4971	0.0058217	PPP2R1B, PPP2R1A, CKAP5, IPO4, DNAAF5, KPNB1	1189	19	18559	4.92913	0.999987	0.133064	9.51451
UP_SEQ_FEATURE	region of interest:Ran-GTP binding	3	0.24855	0.010398	IPO5, RANBP6, KPNB1	1207	3	20063	16.6222	1	0.351495	17.3931
Annotation Cluster 21	Enrichment Score: 5.691356641285231
Category	Term	Count	%	PValue	Genes	List Total	Pop Hits	Pop Total	Fold Enrichment	Bonferroni	Benjamini	FDR
GOTERM_CC_DIRECT	GO:0022624~proteasome accessory complex	16	1.3256	1.90335e-16	PSMC6, PSMD14, PSMD13, PSMC5, PSMD12, PSMC4, PSMD11, PSMC3, PSMC2, PSMD1, PSMC1, PSMD2, PSMD3, PSMD4, PSMD6, PSMD8	1194	17	18224	14.3652	1.66089e-13	6.88338e-15	3.33067e-13
INTERPRO	IPR003959:ATPase, AAA-type, core	17	1.40845	6.10297e-08	CLPB, AFG3L2, ATAD1, RFC5, LONP1, PSMC6, ATAD3A, RFC4, PSMC5, VCP, PSMC4, RFC1, PSMC3, PSMC2, PSMC1, NSF, TRIP13	1189	51	18559	5.20297	0.000117902	7.86059e-06	0.000104506
GOTERM_CC_DIRECT	GO:0008540~proteasome regulatory particle, base subcomplex	9	0.74565	1.28728e-07	PSMC6, PSMC5, PSMC4, PSMC3, PSMC2, PSMC1, PSMD1, PSMD2, PSMD4	1194	12	18224	11.4472	9.62843e-05	2.0487e-06	0.000195853
GOTERM_CC_DIRECT	GO:0031595~nuclear proteasome complex	7	0.57995	1.94152e-06	PSMC6, PSMC5, PSMD12, PSMC4, PSMC3, PSMC2, PSMC1	1194	8	18224	13.3551	0.0014512	2.64043e-05	0.00295388
GOTERM_BP_DIRECT	GO:0030433~ER-associated ubiquitin-dependent protein catabolic process	17	1.40845	2.31276e-06	KIAA0368, DNAJC10, ERLIN2, CCDC47, OS9, PSMC6, HSP90B1, SEC61B, PSMC5, VCP, PSMC4, PSMC3, PSMC2, PSMC1, DNAJB2, FAF2, HSPA5	1174	60	16792	4.05258	0.00762371	0.000110906	0.0042099
INTERPRO	IPR003960:ATPase, AAA-type, conserved site	11	0.91135	3.43582e-06	PSMC6, PSMC5, PSMC4, VCP, PSMC3, PSMC2, PSMC1, AFG3L2, NSF, ATAD1, TRIP13	1189	27	18559	6.35919	0.00661604	0.000245823	0.00588326
INTERPRO	IPR005937:26S proteasome subunit P45	6	0.4971	6.05792e-06	PSMC6, PSMC5, PSMC4, PSMC3, PSMC2, PSMC1	1189	6	18559	15.6089	0.0116357	0.000390055	0.0103729
GOTERM_BP_DIRECT	GO:0045899~positive regulation of RNA polymerase II transcriptional preinitiation complex assembly	7	0.57995	8.02296e-06	PSMC6, PSMC5, PSMC4, PSMC3, PSMC2, PSMC1, CAND1	1174	9	16792	11.1247	0.0261988	0.000340302	0.0146034
GOTERM_MF_DIRECT	GO:0036402~proteasome-activating ATPase activity	6	0.4971	9.35801e-06	PSMC6, PSMC5, PSMC4, PSMC3, PSMC2, PSMC1	1181	6	16881	14.2938	0.00984271	0.000290883	0.0148888
GOTERM_CC_DIRECT	GO:0031597~cytosolic proteasome complex	7	0.57995	1.2985e-05	PSMD14, PSMC6, PSMC5, PSMC4, PSMC3, PSMC2, PSMC1	1194	10	18224	10.6841	0.0096658	0.000156646	0.0197541
COG_ONTOLOGY	Posttranslational modification, protein turnover, chaperones	22	1.8227	3.56569e-05	COPS2, CRYAB, DNAJB12, SKP1, STOM, PSMC6, PSMC5, DNAJB11, PSMC4, IPO7, PSMD11, PSMC3, PRDX6, PSMC2, PSMC1, PSMD1, PSMD2, EEF1G, OGT, PSMD6, AHSA1, DNAJA2	159	106	2026	2.64459	0.00106915	0.00106915	0.0303701
GOTERM_MF_DIRECT	GO:0017025~TBP-class protein binding	8	0.6628	0.000389721	PSMC6, PSMC5, PSMC4, PSMC3, HNRNPF, PSMC2, PSMC1, CAND1	1181	21	16881	5.44526	0.337686	0.0080462	0.6183
GOTERM_BP_DIRECT	GO:1901800~positive regulation of proteasomal protein catabolic process	7	0.57995	0.000499248	PSMC6, PSMC5, PSMC4, PSMC3, PSMC2, FMR1, PSMC1	1174	16	16792	6.25767	0.808415	0.0156142	0.904905
GOTERM_BP_DIRECT	GO:0030163~protein catabolic process	8	0.6628	0.022155	LONP1, PSMC6, PSMC5, PSMC4, PSMC3, PSMC2, PSMC1, CTSD	1174	41	16792	2.79088	1	0.33458	33.4907
Annotation Cluster 22	Enrichment Score: 5.305354127260571
Category	Term	Count	%	PValue	Genes	List Total	Pop Hits	Pop Total	Fold Enrichment	Bonferroni	Benjamini	FDR
UP_KEYWORDS	Neurodegeneration	40	3.314	1.41476e-06	FUS, HK1, ITM2B, STUB1, KARS, PFN1, SQSTM1, ATXN10, TARDBP, NT5C2, DYNC1H1, MARS, INF2, SPTLC1, OPA1, RARS2, AIFM1, AARS, MTPAP, GARS, LMNA, ERLIN2, EEF2, AFG3L2, HNRNPA1, DCTN1, KIF1C, EIF4G1, ATXN2, VCP, HSPB8, PCNA, CTSD, HSPB1, TUBA4A, DNAJB2, GNB4, HSPD1, MATR3, PRPS1	1207	293	20581	2.32783	0.000636438	1.4469e-05	0.00200709
UP_KEYWORDS	Charcot-Marie-Tooth disease	14	1.1599	5.30639e-06	INF2, VCP, AIFM1, HSPB8, AARS, GARS, LMNA, HSPB1, HK1, GNB4, DYNC1H1, KARS, MARS, PRPS1	1207	51	20581	4.68077	0.00238503	4.97463e-05	0.0075279
UP_KEYWORDS	Neuropathy	18	1.4913	1.61606e-05	INF2, SPTLC1, SPTLC2, AIFM1, AARS, LMNA, GARS, HK1, KARS, CCT5, VCP, HSPB8, DNMT1, HSPB1, GNB4, DYNC1H1, PRPS1, MARS	1207	90	20581	3.41027	0.00724594	0.000142584	0.0229245
Annotation Cluster 23	Enrichment Score: 5.227778289263745
Category	Term	Count	%	PValue	Genes	List Total	Pop Hits	Pop Total	Fold Enrichment	Bonferroni	Benjamini	FDR
UP_KEYWORDS	ER-Golgi transport	21	1.73985	4.11882e-07	COPA, KDELR2, SEC31A, NAPG, ARF5, RAB1A, BCAP31, COPB2, COPG1, TMED2, ARF1, COPB1, CNIH4, TRAPPC6B, ARCN1, ARF4, TRAPPC5, TMED10, TRAPPC3, TRAPPC2, ZW10	1207	94	20581	3.80935	0.00018533	4.41301e-06	0.000584334
GOTERM_BP_DIRECT	GO:0006890~retrograde vesicle-mediated transport, Golgi to ER	19	1.57415	1.10938e-05	COPA, KDELR2, KIF11, ARF5, RAB1A, KIF1C, COPB2, COPG1, GBF1, TMED2, TMED3, COPB1, GOLPH3, ARCN1, ARF4, SURF4, TMED10, NSF, ZW10	1174	82	16792	3.31416	0.0360441	0.000458766	0.0201925
GOTERM_BP_DIRECT	GO:0006888~ER to Golgi vesicle-mediated transport	27	2.23695	4.53744e-05	COPA, SEC31A, RAB1A, COPB2, GBF1, DYNLL1, ANK2, TMED2, TMED3, TRAPPC6B, COPB1, TMED10, DYNC1H1, NSF, ZW10, DCTN1, BCAP31, COPG1, VCP, CNIH4, ARCN1, ARF4, SPTBN1, TRAPPC3, SPTB, TRAPPC2, SPTAN1	1174	160	16792	2.41367	0.139419	0.00170476	0.0825641
Annotation Cluster 24	Enrichment Score: 5.093701645089964
Category	Term	Count	%	PValue	Genes	List Total	Pop Hits	Pop Total	Fold Enrichment	Bonferroni	Benjamini	FDR
GOTERM_BP_DIRECT	GO:1904871~positive regulation of protein localization to Cajal body	8	0.6628	5.99761e-08	CCT7, CCT5, TCP1, CCT4, CCT8, CCT2, CCT3, CCT6A	1174	8	16792	14.3032	0.000198441	3.96921e-06	0.000109176
INTERPRO	IPR017998:Chaperone tailless complex polypeptide 1 (TCP-1)	9	0.74565	1.08168e-07	CCT7, CCT5, TCP1, CCT4, CCT8, CCT2, HSPD1, CCT3, CCT6A	1189	12	18559	11.7067	0.00020896	1.30613e-05	0.000185225
GOTERM_BP_DIRECT	GO:1904874~positive regulation of telomerase RNA localization to Cajal body	10	0.8285	1.30935e-07	CCT7, CCT5, TCP1, CCT4, CCT8, RUVBL2, CCT2, CCT3, RUVBL1, CCT6A	1174	15	16792	9.53549	0.00043317	8.17476e-06	0.000238345
INTERPRO	IPR002194:Chaperonin TCP-1, conserved site	8	0.6628	1.39052e-07	CCT7, CCT5, TCP1, CCT4, CCT8, CCT2, CCT3, CCT6A	1189	9	18559	13.8746	0.000268613	1.58027e-05	0.000238109
GOTERM_CC_DIRECT	GO:0005832~chaperonin-containing T-complex	8	0.6628	1.62256e-07	CCT7, CCT5, TCP1, CCT4, CCT8, CCT2, CCT3, CCT6A	1194	9	18224	13.5671	0.00012136	2.52848e-06	0.000246863
GOTERM_CC_DIRECT	GO:0002199~zona pellucida receptor complex	8	0.6628	1.62256e-07	HSPA1L, CCT7, CCT5, TCP1, CCT4, CCT8, CCT2, CCT3	1194	9	18224	13.5671	0.00012136	2.52848e-06	0.000246863
INTERPRO	IPR027413:GroEL-like equatorial domain	9	0.74565	1.18166e-06	CCT7, CCT5, TCP1, CCT4, CCT8, CCT2, HSPD1, CCT3, CCT6A	1189	15	18559	9.36535	0.00228037	0.000108707	0.00202343
GOTERM_CC_DIRECT	GO:0044297~cell body	17	1.40845	2.01222e-06	ACTC1, TCP1, ACTA1, GNAI2, CCT2, CCT3, RPS6, RPL28, STAU1, HSPA1L, CCT7, CCT5, TUBB, CCT4, EZR, CCT8, GNB3	1194	63	18224	4.11858	0.00150401	2.68772e-05	0.00306145
INTERPRO	IPR027409:GroEL-like apical domain	9	0.74565	2.23037e-06	CCT7, CCT5, TCP1, CCT4, CCT8, CCT2, HSPD1, CCT3, CCT6A	1189	16	18559	8.78001	0.00429982	0.000187334	0.00381917
INTERPRO	IPR002423:Chaperonin Cpn60/TCP-1	9	0.74565	2.23037e-06	CCT7, CCT5, TCP1, CCT4, CCT8, CCT2, HSPD1, CCT3, CCT6A	1189	16	18559	8.78001	0.00429982	0.000187334	0.00381917
INTERPRO	IPR027410:TCP-1-like chaperonin intermediate domain	8	0.6628	2.57712e-06	CCT7, CCT5, TCP1, CCT4, CCT8, CCT2, CCT3, CCT6A	1189	12	18559	10.4059	0.00496664	0.000199141	0.00441291
GOTERM_BP_DIRECT	GO:1904851~positive regulation of establishment of protein localization to telomere	7	0.57995	8.02296e-06	CCT7, CCT5, TCP1, CCT4, CCT8, CCT2, CCT6A	1174	9	16792	11.1247	0.0261988	0.000340302	0.0146034
GOTERM_BP_DIRECT	GO:0032212~positive regulation of telomere maintenance via telomerase	10	0.8285	0.000247928	CCT7, CCT5, TCP1, CCT4, CCT8, CCT2, CCT3, CCT6A, HNRNPA1, CTNNB1	1174	32	16792	4.46976	0.559786	0.00817138	0.450349
GOTERM_BP_DIRECT	GO:1901998~toxin transport	10	0.8285	0.000645999	CCT7, COPB2, CCT5, TCP1, CCT4, CCT8, DNAJA1, CCT2, HSPA5, CCT3	1174	36	16792	3.97312	0.882145	0.0199705	1.16942
GOTERM_BP_DIRECT	GO:0007339~binding of sperm to zona pellucida	9	0.74565	0.00238426	HSPA1L, CCT7, CCT5, TCP1, CCT4, CCT8, UBAP2L, CCT2, CCT3	1174	35	16792	3.67798	0.999629	0.0607655	4.25227
GOTERM_BP_DIRECT	GO:0090666~scaRNA localization to Cajal body	3	0.24855	0.0266055	TCP1, CCT4, CCT2	1174	4	16792	10.7274	1	0.382653	38.7904
GOTERM_BP_DIRECT	GO:0051973~positive regulation of telomerase activity	4	0.3314	0.330433	TCP1, CCT4, CCT2, CTNNB1	1174	29	16792	1.97286	1	0.98618	99.9326
Annotation Cluster 25	Enrichment Score: 4.535119280689763
Category	Term	Count	%	PValue	Genes	List Total	Pop Hits	Pop Total	Fold Enrichment	Bonferroni	Benjamini	FDR
INTERPRO	IPR016021:MIF4-like, type 1/2/3	8	0.6628	1.76485e-05	BZW2, EIF4G1, NCBP1, BZW1, EIF4G3, PAIP1, EIF5, EIF2B5	1189	15	18559	8.32475	0.0335224	0.000973731	0.0302166
INTERPRO	IPR003307:W2 domain	6	0.4971	2.00779e-05	BZW2, EIF4G1, BZW1, EIF4G3, EIF5, EIF2B5	1189	7	18559	13.3791	0.0380481	0.00107694	0.0343753
SMART	SM00515:eIF5C	6	0.4971	2.55314e-05	BZW2, EIF4G1, BZW1, EIF4G3, EIF5, EIF2B5	678	7	10057	12.7143	0.0089216	0.000814362	0.0349279
UP_SEQ_FEATURE	domain:W2	6	0.4971	7.99876e-05	BZW2, EIF4G1, BZW1, EIF4G3, EIF5, EIF2B5	1207	9	20063	11.0815	0.240495	0.00668701	0.146121
Annotation Cluster 26	Enrichment Score: 4.518265691383125
Category	Term	Count	%	PValue	Genes	List Total	Pop Hits	Pop Total	Fold Enrichment	Bonferroni	Benjamini	FDR
GOTERM_MF_DIRECT	GO:0005200~structural constituent of cytoskeleton	29	2.40265	1.3405e-09	TLN1, KRT6B, TUBB2A, VIM, ARPC4, TPM1, KRT9, ACTG1, TUBB, ANK2, KRT5, TUBB6, KRT2, MSN, TUBA1A, TUBA1B, TUBB3, TUBB4A, TUBA1C, TUBB4B, ACTB, ACTA1, KRT19, TUBA8, KRT14, TUBA4A, SPTBN1, SPTB, SPTAN1	1181	110	16881	3.76837	1.4169e-06	7.08452e-08	2.13291e-06
KEGG_PATHWAY	hsa05130:Pathogenic Escherichia coli infection	22	1.8227	2.08563e-09	ACTB, ARHGEF2, ROCK1, TUBB2A, ARPC4, NCL, ITGB1, CTNNB1, ACTG1, CDC42, TUBA8, TUBB, CTTN, EZR, TUBA4A, TUBB6, TUBA1A, TUBA1B, TUBB3, TUBB4A, TUBA1C, TUBB4B	662	51	6910	4.5027	5.23492e-07	8.72487e-08	2.71113e-06
INTERPRO	IPR018316:Tubulin/FtsZ, 2-layer sandwich domain	11	0.91135	3.53804e-07	TUBB, TUBA8, TUBB2A, TUBA4A, TUBB6, TUBA1A, TUBA1B, TUBB3, TUBA1C, TUBB4A, TUBB4B	1189	22	18559	7.80446	0.000683316	3.79743e-05	0.000605844
SMART	SM00865:SM00865	11	0.91135	5.51109e-07	TUBB, TUBA8, TUBB2A, TUBA4A, TUBB6, TUBA1A, TUBA1B, TUBB3, TUBA1C, TUBB4A, TUBB4B	678	22	10057	7.41667	0.000193421	2.76338e-05	0.000754057
INTERPRO	IPR017975:Tubulin, conserved site	11	0.91135	5.90033e-07	TUBB, TUBA8, TUBB2A, TUBA4A, TUBB6, TUBA1A, TUBA1B, TUBB3, TUBA1C, TUBB4A, TUBB4B	1189	23	18559	7.46513	0.00113929	5.99952e-05	0.00101035
INTERPRO	IPR008280:Tubulin/FtsZ, C-terminal	11	0.91135	5.90033e-07	TUBB, TUBA8, TUBB2A, TUBA4A, TUBB6, TUBA1A, TUBA1B, TUBB3, TUBA1C, TUBB4A, TUBB4B	1189	23	18559	7.46513	0.00113929	5.99952e-05	0.00101035
INTERPRO	IPR023123:Tubulin, C-terminal	11	0.91135	5.90033e-07	TUBB, TUBA8, TUBB2A, TUBA4A, TUBB6, TUBA1A, TUBA1B, TUBB3, TUBA1C, TUBB4A, TUBB4B	1189	23	18559	7.46513	0.00113929	5.99952e-05	0.00101035
INTERPRO	IPR000217:Tubulin	11	0.91135	9.53459e-07	TUBB, TUBA8, TUBB2A, TUBA4A, TUBB6, TUBA1A, TUBA1B, TUBB3, TUBA1C, TUBB4A, TUBB4B	1189	24	18559	7.15409	0.00184039	9.20999e-05	0.00163267
SMART	SM00864:SM00864	11	0.91135	1.47695e-06	TUBB, TUBA8, TUBB2A, TUBA4A, TUBB6, TUBA1A, TUBA1B, TUBB3, TUBA1C, TUBB4A, TUBB4B	678	24	10057	6.79861	0.000518275	6.47991e-05	0.00202083
INTERPRO	IPR003008:Tubulin/FtsZ, GTPase domain	11	0.91135	1.49798e-06	TUBB, TUBA8, TUBB2A, TUBA4A, TUBB6, TUBA1A, TUBA1B, TUBB3, TUBA1C, TUBB4A, TUBB4B	1189	25	18559	6.86792	0.00288992	0.000131542	0.00256508
GOTERM_BP_DIRECT	GO:0007017~microtubule-based process	13	1.07705	3.313e-06	TUBB2A, VBP1, TUBB, TUBA8, DYNLL1, TUBB6, TUBA4A, TUBA1A, TUBA1B, TUBB4A, TUBA1C, TUBB3, TUBB4B	1174	36	16792	5.16506	0.0109029	0.000150163	0.00603057
INTERPRO	IPR013838:Beta tubulin, autoregulation binding site	6	0.4971	0.000108053	TUBB, TUBB2A, TUBB6, TUBB3, TUBB4A, TUBB4B	1189	9	18559	10.4059	0.188419	0.00416671	0.184867
INTERPRO	IPR002453:Beta tubulin	6	0.4971	0.000108053	TUBB, TUBB2A, TUBB6, TUBB3, TUBB4A, TUBB4B	1189	9	18559	10.4059	0.188419	0.00416671	0.184867
GOTERM_BP_DIRECT	GO:0007010~cytoskeleton organization	23	1.90555	0.0018846	ACTB, KRT6B, TUBB2A, TPM1, CAPZB, TUBA8, LARP4, ANK2, KRT5, MACF1, CFL1, TUBA4A, TUBB6, SPTBN1, MSN, TUBA1A, TUBB3, TUBB4A, TUBA1C, TUBB4B, SPTB, SPTAN1, PRPF40A	1174	161	16792	2.04332	0.998054	0.0494819	3.37554
UP_KEYWORDS	Microtubule	30	2.4855	0.00212326	SHROOM3, PRC1, TUBB2A, STAU2, TUBB, DYNLL1, MACF1, MAP1LC3B, TUBB6, TUBA1A, DYNC1H1, TUBA1B, EMD, TUBA1C, TUBB4A, TUBB3, NUDC, TUBB4B, ARHGEF2, KIF11, MAP1B, NUSAP1, DCTN1, KIF1C, TUBA8, RCC2, CFAP20, TUBA4A, MAP4, CLIP1	1207	280	20581	1.82693	0.615758	0.0126721	2.97046
INTERPRO	IPR002452:Alpha tubulin	5	0.41425	0.00383102	TUBA8, TUBA4A, TUBA1A, TUBA1B, TUBA1C	1189	11	18559	7.09496	0.999398	0.0929662	6.36139
KEGG_PATHWAY	hsa04145:Phagosome	25	2.07125	0.0101182	ACTB, RAB5C, TUBB2A, ATP6V1H, HLA-B, CALR, CANX, ITGB1, ACTG1, TUBB, TUBA8, SEC61B, TFRC, RAC1, RAB5A, TUBB6, TUBA4A, TUBA1A, DYNC1H1, TUBA1B, TUBB3, TUBA1C, SEC61A1, TUBB4A, TUBB4B	662	153	6910	1.70557	0.922122	0.132215	12.3832
KEGG_PATHWAY	hsa04540:Gap junction	16	1.3256	0.018829	EGFR, CDK1, GNAI2, TUBB2A, TUBA8, TJP1, TUBB, TUBB6, TUBA4A, PRKACA, TUBA1A, TUBA1B, TUBB3, TUBB4A, TUBA1C, TUBB4B	662	88	6910	1.89783	0.991529	0.212236	21.8932
GOTERM_BP_DIRECT	GO:0030705~cytoskeleton-dependent intracellular transport	5	0.41425	0.0329489	KIF1C, TUBB, TUBA1A, TUBA1B, TUBA1C	1174	18	16792	3.97312	1	0.440349	45.6585
UP_SEQ_FEATURE	site:Involved in polymerization	3	0.24855	0.0619524	TUBA1A, TUBA1B, TUBA1C	1207	7	20063	7.1238	1	0.869513	68.9361
GOTERM_CC_DIRECT	GO:0005881~cytoplasmic microtubule	6	0.4971	0.240022	RAB3D, CLIP1, SRPRB, TUBA1A, TUBA1B, TUBA1C	1194	51	18224	1.79564	1	0.690607	98.4638
Annotation Cluster 27	Enrichment Score: 4.3781786684994515
Category	Term	Count	%	PValue	Genes	List Total	Pop Hits	Pop Total	Fold Enrichment	Bonferroni	Benjamini	FDR
GOTERM_BP_DIRECT	GO:0006414~translational elongation	10	0.8285	1.04925e-06	TUFM, EEF1A1, EEF1B2, EEF1E1, EEF1A2, RPLP1, EEF1G, RPLP2, EEF2, EEF1D	1174	18	16792	7.94624	0.00346596	5.6916e-05	0.00190997
UP_KEYWORDS	Elongation factor	10	0.8285	3.68497e-05	TUFM, EEF1A1, EEF1B2, EEF1A2, TCEB2, TCEB3, EEF1G, EIF5A, EEF2, EEF1D	1207	30	20581	5.68379	0.0164459	0.000301457	0.0522658
GOTERM_MF_DIRECT	GO:0003746~translation elongation factor activity	11	0.91135	7.46026e-05	TUFM, EEF1A1, EEF1B2, EEF1E1, EEF1A2, TCEB2, TCEB3, EEF1G, EIF5A, EEF2, EEF1D	1181	34	16881	4.62447	0.0758288	0.00183222	0.118637
GOTERM_CC_DIRECT	GO:0005853~eukaryotic translation elongation factor 1 complex	4	0.3314	0.00106468	EEF1A1, EEF1B2, EEF1A2, EEF1D	1194	4	18224	15.263	0.549232	0.00967004	1.60765
Annotation Cluster 28	Enrichment Score: 4.3669521471725545
Category	Term	Count	%	PValue	Genes	List Total	Pop Hits	Pop Total	Fold Enrichment	Bonferroni	Benjamini	FDR
GOTERM_MF_DIRECT	GO:0003924~GTPase activity	51	4.22535	7.39187e-13	RAB9A, TUBB2A, RAB5C, EIF5, EIF5B, RAB1A, CDC42, TUBB6, TUBA1A, GNG5, TUBA1B, TUBB3, TUBA1C, RHOG, ARL1, GTPBP4, OPA1, RAN, EFTUD2, EIF2S3, EEF2, MFN1, RAB18, RRAS2, RAB14, RAB5A, TUBA4A, ARL8B, GNB3, RAB10, TUFM, GPN3, RAB3D, GNAI2, ARF5, BMS1, TUBB, DDX3X, RAC1, RAB11A, TUBB4A, TUBB4B, EEF1A1, DNM1L, TSR1, EEF1A2, TUBA8, ARF1, GSPT2, ARF4, RAP1A	1181	234	16881	3.11532	7.8132e-10	6.01016e-11	1.17615e-09
UP_SEQ_FEATURE	nucleotide phosphate-binding region:GTP	48	3.9768	4.44479e-09	TUFM, GPN3, RAB9A, GNAI2, RAB3D, RAB5C, TUBB2A, EIF5, EIF5B, ARF5, RAB1A, CDC42, TUBB, RAC1, TUBB6, RAB11A, TUBA1A, TUBA1B, TUBA1C, TUBB4A, TUBB3, RHOG, TUBB4B, ARL1, EEF1A1, GTPBP4, DNM1L, OPA1, RAN, EFTUD2, EEF1A2, EIF2S3, DRG1, EEF2, SRPRB, MFN1, TUBA8, RAB18, ARF1, RRAS2, ARF4, GSPT2, RAB5A, RAB14, RAP1A, TUBA4A, ARL8B, RAB10	1207	310	20063	2.57376	1.52855e-05	7.64282e-07	8.12533e-06
UP_KEYWORDS	GTP-binding	48	3.9768	5.06404e-08	TUFM, GPN3, RAB9A, GNAI2, RAB3D, RAB5C, TUBB2A, EIF5, EIF5B, ARF5, RAB1A, CDC42, TUBB, RAC1, TUBB6, RAB11A, TUBA1A, TUBA1B, TUBA1C, TUBB4A, TUBB3, RHOG, TUBB4B, ARL1, EEF1A1, GTPBP4, DNM1L, OPA1, RAN, EFTUD2, EEF1A2, EIF2S3, DRG1, EEF2, SRPRB, MFN1, TUBA8, RAB18, ARF1, RRAS2, ARF4, GSPT2, RAB5A, RAB14, RAP1A, TUBA4A, ARL8B, RAB10	1207	343	20581	2.3862	2.27879e-05	6.33005e-07	7.18434e-05
GOTERM_MF_DIRECT	GO:0005525~GTP binding	56	4.6396	2.81172e-07	HSP90AB1, RAB9A, RAB5C, TUBB2A, EIF5, EIF5B, RAB1A, CDC42, TUBB6, TUBA1A, EIF2B2, TUBA1B, RHOG, TUBA1C, TUBB3, ARL1, GTPBP4, HSP90AA1, OPA1, RAN, EFTUD2, EIF2S3, EEF2, SRPRB, MFN1, RAB18, RRAS2, RAB5A, RAB14, TUBA4A, ARL8B, RAB10, TUFM, GPN3, RAB3D, GNAI2, ARF5, BMS1, ANXA6, TUBB, LANCL2, RAC1, RAB11A, EHD2, TUBB4A, TUBB4B, EEF1A1, DNM1L, TSR1, EEF1A2, DRG1, TUBA8, ARF1, GSPT2, ARF4, RAP1A	1181	384	16881	2.08452	0.000297155	1.18879e-05	0.000447381
INTERPRO	IPR005225:Small GTP-binding protein domain	25	2.07125	0.000163981	ARL1, GTPBP4, RAB9A, RAB3D, RAB5C, RAN, EFTUD2, EIF5B, DRG1, EEF2, ARF5, RAB1A, CDC42, RAB18, ARF1, RRAS2, RAC1, ARF4, RAB14, RAB5A, RAB11A, RAP1A, ARL8B, RAB10, RHOG	1189	167	18559	2.33666	0.27155	0.00596022	0.280426
UP_KEYWORDS	Prenylation	21	1.73985	0.00201847	RAB9A, RAB3D, LMNB1, RAB5C, NAP1L1, LMNA, RAB1A, CDC42, RAB18, PEX19, RRAS2, RAC1, RAB14, RAB5A, DNAJA1, RAB11A, RAP1A, RAB10, GNG5, RHOG, DNAJA2	1207	168	20581	2.13142	0.597166	0.0122117	2.8258
UP_SEQ_FEATURE	short sequence motif:Effector region	14	1.1599	0.00743312	RAB9A, RAB3D, RAB5C, RAB1A, CDC42, RAB18, RRAS2, RAC1, RAB14, RAB5A, RAP1A, RAB11A, RAB10, RHOG	1207	101	20063	2.30407	1	0.274377	12.7497
UP_SEQ_FEATURE	lipid moiety-binding region:S-geranylgeranyl cysteine	14	1.1599	0.012778	RAB9A, RAB3D, RAB5C, RAB1A, CDC42, RAB18, RAC1, RAB14, RAB5A, RAP1A, RAB11A, RAB10, GNG5, RHOG	1207	108	20063	2.15473	1	0.409337	20.9504
GOTERM_BP_DIRECT	GO:0007264~small GTPase mediated signal transduction	28	2.3198	0.0131782	RAB9A, RAB3D, HACD3, RAB5C, ARF5, RAB1A, CDC42, RAC1, RAB11A, DNAJA3, RHOG, GDI1, ARL1, GDI2, RAN, RAP1GDS1, DOCK7, SRPRB, RAB18, ARF1, RRAS2, ARF4, YWHAQ, RAB14, RAB5A, RAP1A, ARL8B, RAB10	1174	246	16792	1.62801	1	0.232362	21.4536
INTERPRO	IPR001806:Small GTPase superfamily	15	1.24275	0.0616299	RAB9A, RAB3D, RAN, RAB5C, RAB1A, CDC42, RAB18, RRAS2, RAC1, RAB14, RAB5A, RAP1A, RAB11A, RAB10, RHOG	1189	139	18559	1.68442	1	0.689769	66.3534
UP_SEQ_FEATURE	propeptide:Removed in mature form	13	1.07705	0.769757	CDC42, ACTC1, PSMB7, PSMB6, RAB18, ACTA1, MAP1LC3B, RRAS2, RAC1, RAP1A, RAB11A, GNG5, RHOG	1207	237	20063	0.911766	1	1	100
Annotation Cluster 29	Enrichment Score: 4.354770401604413
Category	Term	Count	%	PValue	Genes	List Total	Pop Hits	Pop Total	Fold Enrichment	Bonferroni	Benjamini	FDR
GOTERM_CC_DIRECT	GO:0005643~nuclear pore	23	1.90555	5.62025e-10	XPOT, NUP153, NUP160, MYO1C, RAN, XPO4, EIF5A, NUP93, MAD2L1, NUP62, IPO7, TMEM33, IPO4, NUP205, IPO5, KPNA6, NUP107, KPNA4, XPO7, KPNA3, KPNB1, KPNA2, KPNA1	1194	72	18224	4.87567	4.20395e-07	1.1362e-08	8.55091e-07
GOTERM_BP_DIRECT	GO:0006606~protein import into nucleus	19	1.57415	4.24168e-08	NUP153, PDIA3, RAN, NUP93, IPO9, NUP85, NUP188, CSE1L, NUP62, IPO7, HEATR3, CFL1, KPNA6, RANBP1, NUP107, KPNA3, KPNA2, KPNB1, KPNA1	1174	58	16792	4.68554	0.000140347	2.86443e-06	7.72126e-05
UP_KEYWORDS	Translocation	21	1.73985	5.73272e-08	NUP153, MYO1C, NUP160, RRBP1, TIMM17A, NUP93, EIF5A, NUP85, TIMM50, NUP188, TIMM23, SEC62, TIMM44, SEC61B, NUP62, NUP205, SIL1, TOMM22, NUP107, XPO7, SEC61A1	1207	84	20581	4.26284	2.57969e-05	6.78875e-07	8.13299e-05
GOTERM_BP_DIRECT	GO:0075733~intracellular transport of virus	16	1.3256	1.22702e-06	XPO1, NUP153, NUP160, RAN, NUP93, NUP85, NUP188, NUP62, NUP205, NUP107, KPNA4, KPNA3, KPNA2, KPNB1, RPS27A, KPNA1	1174	51	16792	4.48729	0.00405199	6.44459e-05	0.00223356
GOTERM_BP_DIRECT	GO:0007077~mitotic nuclear envelope disassembly	12	0.9942	0.000165697	CDK1, NUP153, NUP62, NUP160, NUP205, LMNA, NUP93, NUP85, NUP188, NUP107, BANF1, EMD	1174	44	16792	3.90088	0.422091	0.00587876	0.301195
GOTERM_BP_DIRECT	GO:0031047~gene silencing by RNA	20	1.657	0.000232454	POLR2H, NCBP2, NCBP1, NUP153, NUP160, RAN, XPO5, FMR1, NUP93, NUP85, NUP188, POLR2C, HIST1H4A, NUP62, SND1, NUP205, PRKRA, H3F3A, NUP107, PABPC1	1174	111	16792	2.57716	0.536653	0.00774039	0.422298
GOTERM_BP_DIRECT	GO:0006409~tRNA export from nucleus	10	0.8285	0.000247928	XPOT, NUP153, NUP62, NUP160, RAN, NUP205, NUP93, NUP85, NUP188, NUP107	1174	32	16792	4.46976	0.559786	0.00817138	0.450349
GOTERM_MF_DIRECT	GO:0017056~structural constituent of nuclear pore	8	0.6628	0.000389721	NUP153, NUP62, TMEM33, NUP205, NUP93, NUP85, NUP188, NUP107	1181	21	16881	5.44526	0.337686	0.0080462	0.6183
UP_KEYWORDS	Nuclear pore complex	11	0.91135	0.000550498	NUP153, NUP62, MYO1C, NUP160, NUP205, NUP93, EIF5A, NUP85, NUP188, NUP107, XPO7	1207	50	20581	3.7513	0.219478	0.00386427	0.778161
GOTERM_BP_DIRECT	GO:0016925~protein sumoylation	19	1.57415	0.00123705	NUP153, NUP160, TRIM28, TP53, NUP93, SAE1, NUP85, NUP188, TOP1, HNRNPK, NUP62, NUP205, PCNA, NUP107, HNRNPC, TOP2B, PARP1, TOP2A, PHC2	1174	117	16792	2.32275	0.98336	0.0346937	2.22804
GOTERM_BP_DIRECT	GO:0051292~nuclear pore complex assembly	5	0.41425	0.00525171	NUP153, TMEM33, NUP205, NUP93, NUP107	1174	11	16792	6.50147	1	0.113964	9.14
GOTERM_BP_DIRECT	GO:0010827~regulation of glucose transport	8	0.6628	0.00683076	NUP153, NUP62, NUP160, NUP205, NUP93, NUP85, NUP188, NUP107	1174	33	16792	3.46745	1	0.139466	11.7299
GOTERM_MF_DIRECT	GO:0005487~nucleocytoplasmic transporter activity	6	0.4971	0.0160263	UPF3A, XPO1, NUP153, NUP62, NUP160, NUP107	1181	22	16881	3.89831	1	0.190086	22.6682
Annotation Cluster 30	Enrichment Score: 4.349426848747275
Category	Term	Count	%	PValue	Genes	List Total	Pop Hits	Pop Total	Fold Enrichment	Bonferroni	Benjamini	FDR
GOTERM_BP_DIRECT	GO:0061621~canonical glycolysis	15	1.24275	2.66276e-10	ALDOA, PKM, GPI, TPI1, PFKL, PFKFB3, PFKFB2, PFKP, PGAM1, HK2, HK1, PFKM, PGK1, GAPDH, ENO1	1174	26	16792	8.25187	8.81107e-07	2.51745e-08	4.8471e-07
UP_KEYWORDS	Glycolysis	13	1.07705	7.73683e-08	ALDOA, PKM, GPI, TPI1, PFKL, PFKP, PGAM1, HK2, HK1, PFKM, PGK1, GAPDH, ENO1	1207	31	20581	7.15057	3.48151e-05	8.92711e-07	0.000109762
GOTERM_BP_DIRECT	GO:0006096~glycolytic process	12	0.9942	1.18025e-05	ALDOA, GPI, TPI1, PFKL, PFKFB2, PGAM1, HK2, HK1, PFKM, PGK1, GAPDH, ENO1	1174	34	16792	5.0482	0.0383018	0.000482039	0.0214822
BIOCARTA	h_glycolysisPathway:Glycolysis Pathway	8	0.6628	2.83314e-05	GPI, TPI1, PFKL, PGAM1, HK1, PGK1, GAPDH, ENO1	196	10	1625	6.63265	0.00553764	0.0018493	0.0353872
KEGG_PATHWAY	hsa01130:Biosynthesis of antibiotics	37	3.06545	0.000424202	ALDOA, HSD17B10, LDHB, ASS1, PGAM1, HK2, HK1, HADHA, ALDH3A2, PDHB, HADHB, PKM, TPI1, GAPDH, ENO1, NSDHL, UAP1, ACADM, PFKL, CS, PFKP, FDPS, ACLY, PFKM, IDH3A, GART, SDHA, GPI, NME2, GFPT1, PHGDH, ADSL, PGK1, PAICS, MDH2, PRPS2, PRPS1	662	212	6910	1.82174	0.101022	0.0117633	0.550023
GOTERM_BP_DIRECT	GO:0006094~gluconeogenesis	11	0.91135	0.00074051	ALDOA, SLC25A11, GPI, TPI1, SLC25A13, SLC25A10, PGAM1, PGK1, GAPDH, MDH2, ENO1	1174	44	16792	3.57581	0.913815	0.0218413	1.33942
KEGG_PATHWAY	hsa01200:Carbon metabolism	23	1.90555	0.000889749	ALDOA, ACADM, PFKL, CS, PFKP, HK2, PGAM1, HK1, PFKM, HADHA, IDH3A, PDHB, PKM, SDHA, GPI, TPI1, PHGDH, PGK1, GAPDH, MDH2, PRPS2, ENO1, PRPS1	662	113	6910	2.12456	0.200226	0.0220949	1.15044
KEGG_PATHWAY	hsa00010:Glycolysis / Gluconeogenesis	16	1.3256	0.00134398	ALDOA, PKM, GPI, LDHB, TPI1, PFKL, PFKP, PGAM1, HK2, HK1, PFKM, PGK1, GAPDH, ALDH3A2, PDHB, ENO1	662	67	6910	2.49267	0.286495	0.0302218	1.73304
KEGG_PATHWAY	hsa01230:Biosynthesis of amino acids	17	1.40845	0.00139541	ALDOA, PFKL, ASS1, MAT2A, CS, PGAM1, PFKP, PFKM, IDH3A, PKM, TPI1, PHGDH, PGK1, GAPDH, PRPS2, ENO1, PRPS1	662	74	6910	2.39793	0.295658	0.0287852	1.7988
KEGG_PATHWAY	hsa00051:Fructose and mannose metabolism	9	0.74565	0.00887423	ALDOA, TPI1, PFKL, PFKFB3, PFKFB2, HK2, PFKP, HK1, PFKM	662	32	6910	2.93571	0.893262	0.123317	10.9411
Annotation Cluster 31	Enrichment Score: 4.160055545265387
Category	Term	Count	%	PValue	Genes	List Total	Pop Hits	Pop Total	Fold Enrichment	Bonferroni	Benjamini	FDR
UP_SEQ_FEATURE	domain:SAP	9	0.74565	5.14712e-05	HNRNPUL2, HNRNPUL1, SAFB, XRCC6, DEK, ACIN1, HNRNPU, SF3B2, SAFB2	1207	24	20063	6.23333	0.162232	0.00452853	0.0940504
SMART	SM00513:SAP	9	0.74565	8.00466e-05	HNRNPUL2, HNRNPUL1, SAFB, XRCC6, DEK, ACIN1, HNRNPU, SF3B2, SAFB2	678	23	10057	5.80435	0.0277064	0.00200495	0.109469
INTERPRO	IPR003034:SAP domain	9	0.74565	8.0339e-05	HNRNPUL2, HNRNPUL1, SAFB, XRCC6, DEK, ACIN1, HNRNPU, SF3B2, SAFB2	1189	24	18559	5.85334	0.143774	0.00322855	0.137482
Annotation Cluster 32	Enrichment Score: 4.08876368776166
Category	Term	Count	%	PValue	Genes	List Total	Pop Hits	Pop Total	Fold Enrichment	Bonferroni	Benjamini	FDR
SMART	SM00232:JAB_MPN	7	0.57995	3.13851e-05	PSMD14, COPS5, COPS6, EIF3H, PRPF8, EIF3F, PSMD7	678	11	10057	9.43939	0.0109559	0.000847051	0.0429344
UP_SEQ_FEATURE	domain:MPN	7	0.57995	3.14415e-05	PSMD14, COPS5, COPS6, EIF3H, PRPF8, EIF3F, PSMD7	1207	12	20063	9.69629	0.102488	0.00327128	0.0574613
INTERPRO	IPR000555:JAB1/Mov34/MPN/PAD-1	7	0.57995	4.48968e-05	PSMD14, COPS5, COPS6, EIF3H, PRPF8, EIF3F, PSMD7	1189	12	18559	9.1052	0.0830869	0.00216621	0.0768524
INTERPRO	IPR024969:Rpn11/EIF3F C-terminal domain	4	0.3314	0.000996559	PSMD14, COPS6, EIF3F, PSMD7	1189	4	18559	15.6089	0.854315	0.0283415	1.69284
Annotation Cluster 33	Enrichment Score: 3.9212590901717417
Category	Term	Count	%	PValue	Genes	List Total	Pop Hits	Pop Total	Fold Enrichment	Bonferroni	Benjamini	FDR
INTERPRO	IPR001751:S100/Calbindin-D9k, conserved site	11	0.91135	1.49798e-06	S100A4, S100A6, HRNR, S100A8, S100A7, FLG, S100A9, S100A11, S100A10, S100A1, S100A2	1189	25	18559	6.86792	0.00288992	0.000131542	0.00256508
INTERPRO	IPR013787:S100/CaBP-9k-type, calcium binding, subdomain	11	0.91135	7.25059e-06	S100A4, S100A6, HRNR, S100A8, S100A7, FLG, S100A9, S100A11, S100A10, S100A1, S100A2	1189	29	18559	5.92062	0.0139105	0.000451775	0.012415
SMART	SM01394:SM01394	11	0.91135	7.71902e-06	S100A4, S100A6, HRNR, S100A8, S100A7, FLG, S100A9, S100A11, S100A10, S100A1, S100A2	678	28	10057	5.82738	0.00270572	0.000270902	0.0105611
UP_SEQ_FEATURE	calcium-binding region:2; high affinity	7	0.57995	0.0015095	S100A4, S100A8, S100A7, S100A9, S100A11, S100A1, S100A2	1207	22	20063	5.28888	0.994456	0.076814	2.72375
UP_SEQ_FEATURE	calcium-binding region:1; low affinity	6	0.4971	0.00445475	S100A4, S100A8, S100A9, S100A11, S100A1, S100A2	1207	19	20063	5.24912	1	0.180781	7.83753
GOTERM_MF_DIRECT	GO:0050786~RAGE receptor binding	5	0.41425	0.00526436	S100A4, HMGB1, S100A8, S100A7, S100A9	1181	11	16881	6.49719	0.996224	0.0787704	8.05542
Annotation Cluster 34	Enrichment Score: 3.7316089017170975
Category	Term	Count	%	PValue	Genes	List Total	Pop Hits	Pop Total	Fold Enrichment	Bonferroni	Benjamini	FDR
GOTERM_MF_DIRECT	GO:0008565~protein transporter activity	21	1.73985	6.20795e-08	XPO6, AP2S1, IPO11, IPO9, SEC62, AP2B1, AP2A2, IPO7, IPO4, RANBP6, IPO5, KPNA6, RAP1A, KPNA4, TNPO2, KPNA3, KPNB1, TNPO1, KPNA2, KPNA1, TNPO3	1181	72	16881	4.16903	6.56158e-05	2.85295e-06	9.87766e-05
GOTERM_MF_DIRECT	GO:0008139~nuclear localization sequence binding	13	1.07705	1.36989e-07	NUP153, IPO4, IPO5, RANBP6, KPNA6, KPNA4, TNPO2, KPNA3, KPNB1, TNPO1, KPNA2, KPNA1, TNPO3	1181	28	16881	6.63642	0.000144787	6.03322e-06	0.000217968
GOTERM_BP_DIRECT	GO:0006607~NLS-bearing protein import into nucleus	11	0.91135	1.31424e-06	IPO4, IPO5, RANBP6, KPNA6, KPNA4, TNPO2, KPNA3, KPNB1, KPNA2, TNPO1, KPNA1	1174	23	16792	6.84068	0.00433939	6.79482e-05	0.00239233
UP_SEQ_FEATURE	repeat:ARM 3	11	0.91135	3.5785e-05	JUP, HSPBP1, RAP1GDS1, KPNA6, ARMCX3, KPNA4, ARMC6, KPNA3, KPNA2, KPNA1, CTNNB1	1207	36	20063	5.07901	0.115795	0.00351002	0.0653967
UP_SEQ_FEATURE	repeat:ARM 2	11	0.91135	4.64133e-05	JUP, HSPBP1, RAP1GDS1, KPNA6, ARMCX3, KPNA4, ARMC6, KPNA3, KPNA2, KPNA1, CTNNB1	1207	37	20063	4.94174	0.147532	0.00430474	0.0848121
UP_SEQ_FEATURE	repeat:ARM 4	10	0.8285	6.00451e-05	JUP, HSPBP1, RAP1GDS1, KPNA6, KPNA4, ARMC6, KPNA3, KPNA2, KPNA1, CTNNB1	1207	31	20063	5.362	0.186575	0.00514923	0.109709
INTERPRO	IPR000225:Armadillo	12	0.9942	6.06114e-05	JUP, AP2B1, RAP1GDS1, KPNA6, ARMCX3, KPNA4, ARMC6, KPNA3, KPNB1, KPNA2, KPNA1, CTNNB1	1189	43	18559	4.35598	0.110508	0.00259894	0.103739
UP_SEQ_FEATURE	repeat:ARM 10; atypical	5	0.41425	0.000176701	KPNA6, KPNA4, KPNA3, KPNA2, KPNA1	1207	6	20063	13.8518	0.455413	0.0131246	0.322527
UP_SEQ_FEATURE	repeat:ARM 1; truncated	5	0.41425	0.000176701	KPNA6, KPNA4, KPNA3, KPNA2, KPNA1	1207	6	20063	13.8518	0.455413	0.0131246	0.322527
UP_SEQ_FEATURE	region of interest:NLS binding site (minor)	5	0.41425	0.000176701	KPNA6, KPNA4, KPNA3, KPNA2, KPNA1	1207	6	20063	13.8518	0.455413	0.0131246	0.322527
UP_SEQ_FEATURE	region of interest:NLS binding site (major)	5	0.41425	0.000176701	KPNA6, KPNA4, KPNA3, KPNA2, KPNA1	1207	6	20063	13.8518	0.455413	0.0131246	0.322527
SMART	SM00185:ARM	11	0.91135	0.000190102	JUP, AP2B1, RAP1GDS1, KPNA6, KPNA4, ARMC6, KPNA3, KPNB1, KPNA2, KPNA1, CTNNB1	678	39	10057	4.18376	0.0645542	0.00391772	0.259795
UP_SEQ_FEATURE	repeat:ARM 9	7	0.57995	0.000462036	JUP, KPNA6, KPNA4, KPNA3, KPNA2, KPNA1, CTNNB1	1207	18	20063	6.46419	0.795934	0.0306824	0.841264
INTERPRO	IPR024931:Importin subunit alpha	5	0.41425	0.000499974	KPNA6, KPNA4, KPNA3, KPNA2, KPNA1	1189	7	18559	11.1492	0.61947	0.0157144	0.852701
GOTERM_BP_DIRECT	GO:0019054~modulation by virus of host process	5	0.41425	0.000698697	KPNA4, KPNA3, KPNB1, KPNA2, KPNA1	1174	7	16792	10.2166	0.901016	0.0211871	1.26424
UP_SEQ_FEATURE	domain:IBB	5	0.41425	0.00074783	KPNA6, KPNA4, KPNA3, KPNA2, KPNA1	1207	8	20063	10.3889	0.923674	0.0457	1.35828
COG_ONTOLOGY	Intracellular trafficking and secretion	11	0.91135	0.0010348	COPG1, IPO4, IPO5, RANBP6, KPNA6, KPNA4, TNPO2, KPNA3, KPNB1, KPNA2, TNPO1	159	42	2026	3.33723	0.0305828	0.0154101	0.878071
UP_SEQ_FEATURE	repeat:ARM 5	8	0.6628	0.00135043	JUP, RAP1GDS1, KPNA6, KPNA4, KPNA3, KPNA2, KPNA1, CTNNB1	1207	29	20063	4.58544	0.990412	0.0711113	2.44007
UP_SEQ_FEATURE	repeat:ARM 8	7	0.57995	0.0015095	JUP, KPNA6, KPNA4, KPNA3, KPNA2, KPNA1, CTNNB1	1207	22	20063	5.28888	0.994456	0.076814	2.72375
PIR_SUPERFAMILY	PIRSF005673:importin subunit alpha	5	0.41425	0.00159756	KPNA6, KPNA4, KPNA3, KPNA2, KPNA1	149	7	1692	8.11122	0.18637	0.18637	1.84219
INTERPRO	IPR002652:Importin-alpha, importin-beta-binding domain	5	0.41425	0.00162219	KPNA6, KPNA4, KPNA3, KPNA2, KPNA1	1189	9	18559	8.67162	0.956571	0.0426289	2.74177
UP_SEQ_FEATURE	repeat:ARM 7	7	0.57995	0.00245604	JUP, KPNA6, KPNA4, KPNA3, KPNA2, KPNA1, CTNNB1	1207	24	20063	4.84814	0.999788	0.112289	4.39575
UP_SEQ_FEATURE	repeat:ARM 6	7	0.57995	0.00379027	JUP, KPNA6, KPNA4, KPNA3, KPNA2, KPNA1, CTNNB1	1207	26	20063	4.47521	0.999998	0.157882	6.70651
UP_SEQ_FEATURE	repeat:ARM 1	6	0.4971	0.0359264	JUP, HSPBP1, RAP1GDS1, ARMCX3, ARMC6, CTNNB1	1207	31	20063	3.2172	1	0.723053	48.7699
Annotation Cluster 35	Enrichment Score: 3.6155534481890905
Category	Term	Count	%	PValue	Genes	List Total	Pop Hits	Pop Total	Fold Enrichment	Bonferroni	Benjamini	FDR
INTERPRO	IPR009000:Translation elongation/initiation factor/Ribosomal, beta-barrel	11	0.91135	1.0254e-05	TUFM, RPL35A, EEF1A1, EEF1A2, EFTUD2, GSPT2, AARS, RPL3, EIF5B, EIF2S3, EEF2	1189	30	18559	5.72327	0.0196159	0.000600148	0.0175572
INTERPRO	IPR004161:Translation elongation factor EFTu/EF1A, domain 2	8	0.6628	1.76485e-05	TUFM, EEF1A1, EEF1A2, EFTUD2, GSPT2, EIF5B, EIF2S3, EEF2	1189	15	18559	8.32475	0.0335224	0.000973731	0.0302166
INTERPRO	IPR000795:Elongation factor, GTP-binding domain	8	0.6628	0.000160072	TUFM, EEF1A1, EEF1A2, EFTUD2, GSPT2, EIF5B, EIF2S3, EEF2	1189	20	18559	6.24357	0.266028	0.00593012	0.27375
INTERPRO	IPR009001:Translation elongation factor EF1A/initiation factor IF2gamma, C-terminal	5	0.41425	0.00383102	TUFM, EEF1A1, EEF1A2, GSPT2, EIF2S3	1189	11	18559	7.09496	0.999398	0.0929662	6.36139
INTERPRO	IPR004160:Translation elongation factor EFTu/EF1A, C-terminal	4	0.3314	0.00753359	TUFM, EEF1A1, EEF1A2, GSPT2	1189	7	18559	8.91938	1	0.166919	12.1458
Annotation Cluster 36	Enrichment Score: 3.591608588863633
Category	Term	Count	%	PValue	Genes	List Total	Pop Hits	Pop Total	Fold Enrichment	Bonferroni	Benjamini	FDR
INTERPRO	IPR004087:K Homology domain	13	1.07705	2.553e-06	KHDRBS1, HDLBP, FMR1, PNO1, SF1, IGF2BP2, FXR2, FXR1, HNRNPK, PCBP1, PCBP2, KHSRP, QKI	1189	38	18559	5.33989	0.00492025	0.000205495	0.0043716
SMART	SM00322:KH	13	1.07705	4.18054e-06	KHDRBS1, HDLBP, FMR1, PNO1, SF1, IGF2BP2, FXR2, FXR1, HNRNPK, PCBP1, PCBP2, KHSRP, QKI	678	38	10057	5.07456	0.0014663	0.000163028	0.00571991
INTERPRO	IPR004088:K Homology domain, type 1	13	1.07705	1.39026e-05	KHDRBS1, HDLBP, FMR1, PNO1, SF1, IGF2BP2, FXR2, FXR1, HNRNPK, PCBP1, PCBP2, KHSRP, QKI	1189	44	18559	4.61172	0.0265026	0.000789691	0.0238039
UP_SEQ_FEATURE	domain:KH 1	9	0.74565	5.14712e-05	HDLBP, HNRNPK, PCBP1, FMR1, PCBP2, KHSRP, IGF2BP2, FXR2, FXR1	1207	24	20063	6.23333	0.162232	0.00452853	0.0940504
UP_SEQ_FEATURE	domain:KH 2	9	0.74565	5.14712e-05	HDLBP, HNRNPK, PCBP1, FMR1, PCBP2, KHSRP, IGF2BP2, FXR2, FXR1	1207	24	20063	6.23333	0.162232	0.00452853	0.0940504
UP_SEQ_FEATURE	domain:KH 3	6	0.4971	0.0014066	HDLBP, HNRNPK, PCBP1, PCBP2, KHSRP, IGF2BP2	1207	15	20063	6.64888	0.992099	0.0728464	2.54033
INTERPRO	IPR022034:Fragile X mental retardation protein family	3	0.24855	0.0117596	FMR1, FXR2, FXR1	1189	3	18559	15.6089	1	0.240695	18.3364
INTERPRO	IPR008395:Agenet-like domain	3	0.24855	0.0117596	FMR1, FXR2, FXR1	1189	3	18559	15.6089	1	0.240695	18.3364
UP_SEQ_FEATURE	domain:KH 4	3	0.24855	0.0619524	HDLBP, KHSRP, IGF2BP2	1207	7	20063	7.1238	1	0.869513	68.9361
Annotation Cluster 37	Enrichment Score: 3.550834593760756
Category	Term	Count	%	PValue	Genes	List Total	Pop Hits	Pop Total	Fold Enrichment	Bonferroni	Benjamini	FDR
GOTERM_MF_DIRECT	GO:1990446~U1 snRNP binding	7	0.57995	7.5885e-07	SNRPD3, SNRPD1, SNRPA, SNRPD2, SNRNP70, SNRPC, SNRPG	1181	7	16881	14.2938	0.000801783	2.86462e-05	0.00120742
GOTERM_CC_DIRECT	GO:0000243~commitment complex	5	0.41425	0.000544898	SNRPD3, U2AF2, SNRPD1, SNRNP70, SNRPC	1194	7	18224	10.9021	0.334818	0.00528074	0.82583
GOTERM_CC_DIRECT	GO:0071010~prespliceosome	3	0.24855	0.0538301	SNRPD3, SNRPD1, SNRPC	1194	6	18224	7.63149	1	0.262384	56.9094
Annotation Cluster 38	Enrichment Score: 3.308558646443197
Category	Term	Count	%	PValue	Genes	List Total	Pop Hits	Pop Total	Fold Enrichment	Bonferroni	Benjamini	FDR
UP_SEQ_FEATURE	domain:HTH La-type RNA-binding	5	0.41425	0.000392619	LARP4, LARP7, SSB, LARP4B, LARP1	1207	7	20063	11.873	0.740885	0.0266481	0.7153
INTERPRO	IPR006630:RNA-binding protein Lupus La	5	0.41425	0.000499974	LARP4, LARP7, SSB, LARP4B, LARP1	1189	7	18559	11.1492	0.61947	0.0157144	0.852701
SMART	SM00715:LA	5	0.41425	0.000604513	LARP4, LARP7, SSB, LARP4B, LARP1	678	7	10057	10.5952	0.191236	0.0111088	0.823967
Annotation Cluster 39	Enrichment Score: 3.301934705968759
Category	Term	Count	%	PValue	Genes	List Total	Pop Hits	Pop Total	Fold Enrichment	Bonferroni	Benjamini	FDR
UP_KEYWORDS	Cell cycle	64	5.3024	5.95224e-05	STEAP3, CLTA, SPIN1, PRC1, E2F7, KNTC1, CLTC, RPS3, CDC42, MCM7, CCAR2, CDK13, ZW10, KHDRBS1, CDK1, ARHGEF2, RBBP4, KIF11, RAN, TP53, NUSAP1, CDC5L, MCM3, PPP1CB, MCM4, MCM5, NCAPD3, RBBP8, NCAPD2, MCM6, MAD2L1, KRT18, RCC2, CDK2AP1, PELO, PSME3, ARL8B, USP22, RUVBL1, EID1, PPP6C, GNAI2, USP9X, RCC1, CDC37, MLF1, SPC24, NCAPH, NCAPG, CDC123, RAB11A, ZWILCH, NSUN2, NUDC, BUB3, HELLS, PRPF40A, ERH,…	1207	650	20581	1.6789	0.0264303	0.000469817	0.0844111
GOTERM_BP_DIRECT	GO:0051301~cell division	44	3.6454	0.000215985	CLTA, GNAI2, USP9X, KNTC1, CLTC, RCC1, CDC37, RPS3, SPC24, CDC42, TUBB, NCAPH, NCAPG, CDC123, TUBA1A, ZWILCH, NSUN2, TUBA1B, NUDC, TUBA1C, HELLS, BUB3, CDK13, ZW10, PRPF40A, CDK1, ARHGEF2, KIF11, PDS5A, CKAP5, RAN, BIRC6, PPP1CB, MCM5, NCAPD3, SMC4, RBBP8, NCAPD2, MAD2L1, RCC2, MAP4, PELO, ARL8B, RUVBL1	1174	350	16792	1.79812	0.510696	0.00726706	0.392435
UP_KEYWORDS	Cell division	41	3.39685	0.000384859	CLTA, PRC1, GNAI2, USP9X, KNTC1, CLTC, RCC1, CDC37, RPS3, SPC24, CDC42, NCAPH, NCAPG, CDC123, ZWILCH, NSUN2, NUDC, HELLS, BUB3, CDK13, PRPF40A, ZW10, CDK1, ARHGEF2, KIF11, PDS5A, CKAP5, RAN, NUSAP1, BIRC6, PPP1CB, MCM5, NCAPD3, SMC4, RBBP8, NCAPD2, MAD2L1, RCC2, PELO, ARL8B, RUVBL1	1207	388	20581	1.80182	0.159047	0.00278997	0.544615
UP_KEYWORDS	Mitosis	30	2.4855	0.000765461	CLTA, USP9X, KNTC1, CLTC, RCC1, RPS3, SPC24, NCAPH, NCAPG, ZWILCH, NSUN2, BUB3, HELLS, NUDC, ZW10, CDK1, ARHGEF2, KIF11, PDS5A, RAN, CKAP5, NUSAP1, BIRC6, NCAPD3, SMC4, RBBP8, NCAPD2, MAD2L1, RCC2, RUVBL1	1207	262	20581	1.95245	0.291489	0.00505467	1.08049
GOTERM_BP_DIRECT	GO:0007067~mitotic nuclear division	29	2.40265	0.00816576	CLTA, USP9X, KNTC1, CLTC, RCC1, RPS3, SPC24, PBRM1, ZWILCH, NSUN2, HELLS, TUBB3, NUDC, ZW10, CDK1, ARHGEF2, KIF11, RAN, CKAP5, BIRC6, RPS6, DCTN1, RBBP8, SRSF2, NUP62, RCC2, CLIP1, AKAP8, RUVBL1	1174	248	16792	1.67256	1	0.160578	13.865
Annotation Cluster 40	Enrichment Score: 3.276898288874768
Category	Term	Count	%	PValue	Genes	List Total	Pop Hits	Pop Total	Fold Enrichment	Bonferroni	Benjamini	FDR
UP_SEQ_FEATURE	domain:DRBM 1	7	0.57995	3.14415e-05	DHX9, PRKRA, ILF3, STRBP, EIF2AK2, STAU2, STAU1	1207	12	20063	9.69629	0.102488	0.00327128	0.0574613
UP_SEQ_FEATURE	domain:DRBM 2	7	0.57995	3.14415e-05	DHX9, PRKRA, ILF3, STRBP, EIF2AK2, STAU2, STAU1	1207	12	20063	9.69629	0.102488	0.00327128	0.0574613
SMART	SM00358:DSRM	7	0.57995	0.000838376	DHX9, PRKRA, ILF3, STRBP, EIF2AK2, STAU2, STAU1	678	18	10057	5.76852	0.255017	0.0146119	1.14104
INTERPRO	IPR014720:Double-stranded RNA-binding-like domain	8	0.6628	0.00155746	DHX9, PRKRA, ILF3, STRBP, EIF2AK2, RPS2, STAU2, STAU1	1189	28	18559	4.45969	0.950776	0.0427043	2.63374
UP_SEQ_FEATURE	domain:DRBM 3	3	0.24855	0.0319628	PRKRA, STAU2, STAU1	1207	5	20063	9.97332	1	0.687671	44.7797
Annotation Cluster 41	Enrichment Score: 3.2608059692746685
Category	Term	Count	%	PValue	Genes	List Total	Pop Hits	Pop Total	Fold Enrichment	Bonferroni	Benjamini	FDR
GOTERM_BP_DIRECT	GO:0006418~tRNA aminoacylation for protein translation	18	1.4913	3.81425e-10	RARS2, NARS, DARS, AIMP1, AIMP2, AARS, GARS, EPRS, QARS, VARS, KARS, PPA1, IARS, RARS, EEF1E1, LARS, FARSB, MARS	1174	40	16792	6.43646	1.26213e-06	3.50593e-08	6.94319e-07
UP_KEYWORDS	Aminoacyl-tRNA synthetase	14	1.1599	1.23124e-07	IARS, RARS2, DARS, NARS, RARS, AARS, FARSB, GARS, LARS, EPRS, QARS, VARS, KARS, MARS	1207	38	20581	6.28208	5.54042e-05	1.38514e-06	0.000174675
INTERPRO	IPR001412:Aminoacyl-tRNA synthetase, class I, conserved site	8	0.6628	1.76485e-05	IARS, RARS2, RARS, LARS, EPRS, QARS, VARS, MARS	1189	15	18559	8.32475	0.0335224	0.000973731	0.0302166
UP_SEQ_FEATURE	short sequence motif:"HIGH" region	8	0.6628	4.92895e-05	IARS, RARS2, RARS, LARS, EPRS, QARS, VARS, MARS	1207	18	20063	7.38765	0.155922	0.00445088	0.0900657
INTERPRO	IPR014729:Rossmann-like alpha/beta/alpha sandwich fold	11	0.91135	0.000248424	IARS, ASS1, RARS2, RARS, LARS, EPRS, PCYT1A, QARS, VARS, ETFA, MARS	1189	42	18559	4.08805	0.381225	0.00838594	0.424544
INTERPRO	IPR009080:Aminoacyl-tRNA synthetase, class 1a, anticodon-binding	6	0.4971	0.000888915	IARS, RARS2, RARS, LARS, VARS, MARS	1189	13	18559	7.20411	0.820602	0.0256966	1.5113
UP_SEQ_FEATURE	short sequence motif:"KMSKS" region	6	0.4971	0.00194544	IARS, LARS, EPRS, QARS, VARS, MARS	1207	16	20063	6.23333	0.998765	0.0937894	3.49722
UP_KEYWORDS	Ligase	35	2.89975	0.00235841	LTN1, NARS, ASS1, CTPS1, SAE1, QARS, CAD, CBLL1, VARS, STUB1, KARS, IARS, PRPF19, TRIM5, LARS, ACSL3, RTCB, MARS, RARS2, DARS, AARS, TRIM28, UBR4, GARS, EPRS, TRIM25, HLTF, TRIM21, GART, UFL1, KCMF1, RARS, UBE2M, FARSB, PAICS	1207	347	20581	1.71988	0.654422	0.0138835	3.29433
GOTERM_MF_DIRECT	GO:0004812~aminoacyl-tRNA ligase activity	6	0.4971	0.00503713	IARS, LARS, QARS, VARS, KARS, MARS	1181	17	16881	5.04488	0.995193	0.0776903	7.72066
KEGG_PATHWAY	hsa00970:Aminoacyl-tRNA biosynthesis	14	1.1599	0.00869528	IARS, RARS2, DARS, NARS, RARS, AARS, FARSB, GARS, LARS, EPRS, QARS, VARS, KARS, MARS	662	66	6910	2.21414	0.888314	0.128033	10.7318
GOTERM_BP_DIRECT	GO:0006450~regulation of translational fidelity	5	0.41425	0.01736	IARS, AARS, LARS, VARS, RPS5	1174	15	16792	4.76775	1	0.281892	27.2968
GOTERM_MF_DIRECT	GO:0002161~aminoacyl-tRNA editing activity	4	0.3314	0.0281942	IARS, AARS, LARS, VARS	1181	10	16881	5.71753	1	0.280056	36.5586
INTERPRO	IPR002300:Aminoacyl-tRNA synthetase, class Ia	3	0.24855	0.0516746	IARS, LARS, VARS	1189	6	18559	7.80446	1	0.630356	59.689
INTERPRO	IPR013155:Valyl/Leucyl/Isoleucyl-tRNA synthetase, class I, anticodon-binding	3	0.24855	0.0516746	IARS, LARS, VARS	1189	6	18559	7.80446	1	0.630356	59.689
INTERPRO	IPR009008:Valyl/Leucyl/Isoleucyl-tRNA synthetase, class Ia, editing domain	3	0.24855	0.0516746	IARS, LARS, VARS	1189	6	18559	7.80446	1	0.630356	59.689
Annotation Cluster 42	Enrichment Score: 3.2275205429367704
Category	Term	Count	%	PValue	Genes	List Total	Pop Hits	Pop Total	Fold Enrichment	Bonferroni	Benjamini	FDR
INTERPRO	IPR002464:DNA/RNA helicase, ATP-dependent, DEAH-box type, conserved site	8	0.6628	0.000314496	DHX8, DHX9, DHX38, DHX15, DHX36, DHX30, CHD4, CHD3	1189	22	18559	5.67597	0.455399	0.0104229	0.537172
INTERPRO	IPR011709:Domain of unknown function DUF1605	7	0.57995	0.000455399	DHX8, DHX9, DHX38, DHX37, DHX15, DHX36, DHX30	1189	17	18559	6.4272	0.58523	0.0145601	0.776958
GOTERM_MF_DIRECT	GO:0008026~ATP-dependent helicase activity	9	0.74565	0.000634851	DHX8, DHX9, DDX23, DHX38, SNRNP200, DDX1, DHX36, DHX30, CHD4	1181	29	16881	4.43601	0.488931	0.0125852	1.00536
INTERPRO	IPR007502:Helicase-associated domain	7	0.57995	0.000646298	DHX8, DHX9, DHX38, DHX37, DHX15, DHX36, DHX30	1189	18	18559	6.07013	0.713223	0.0193272	1.10096
SMART	SM00847:SM00847	7	0.57995	0.000838376	DHX8, DHX9, DHX38, DHX37, DHX15, DHX36, DHX30	678	18	10057	5.76852	0.255017	0.0146119	1.14104
UP_SEQ_FEATURE	short sequence motif:DEAH box	10	0.8285	0.000875642	DHX8, DHX38, DHX37, DHX15, SMARCA5, DHX36, DHX30, CHD4, HELLS, CHD3	1207	43	20063	3.86563	0.950839	0.0506163	1.58867
Annotation Cluster 43	Enrichment Score: 3.153911608635718
Category	Term	Count	%	PValue	Genes	List Total	Pop Hits	Pop Total	Fold Enrichment	Bonferroni	Benjamini	FDR
UP_SEQ_FEATURE	domain:EF-hand 2	31	2.56835	6.35827e-07	S100A4, MYL6, S100A6, HRNR, S100A8, S100A7, S100A9, CALU, EFHD2, MACF1, SLC25A24, RASGRP1, PLCD3, CALML5, SDF4, S100A1, S100A2, HPCAL1, CAPNS1, ACTN4, S100A11, ACTN1, MYL12A, SLC25A13, FLG, FKBP10, PDCD6, RCN1, CALM2, RCN2, SPTAN1	1207	185	20063	2.78534	0.00218422	8.40968e-05	0.00116232
UP_SEQ_FEATURE	domain:EF-hand 1	30	2.4855	1.9779e-06	S100A4, MYL6, S100A6, HRNR, S100A8, S100A7, S100A9, CALU, EFHD2, MACF1, SLC25A24, RASGRP1, PLCD3, CALML5, SDF4, S100A1, S100A2, HPCAL1, ACTN4, S100A11, ACTN1, MYL12A, SLC25A13, FLG, FKBP10, PDCD6, RCN1, CALM2, RCN2, SPTAN1	1207	185	20063	2.69549	0.00677893	0.000251895	0.00361566
INTERPRO	IPR018247:EF-Hand 1, calcium-binding site	30	2.4855	3.05348e-06	S100A4, S100A6, HRNR, S100A8, S100A7, S100A9, CALU, MACF1, SLC25A24, RASGRP1, PLCD3, CALML5, EHD2, SDF4, S100A1, S100A2, TESC, HPCAL1, CAPNS1, ACTN4, S100A11, ACTN1, MYL12A, FLG, FKBP10, PDCD6, CALM2, RCN1, RCN2, SPTAN1	1189	178	18559	2.63072	0.00588196	0.000226872	0.00522858
INTERPRO	IPR002048:EF-hand domain	32	2.6512	5.82021e-05	S100A4, MYL6, S100A6, HRNR, S100A8, S100A7, S100A9, CALU, EFHD2, MACF1, SLC25A24, RASGRP1, CALML5, EHD2, SDF4, S100A1, S100A2, TESC, HPCAL1, CAPNS1, ACTN4, S100A11, ACTN1, MYL12A, SLC25A13, FLG, FKBP10, PDCD6, CALM2, RCN1, RCN2, SPTAN1	1189	228	18559	2.19072	0.106358	0.00255241	0.0996172
SMART	SM00054:EFh	24	1.9884	8.68173e-05	S100A4, MYL6, S100A6, TESC, HPCAL1, ACTN4, S100A9, S100A11, ACTN1, MYL12A, CALU, EFHD2, MACF1, SLC25A24, RASGRP1, CALML5, FKBP10, PDCD6, SDF4, RCN1, S100A1, CALM2, RCN2, SPTAN1	678	144	10057	2.47222	0.0300145	0.00202955	0.118723
INTERPRO	IPR011992:EF-hand-like domain	36	2.9826	0.000106246	S100A4, MYL6, S100A6, HRNR, S100A8, S100A7, S100A9, CALU, EFHD2, MACF1, SLC25A24, RASGRP1, PLCD3, CALML5, SDF4, EHD2, S100A1, CCAR2, S100A2, TESC, HPCAL1, CAPNS1, ACTN4, S100A11, ACTN1, S100A10, MYL12A, STAT1, SLC25A13, FLG, FKBP10, PDCD6, CALM2, RCN1, RCN2, SPTAN1	1189	279	18559	2.01405	0.185579	0.00418058	0.181777
UP_SEQ_FEATURE	calcium-binding region:1	20	1.657	0.000230822	S100A6, HRNR, HPCAL1, CAPNS1, ACTN4, CALU, EFHD2, SLC25A13, MACF1, SLC25A24, RASGRP1, PLCD3, CALML5, FKBP10, PDCD6, SDF4, RCN1, CALM2, SPTAN1, RCN2	1207	128	20063	2.59722	0.547917	0.0164033	0.421115
UP_SEQ_FEATURE	calcium-binding region:2	19	1.57415	0.000236354	S100A6, HRNR, HPCAL1, CAPNS1, ACTN4, CALU, EFHD2, SLC25A13, MACF1, SLC25A24, RASGRP1, PLCD3, CALML5, FKBP10, PDCD6, SDF4, CALM2, SPTAN1, RCN2	1207	118	20063	2.67646	0.556438	0.0164533	0.431187
UP_SEQ_FEATURE	calcium-binding region:4	7	0.57995	0.000869635	CALML5, PDCD6, SDF4, RCN1, CALM2, CALU, RCN2	1207	20	20063	5.81777	0.949812	0.051137	1.57785
UP_SEQ_FEATURE	domain:EF-hand 5	6	0.4971	0.0014066	CAPNS1, PDCD6, SDF4, RCN1, CALU, RCN2	1207	15	20063	6.64888	0.992099	0.0728464	2.54033
UP_SEQ_FEATURE	domain:EF-hand 3	15	1.24275	0.00175067	MYL6, HPCAL1, CAPNS1, MYL12A, CALU, SLC25A13, SLC25A24, PLCD3, CALML5, PDCD6, SDF4, CALM2, RCN1, SPTAN1, RCN2	1207	96	20063	2.59722	0.997584	0.0872566	3.15237
UP_SEQ_FEATURE	calcium-binding region:3	9	0.74565	0.00192657	CAPNS1, HPCAL1, SLC25A13, SLC25A24, CALML5, PDCD6, SDF4, RCN1, CALM2	1207	39	20063	3.83589	0.998682	0.0942418	3.46385
UP_SEQ_FEATURE	domain:EF-hand 4	11	0.91135	0.00366006	CAPNS1, HPCAL1, SLC25A13, SLC25A24, CALML5, PDCD6, SDF4, RCN1, CALM2, CALU, RCN2	1207	62	20063	2.9491	0.999997	0.156677	6.48334
UP_SEQ_FEATURE	calcium-binding region:5	4	0.3314	0.00631457	SDF4, RCN1, CALU, RCN2	1207	7	20063	9.4984	1	0.24368	10.9346
UP_SEQ_FEATURE	domain:EF-hand 6	4	0.3314	0.0138409	SDF4, RCN1, CALU, RCN2	1207	9	20063	7.38765	1	0.431012	22.4918
UP_SEQ_FEATURE	calcium-binding region:6	3	0.24855	0.0319628	SDF4, CALU, RCN2	1207	5	20063	9.97332	1	0.687671	44.7797
UP_KEYWORDS	Calcium	53	4.39105	0.475503	S100A4, CLTA, HRNR, S100A6, S100A8, S100A7, S100A9, TTN, CANX, SSR1, EFHD2, SLC25A24, S100A1, S100A2, CAPNS1, ACTN4, GRIN2A, ACTN1, FKBP10, TMCO1, PRSS1, CALR, ESYT2, ESYT1, ITGB1, TPM4, CALU, ANXA6, MACF1, RASGRP1, PLCD3, CALML5, SDF4, EHD2, TESC, HPCAL1, S100A11, ANXA1, ITGA3, MYL12A, ANXA5, ANXA2, HSP90B1, LRP1, SLC25A13, ATP2A2, FLG, PON2, PDCD6, RCN1, CALM2, SPTAN1, RCN2	1207	877	20581	1.03047	1	0.827947	99.9894
GOTERM_MF_DIRECT	GO:0005509~calcium ion binding	47	3.89395	0.752085	S100A4, MYL6, S100A6, HRNR, S100A8, S100A7, S100A9, ESYT2, TTN, CALR, CANX, TPM4, CALU, ANXA6, EFHD2, MACF1, SLC25A24, RASGRP1, HSPA5, CALML5, SDF4, EHD2, S100A1, S100A2, TESC, HPCAL1, CAPNS1, ACTN4, ANXA1, S100A11, CCDC47, S100A10, ACTN1, MYL12A, ANXA5, ANXA2, HSP90B1, SLC25A13, LRP1, ATP2A2, FLG, FKBP10, PDCD6, CALM2, RCN1, SPTAN1, RCN2	1181	717	16881	0.936973	1	0.999136	100
Annotation Cluster 44	Enrichment Score: 3.061091649859747
Category	Term	Count	%	PValue	Genes	List Total	Pop Hits	Pop Total	Fold Enrichment	Bonferroni	Benjamini	FDR
UP_SEQ_FEATURE	site:Stutter	11	0.91135	3.5785e-05	KRT73, KRT19, KRT18, KRT6B, KRT5, KRT7, KRT8, KRT14, KRT1, LMNA, KRT2	1207	36	20063	5.07901	0.115795	0.00351002	0.0653967
INTERPRO	IPR018039:Intermediate filament protein, conserved site	15	1.24275	4.19491e-05	KRT6B, LMNB1, VIM, LMNA, KRT10, KRT9, KRT73, KRT19, KRT18, KRT5, KRT7, KRT8, KRT14, KRT1, KRT2	1189	64	18559	3.65834	0.0778499	0.00207598	0.0718083
UP_SEQ_FEATURE	region of interest:Coil 2	15	1.24275	4.31888e-05	KRT6B, LMNB1, VIM, LMNA, KRT10, KRT9, KRT73, KRT19, KRT18, KRT5, KRT7, KRT8, KRT14, KRT1, KRT2	1207	68	20063	3.66666	0.138025	0.00411732	0.0789221
UP_SEQ_FEATURE	region of interest:Linker 1	15	1.24275	0.000114078	KRT6B, LMNB1, VIM, LMNA, KRT10, KRT9, KRT73, KRT19, KRT18, KRT5, KRT7, KRT8, KRT14, KRT1, KRT2	1207	74	20063	3.36937	0.324522	0.00929782	0.208335
UP_SEQ_FEATURE	region of interest:Coil 1A	15	1.24275	0.000114078	KRT6B, LMNB1, VIM, LMNA, KRT10, KRT9, KRT73, KRT19, KRT18, KRT5, KRT7, KRT8, KRT14, KRT1, KRT2	1207	74	20063	3.36937	0.324522	0.00929782	0.208335
UP_SEQ_FEATURE	region of interest:Coil 1B	15	1.24275	0.000114078	KRT6B, LMNB1, VIM, LMNA, KRT10, KRT9, KRT73, KRT19, KRT18, KRT5, KRT7, KRT8, KRT14, KRT1, KRT2	1207	74	20063	3.36937	0.324522	0.00929782	0.208335
UP_SEQ_FEATURE	region of interest:Rod	15	1.24275	0.000132605	KRT6B, LMNB1, VIM, LMNA, KRT10, KRT9, KRT73, KRT19, KRT18, KRT5, KRT7, KRT8, KRT14, KRT1, KRT2	1207	75	20063	3.32444	0.366224	0.0103115	0.242133
UP_KEYWORDS	Intermediate filament	15	1.24275	0.000136178	KRT6B, LMNB1, VIM, LMNA, KRT10, KRT9, KRT73, KRT19, KRT18, KRT5, KRT7, KRT8, KRT14, KRT1, KRT2	1207	77	20581	3.32169	0.059444	0.00103817	0.193021
UP_SEQ_FEATURE	region of interest:Head	15	1.24275	0.00017759	KRT6B, LMNB1, VIM, LMNA, KRT10, KRT9, KRT73, KRT19, KRT18, KRT5, KRT7, KRT8, KRT14, KRT1, KRT2	1207	77	20063	3.23809	0.457077	0.0129114	0.324147
INTERPRO	IPR001664:Intermediate filament protein	15	1.24275	0.000388205	KRT6B, LMNB1, VIM, LMNA, KRT10, KRT9, KRT73, KRT19, KRT18, KRT5, KRT7, KRT8, KRT14, KRT1, KRT2	1189	78	18559	3.00171	0.527708	0.012634	0.662676
SMART	SM01391:SM01391	15	1.24275	0.000412937	KRT6B, LMNB1, VIM, LMNA, KRT10, KRT9, KRT73, KRT19, KRT18, KRT5, KRT7, KRT8, KRT14, KRT1, KRT2	678	75	10057	2.96667	0.134952	0.00802159	0.563527
UP_SEQ_FEATURE	region of interest:Linker 12	13	1.07705	0.000669809	KRT6B, VIM, KRT10, KRT73, KRT9, KRT19, KRT18, KRT5, KRT7, KRT8, KRT14, KRT1, KRT2	1207	68	20063	3.17777	0.900166	0.0425448	1.21739
UP_SEQ_FEATURE	region of interest:Tail	14	1.1599	0.000810671	KRT6B, LMNB1, VIM, LMNA, KRT10, KRT9, KRT73, KRT18, KRT5, KRT7, KRT8, KRT14, KRT1, KRT2	1207	79	20063	2.94571	0.938519	0.0485842	1.47162
GOTERM_CC_DIRECT	GO:0005882~intermediate filament	17	1.40845	0.00279164	VIM, LMNA, KRT10, PNN, KRT9, JUP, KRT73, KRT19, NME2, KRT18, KRT5, FLG, KRT7, KRT8, KRT14, CLIP1, KRT2	1194	113	18224	2.2962	0.876444	0.0224726	4.16408
INTERPRO	IPR003054:Type II keratin	7	0.57995	0.00757112	KRT73, KRT6B, KRT5, KRT7, KRT8, KRT1, KRT2	1189	28	18559	3.90223	1	0.165792	12.2027
INTERPRO	IPR009053:Prefoldin	6	0.4971	0.0227311	KRT19, KRT7, KRT8, KRT14, VBP1, KRT10	1189	26	18559	3.60206	1	0.376613	32.5466
GOTERM_CC_DIRECT	GO:0045095~keratin filament	11	0.91135	0.118705	KRT73, KRT18, KRT6B, KRT5, EPPK1, KRT7, KRT8, KRT14, KRT1, KRT2, FBF1	1194	100	18224	1.67893	1	0.45869	85.3766
INTERPRO	IPR002957:Keratin, type I	5	0.41425	0.157797	KRT9, KRT19, KRT18, KRT14, KRT10	1189	33	18559	2.36499	1	0.935563	94.7173
UP_KEYWORDS	Keratin	12	0.9942	0.285648	KRT73, KRT9, KRT19, KRT18, KRT6B, KRT5, KRT7, KRT8, KRT14, KRT1, KRT2, KRT10	1207	153	20581	1.33736	1	0.655613	99.1538
Annotation Cluster 45	Enrichment Score: 2.9527102093070274
Category	Term	Count	%	PValue	Genes	List Total	Pop Hits	Pop Total	Fold Enrichment	Bonferroni	Benjamini	FDR
UP_KEYWORDS	Glycolysis	13	1.07705	7.73683e-08	ALDOA, PKM, GPI, TPI1, PFKL, PFKP, PGAM1, HK2, HK1, PFKM, PGK1, GAPDH, ENO1	1207	31	20581	7.15057	3.48151e-05	8.92711e-07	0.000109762
UP_KEYWORDS	Allosteric enzyme	11	0.91135	0.000464469	PKM, PFKL, PYGL, NT5C2, UGDH, HK2, PFKP, SAMHD1, HK1, CAD, PFKM	1207	49	20581	3.82786	0.188653	0.00331291	0.656927
KEGG_PATHWAY	hsa00051:Fructose and mannose metabolism	9	0.74565	0.00887423	ALDOA, TPI1, PFKL, PFKFB3, PFKFB2, HK2, PFKP, HK1, PFKM	662	32	6910	2.93571	0.893262	0.123317	10.9411
KEGG_PATHWAY	hsa05230:Central carbon metabolism in cancer	13	1.07705	0.0167961	EGFR, PFKL, TP53, HK2, PGAM1, PFKP, HK1, PFKM, SLC7A5, PDHB, PKM, SLC16A3, SLC2A1	662	64	6910	2.12023	0.985759	0.200501	19.7633
KEGG_PATHWAY	hsa00052:Galactose metabolism	5	0.41425	0.321802	PFKL, HK2, PFKP, HK1, PFKM	662	30	6910	1.73968	1	0.835518	99.3576
Annotation Cluster 46	Enrichment Score: 2.8360972881579585
Category	Term	Count	%	PValue	Genes	List Total	Pop Hits	Pop Total	Fold Enrichment	Bonferroni	Benjamini	FDR
UP_KEYWORDS	DNA replication	16	1.3256	0.000356879	SSRP1, CCDC88A, RBBP4, RBBP7, MCM3, MCM4, MCM5, MCM6, RFC5, RFC3, RFC4, MCM7, RFC1, PCNA, SUPT16H, RBMS1	1207	94	20581	2.90236	0.148388	0.00262972	0.505113
KEGG_PATHWAY	hsa03030:DNA replication	11	0.91135	0.00152327	RFC5, POLE4, RFC3, RFC4, MCM7, RFC1, PCNA, MCM3, MCM4, MCM5, MCM6	662	36	6910	3.18941	0.317937	0.0290043	1.96212
GOTERM_BP_DIRECT	GO:0006260~DNA replication	21	1.73985	0.00570703	SSRP1, CDK1, CCDC88A, RBBP4, UPF1, NAP1L1, RBBP7, MCM3, MCM4, MCM5, RBBP8, MCM6, RFC5, TOP1, RFC3, RFC4, MCM7, RFC1, SUPT16H, PCNA, RBMS1	1174	155	16792	1.93786	1	0.122441	9.89408
Annotation Cluster 47	Enrichment Score: 2.753813926159738
Category	Term	Count	%	PValue	Genes	List Total	Pop Hits	Pop Total	Fold Enrichment	Bonferroni	Benjamini	FDR
GOTERM_BP_DIRECT	GO:0006268~DNA unwinding involved in DNA replication	7	0.57995	1.88668e-05	MCM7, TOP2B, HMGA1, MCM4, TOP2A, MCM6, PURA	1174	10	16792	10.0123	0.0605219	0.00073421	0.0343382
INTERPRO	IPR018525:Mini-chromosome maintenance, conserved site	5	0.41425	0.000225748	MCM7, MCM3, MCM4, MCM5, MCM6	1189	6	18559	13.0074	0.353507	0.00789943	0.385862
UP_SEQ_FEATURE	domain:MCM	5	0.41425	0.00074783	MCM7, MCM3, MCM4, MCM5, MCM6	1207	8	20063	10.3889	0.923674	0.0457	1.35828
GOTERM_MF_DIRECT	GO:0003678~DNA helicase activity	8	0.6628	0.000963911	ERCC6, MCM7, RUVBL2, RUVBL1, MCM3, MCM4, MCM5, MCM6	1181	24	16881	4.76461	0.639169	0.0180379	1.52274
KEGG_PATHWAY	hsa03030:DNA replication	11	0.91135	0.00152327	RFC5, POLE4, RFC3, RFC4, MCM7, RFC1, PCNA, MCM3, MCM4, MCM5, MCM6	662	36	6910	3.18941	0.317937	0.0290043	1.96212
INTERPRO	IPR001208:Mini-chromosome maintenance, DNA-dependent ATPase	5	0.41425	0.00162219	MCM7, MCM3, MCM4, MCM5, MCM6	1189	9	18559	8.67162	0.956571	0.0426289	2.74177
GOTERM_CC_DIRECT	GO:0042555~MCM complex	5	0.41425	0.00176371	MCM7, MCM3, MCM4, MCM5, MCM6	1194	9	18224	8.47943	0.732977	0.0152365	2.65002
SMART	SM00350:MCM	5	0.41425	0.00195117	MCM7, MCM3, MCM4, MCM5, MCM6	678	9	10057	8.24074	0.496177	0.03068	2.63693
GOTERM_BP_DIRECT	GO:0006270~DNA replication initiation	6	0.4971	0.0690157	MCM7, MCM3, MCM4, MCM5, MCM6, PURA	1174	32	16792	2.68186	1	0.658913	72.795
BIOCARTA	h_mcmPathway:CDK Regulation of DNA Replication	5	0.41425	0.160749	MCM7, MCM3, MCM4, MCM5, MCM6	196	18	1625	2.303	1	0.790133	88.8
Annotation Cluster 48	Enrichment Score: 2.7022228224978138
Category	Term	Count	%	PValue	Genes	List Total	Pop Hits	Pop Total	Fold Enrichment	Bonferroni	Benjamini	FDR
GOTERM_BP_DIRECT	GO:0007076~mitotic chromosome condensation	9	0.74565	2.28725e-06	NCAPH, NCAPG, AKAP8L, NUSAP1, AKAP8, TTN, NCAPD3, SMC4, NCAPD2	1174	15	16792	8.58194	0.00753995	0.000111296	0.00416347
GOTERM_CC_DIRECT	GO:0000796~condensin complex	4	0.3314	0.00253176	NCAPH, NCAPG, SMC4, NCAPD2	1194	5	18224	12.2104	0.849855	0.0206213	3.78339
UP_KEYWORDS	DNA condensation	5	0.41425	0.00731216	NCAPH, NCAPG, NCAPD3, SMC4, NCAPD2	1207	14	20581	6.08977	0.963211	0.0390087	9.88815
COG_ONTOLOGY	Chromatin structure and dynamics / Cell division and chromosome partitioning	3	0.24855	0.017207	NCAPG, NCAPD3, NCAPD2	159	3	2026	12.7421	0.405896	0.0989012	13.7442
GOTERM_BP_DIRECT	GO:0010032~meiotic chromosome condensation	3	0.24855	0.0423058	NCAPD3, SMC4, NCAPD2	1174	5	16792	8.58194	1	0.512654	54.4732
Annotation Cluster 49	Enrichment Score: 2.671124494177674
Category	Term	Count	%	PValue	Genes	List Total	Pop Hits	Pop Total	Fold Enrichment	Bonferroni	Benjamini	FDR
INTERPRO	IPR013766:Thioredoxin domain	12	0.9942	3.74698e-05	P4HB, PDIA3, PRDX6, TXNDC5, TMX3, TXN, DNAJC10, PDIA6, PRDX5, PRDX3, PDIA4, PRDX1	1189	41	18559	4.56846	0.0698348	0.00190327	0.0641431
INTERPRO	IPR017937:Thioredoxin, conserved site	8	0.6628	4.76054e-05	P4HB, PDIA3, TXNDC5, TMX3, TXN, DNAJC10, PDIA6, PDIA4	1189	17	18559	7.34537	0.0878727	0.0022408	0.081487
INTERPRO	IPR005788:Disulphide isomerase	5	0.41425	7.92878e-05	P4HB, PDIA3, TXNDC5, PDIA6, PDIA4	1189	5	18559	15.6089	0.142033	0.00325406	0.135684
UP_KEYWORDS	Redox-active center	12	0.9942	9.90715e-05	P4HB, PDIA3, PRDX6, TXNDC5, TMX3, TXN, DNAJC10, PDIA6, PRDX5, PRDX3, PDIA4, PRDX1	1207	49	20581	4.17584	0.0436051	0.000768401	0.140461
UP_SEQ_FEATURE	domain:Thioredoxin 2	6	0.4971	0.00015204	P4HB, PDIA3, TXNDC5, DNAJC10, PDIA6, PDIA4	1207	10	20063	9.97332	0.407205	0.0115529	0.277573
UP_SEQ_FEATURE	domain:Thioredoxin 1	6	0.4971	0.00015204	P4HB, PDIA3, TXNDC5, DNAJC10, PDIA6, PDIA4	1207	10	20063	9.97332	0.407205	0.0115529	0.277573
GOTERM_BP_DIRECT	GO:0034976~response to endoplasmic reticulum stress	16	1.3256	0.00017997	P4HB, PDIA3, TMX3, DNAJC10, PDIA6, EEF2, PDIA4, OS9, UFL1, HSP90B1, ATP2A2, TMEM33, TXNDC5, EIF2S1, TARDBP, EIF2B5	1174	75	16792	3.05136	0.448755	0.00631588	0.327099
INTERPRO	IPR012336:Thioredoxin-like fold	19	1.57415	0.00158666	P4HB, PDIA3, TMX3, DNAJC10, PRDX5, PDIA6, PRDX3, PDIA4, PRDX1, MAGT1, CLIC4, PRDX6, TXNDC5, EEF1E1, TXN, EEF1G, GPX8, FAF2, MARS	1189	130	18559	2.2813	0.953479	0.04288	2.68247
UP_SEQ_FEATURE	site:Contributes to redox potential value	4	0.3314	0.00631457	P4HB, PDIA3, TXN, PDIA6	1207	7	20063	9.4984	1	0.24368	10.9346
GOTERM_BP_DIRECT	GO:0045454~cell redox homeostasis	13	1.07705	0.00686585	P4HB, PDIA3, AIFM1, TMX3, DNAJC10, PRDX5, PDIA6, PRDX3, PDIA4, PRDX1, PRDX6, TXNDC5, TXN	1174	77	16792	2.41483	1	0.139278	11.7867
GOTERM_MF_DIRECT	GO:0003756~protein disulfide isomerase activity	6	0.4971	0.0160263	P4HB, PDIA3, TXNDC5, TMX3, PDIA6, PDIA4	1181	22	16881	3.89831	1	0.190086	22.6682
UP_SEQ_FEATURE	site:Lowers pKa of C-terminal Cys of second active site	3	0.24855	0.0199683	P4HB, PDIA3, PDIA6	1207	4	20063	12.4667	1	0.541315	30.8385
UP_SEQ_FEATURE	site:Lowers pKa of C-terminal Cys of first active site	3	0.24855	0.0199683	P4HB, PDIA3, PDIA6	1207	4	20063	12.4667	1	0.541315	30.8385
INTERPRO	IPR005792:Protein disulphide isomerase	3	0.24855	0.0225226	P4HB, PDIA3, PDIA4	1189	4	18559	11.7067	1	0.380215	32.2999
UP_SEQ_FEATURE	domain:Thioredoxin 3	3	0.24855	0.0319628	TXNDC5, DNAJC10, PDIA4	1207	5	20063	9.97332	1	0.687671	44.7797
GOTERM_CC_DIRECT	GO:0005623~cell	11	0.91135	0.118705	P4HB, PDIA3, PRDX6, AIFM1, TXNDC5, TMX3, DNAJC10, HK2, HK1, PDIA4, PRDX1	1194	100	18224	1.67893	1	0.45869	85.3766
GOTERM_MF_DIRECT	GO:0016853~isomerase activity	4	0.3314	0.178035	P4HB, PDIA3, TXNDC5, TMX3	1181	21	16881	2.72263	1	0.78701	95.5822
Annotation Cluster 50	Enrichment Score: 2.6697596279251705
Category	Term	Count	%	PValue	Genes	List Total	Pop Hits	Pop Total	Fold Enrichment	Bonferroni	Benjamini	FDR
INTERPRO	IPR005819:Histone H5	7	0.57995	4.8265e-06	H1F0, HIST1H1E, HIST1H1D, HIST1H1C, HIST1H1B, HIST1H1A, H1FX	1189	9	18559	12.1403	0.00928149	0.000332974	0.00826447
SMART	SM00526:H15	7	0.57995	0.000103697	H1F0, HIST1H1E, HIST1H1D, HIST1H1C, HIST1H1B, HIST1H1A, H1FX	678	13	10057	7.98718	0.0357452	0.0022724	0.141792
INTERPRO	IPR005818:Histone H1/H5	7	0.57995	0.00013053	H1F0, HIST1H1E, HIST1H1D, HIST1H1C, HIST1H1B, HIST1H1A, H1FX	1189	14	18559	7.80446	0.222912	0.00493291	0.223282
GOTERM_CC_DIRECT	GO:0000786~nucleosome	16	1.3256	0.00111626	H1F0, HIST2H2AA3, HIST1H1E, HIST1H1D, ABCF2, HIST1H1C, HIST1H1B, HIST1H1A, HIST1H2BG, H1FX, HIST1H4A, HIST1H2BL, HIST2H2BE, HIST1H2AI, H2AFZ, H3F3A	1194	94	18224	2.59795	0.566311	0.0100149	1.68492
GOTERM_BP_DIRECT	GO:0006334~nucleosome assembly	18	1.4913	0.00371348	H1F0, HIST1H1E, HIST1H1D, ANP32B, HIST1H1C, HIST1H1B, HIST1H1A, HIST1H2BG, NAP1L1, H1FX, SART3, NAP1L4, HIST1H4A, HIST1H2BL, HIST2H2BE, NPM1, SMARCA5, H3F3A	1174	119	16792	2.16351	0.999995	0.0865443	6.54811
GOTERM_BP_DIRECT	GO:0016584~nucleosome positioning	4	0.3314	0.0145899	HIST1H1E, HIST1H1D, HIST1H1C, SMARCA5	1174	8	16792	7.15162	1	0.248797	23.4741
GOTERM_MF_DIRECT	GO:0031490~chromatin DNA binding	9	0.74565	0.0475867	H1F0, HIST1H1E, HIST1H1D, ACTN4, HIST1H1C, HIST1H1B, HIST1H1A, H2AFZ, RUVBL2	1181	58	16881	2.21801	1	0.390753	53.9653
GOTERM_BP_DIRECT	GO:0098532~histone H3-K27 trimethylation	3	0.24855	0.0605622	HIST1H1E, HIST1H1D, HIST1H1C	1174	6	16792	7.15162	1	0.622853	67.9293
GOTERM_BP_DIRECT	GO:0080182~histone H3-K4 trimethylation	4	0.3314	0.0823695	HIST1H1E, HIST1H1D, HIST1H1C, OGT	1174	15	16792	3.8142	1	0.714369	79.0863
Annotation Cluster 51	Enrichment Score: 2.6696585077674073
Category	Term	Count	%	PValue	Genes	List Total	Pop Hits	Pop Total	Fold Enrichment	Bonferroni	Benjamini	FDR
INTERPRO	IPR023410:14-3-3 domain	5	0.41425	0.000499974	YWHAZ, YWHAG, YWHAB, YWHAQ, YWHAE	1189	7	18559	11.1492	0.61947	0.0157144	0.852701
INTERPRO	IPR023409:14-3-3 protein, conserved site	5	0.41425	0.000499974	YWHAZ, YWHAG, YWHAB, YWHAQ, YWHAE	1189	7	18559	11.1492	0.61947	0.0157144	0.852701
INTERPRO	IPR000308:14-3-3 protein	5	0.41425	0.000499974	YWHAZ, YWHAG, YWHAB, YWHAQ, YWHAE	1189	7	18559	11.1492	0.61947	0.0157144	0.852701
SMART	SM00101:14_3_3	5	0.41425	0.000604513	YWHAZ, YWHAG, YWHAB, YWHAQ, YWHAE	678	7	10057	10.5952	0.191236	0.0111088	0.823967
UP_SEQ_FEATURE	site:Interaction with phosphoserine on interacting protein	5	0.41425	0.00074783	YWHAZ, YWHAG, YWHAB, YWHAQ, YWHAE	1207	8	20063	10.3889	0.923674	0.0457	1.35828
GOTERM_BP_DIRECT	GO:0006605~protein targeting	10	0.8285	0.00120331	YWHAZ, YWHAG, MYO1C, AKAP12, YWHAB, YWHAQ, RPL11, YWHAE, CDC37, OS9	1174	39	16792	3.6675	0.981392	0.0340514	2.16789
PIR_SUPERFAMILY	PIRSF000868:14-3-3 protein	5	0.41425	0.00159756	YWHAZ, YWHAG, YWHAB, YWHAQ, YWHAE	149	7	1692	8.11122	0.18637	0.18637	1.84219
GOTERM_BP_DIRECT	GO:0061024~membrane organization	8	0.6628	0.00571968	YWHAZ, YWHAG, CCDC88A, RAB14, YWHAB, YWHAQ, RAB10, YWHAE	1174	32	16792	3.57581	1	0.121909	9.91496
GOTERM_BP_DIRECT	GO:1900740~positive regulation of protein insertion into mitochondrial membrane involved in apoptotic signaling pathway	7	0.57995	0.0159875	YWHAZ, YWHAG, DYNLL1, TP53, YWHAB, YWHAQ, YWHAE	1174	30	16792	3.33742	1	0.266596	25.4259
GOTERM_CC_DIRECT	GO:0030659~cytoplasmic vesicle membrane	12	0.9942	0.202479	YWHAZ, YWHAG, CLIC4, ANXA1, RAB14, YWHAB, YWHAQ, CLIP1, AHNAK2, RAB11A, RAB10, YWHAE	1194	126	18224	1.45362	1	0.637006	96.8006
Annotation Cluster 52	Enrichment Score: 2.5588524244751767
Category	Term	Count	%	PValue	Genes	List Total	Pop Hits	Pop Total	Fold Enrichment	Bonferroni	Benjamini	FDR
UP_KEYWORDS	DNA damage	37	3.06545	0.000840724	XRCC5, MMS19, RAD23B, HMGB1, UNG, E2F7, XRCC6, PRKDC, INTS3, MAPKAPK2, STUB1, RPS3, PRPF19, NONO, ERCC6, USP10, FANCA, PMS1, CCAR2, TRIP12, SSRP1, DDB1, FMR1, CDC5L, BRAT1, RBBP8, PSMD14, CUL4A, VCP, HUWE1, SFPQ, UBR5, PCNA, SUPT16H, RUVBL2, RUVBL1, PARP1	1207	352	20581	1.79233	0.315102	0.00547027	1.18614
UP_KEYWORDS	DNA repair	32	2.6512	0.00106676	XRCC5, MMS19, RAD23B, HMGB1, UNG, XRCC6, PRKDC, INTS3, STUB1, RPS3, PRPF19, NONO, ERCC6, USP10, FANCA, PMS1, TRIP12, SSRP1, DDB1, CDC5L, RBBP8, PSMD14, CUL4A, VCP, HUWE1, SFPQ, UBR5, SUPT16H, PCNA, RUVBL2, RUVBL1, PARP1	1207	293	20581	1.86227	0.381401	0.00674194	1.50281
GOTERM_BP_DIRECT	GO:0006281~DNA repair	26	2.1541	0.0234813	MMS19, UNG, RPS27L, INTS3, STUB1, RPS3, MEN1, NONO, NPM1, FANCA, TRIP12, SSRP1, CDK1, UPF1, PDS5A, DDB1, TRIM28, CDC5L, RBBP8, RFC5, VCP, UBR5, SUPT16H, RUVBL2, RUVBL1, PARP1	1174	235	16792	1.58249	1	0.347744	35.1139
Annotation Cluster 53	Enrichment Score: 2.430231720787885
Category	Term	Count	%	PValue	Genes	List Total	Pop Hits	Pop Total	Fold Enrichment	Bonferroni	Benjamini	FDR
INTERPRO	IPR016021:MIF4-like, type 1/2/3	8	0.6628	1.76485e-05	BZW2, EIF4G1, NCBP1, BZW1, EIF4G3, PAIP1, EIF5, EIF2B5	1189	15	18559	8.32475	0.0335224	0.000973731	0.0302166
UP_SEQ_FEATURE	domain:MIF4G	4	0.3314	0.0189003	EIF4G1, NCBP1, EIF4G3, PAIP1	1207	10	20063	6.64888	1	0.525591	29.4476
INTERPRO	IPR003890:MIF4G-like, type 3	4	0.3314	0.0223501	EIF4G1, NCBP1, EIF4G3, PAIP1	1189	10	18559	6.24357	1	0.38115	32.0949
SMART	SM00543:MIF4G	4	0.3314	0.0255045	EIF4G1, NCBP1, EIF4G3, PAIP1	678	10	10057	5.93333	0.999885	0.276652	29.7771
Annotation Cluster 54	Enrichment Score: 2.427082217470319
Category	Term	Count	%	PValue	Genes	List Total	Pop Hits	Pop Total	Fold Enrichment	Bonferroni	Benjamini	FDR
BIOCARTA	h_eifPathway:Eukaryotic protein translation	11	0.91135	2.0858e-06	EIF4G1, EIF6, EIF4G3, EIF3A, EIF4E, EIF2S1, EIF5, EIF2S2, EIF4A1, EIF2S3, EEF2	196	16	1625	5.69994	0.000408733	0.000204387	0.00260565
GOTERM_MF_DIRECT	GO:0000339~RNA cap binding	6	0.4971	0.000309785	NCBP2, NCBP1, EIF4G3, EIF4E, EIF4A1, LARP1	1181	10	16881	8.57629	0.279272	0.00666126	0.491772
GOTERM_CC_DIRECT	GO:0016281~eukaryotic translation initiation factor 4F complex	5	0.41425	0.00176371	EIF4G1, EIF4B, EIF4G3, EIF4E, EIF4A1	1194	9	18224	8.47943	0.732977	0.0152365	2.65002
GOTERM_BP_DIRECT	GO:0000289~nuclear-transcribed mRNA poly(A) tail shortening	8	0.6628	0.00318541	EIF4G1, EIF4B, EIF4A3, EIF4E, PAIP1, EIF4A1, CNOT1, PABPC1	1174	29	16792	3.94572	0.999974	0.0774284	5.64231
BIOCARTA	h_iresPathway:Internal Ribosome entry pathway	5	0.41425	0.00525394	EIF4G1, EIF4G3, EIF3A, EIF4E, EIF4A1	196	7	1625	5.92201	0.64388	0.186572	6.36893
BIOCARTA	h_mtorPathway:mTOR Signaling Pathway	9	0.74565	0.00854262	EIF4G1, EIF4B, EIF4G3, EIF3A, EIF4E, TSC1, PPP2CA, EIF4A1, RPS6	196	26	1625	2.8699	0.813914	0.213546	10.1633
BIOCARTA	h_eif4Pathway:Regulation of eIF4e and p70 S6 Kinase	5	0.41425	0.323388	EIF4G1, EIF4G3, EIF4E, EIF4A1, PABPC1	196	24	1625	1.72725	1	0.941333	99.2405
GOTERM_BP_DIRECT	GO:0010507~negative regulation of autophagy	3	0.24855	0.727138	EIF4G1, EIF4G3, EIF4E	1174	36	16792	1.19194	1	0.999975	100
Annotation Cluster 55	Enrichment Score: 2.1189417492694145
Category	Term	Count	%	PValue	Genes	List Total	Pop Hits	Pop Total	Fold Enrichment	Bonferroni	Benjamini	FDR
GOTERM_MF_DIRECT	GO:0000774~adenyl-nucleotide exchange factor activity	6	0.4971	0.000309785	BAG5, PFN1, HSPH1, GRPEL1, BAG3, BAG2	1181	10	16881	8.57629	0.279272	0.00666126	0.491772
INTERPRO	IPR003103:BAG domain	3	0.24855	0.0359561	BAG5, BAG3, BAG2	1189	5	18559	9.36535	1	0.510619	46.5832
SMART	SM00264:BAG	3	0.24855	0.0394768	BAG5, BAG3, BAG2	678	5	10057	8.9	0.999999	0.385835	42.3682
Annotation Cluster 56	Enrichment Score: 2.108141035433734
Category	Term	Count	%	PValue	Genes	List Total	Pop Hits	Pop Total	Fold Enrichment	Bonferroni	Benjamini	FDR
GOTERM_BP_DIRECT	GO:0061621~canonical glycolysis	15	1.24275	2.66276e-10	ALDOA, PKM, GPI, TPI1, PFKL, PFKFB3, PFKFB2, PFKP, PGAM1, HK2, HK1, PFKM, PGK1, GAPDH, ENO1	1174	26	16792	8.25187	8.81107e-07	2.51745e-08	4.8471e-07
KEGG_PATHWAY	hsa00051:Fructose and mannose metabolism	9	0.74565	0.00887423	ALDOA, TPI1, PFKL, PFKFB3, PFKFB2, HK2, PFKP, HK1, PFKM	662	32	6910	2.93571	0.893262	0.123317	10.9411
INTERPRO	IPR022953:Phosphofructokinase	3	0.24855	0.0117596	PFKL, PFKP, PFKM	1189	3	18559	15.6089	1	0.240695	18.3364
INTERPRO	IPR000023:Phosphofructokinase domain	3	0.24855	0.0117596	PFKL, PFKP, PFKM	1189	3	18559	15.6089	1	0.240695	18.3364
INTERPRO	IPR015912:Phosphofructokinase, conserved site	3	0.24855	0.0117596	PFKL, PFKP, PFKM	1189	3	18559	15.6089	1	0.240695	18.3364
INTERPRO	IPR009161:6-phosphofructokinase, eukaryotic type	3	0.24855	0.0117596	PFKL, PFKP, PFKM	1189	3	18559	15.6089	1	0.240695	18.3364
GOTERM_MF_DIRECT	GO:0003872~6-phosphofructokinase activity	3	0.24855	0.0139654	PFKL, PFKP, PFKM	1181	3	16881	14.2938	1	0.171527	20.0505
GOTERM_BP_DIRECT	GO:0006002~fructose 6-phosphate metabolic process	4	0.3314	0.0145899	PFKL, GFPT1, PFKP, PFKM	1174	8	16792	7.15162	1	0.248797	23.4741
BIOCARTA	h_ptdinsPathway:Phosphoinositides and their downstream targets.	8	0.6628	0.0146412	ARHGEF2, PFKL, ARF1, RAC1, RAB5A, PFKP, PFKM, AP2M1	196	23	1625	2.88376	0.944473	0.274729	16.8278
PIR_SUPERFAMILY	PIRSF000533:ATP-dependent phosphofructokinase, eukaryotic type	3	0.24855	0.0214978	PFKL, PFKP, PFKM	149	3	1692	11.3557	0.9394	0.75383	22.3326
GOTERM_MF_DIRECT	GO:0070061~fructose binding	3	0.24855	0.0423581	ALDOA, PFKL, PFKM	1181	5	16881	8.57629	1	0.367126	49.7753
KEGG_PATHWAY	hsa00030:Pentose phosphate pathway	7	0.57995	0.0529493	ALDOA, GPI, PFKL, PFKP, PFKM, PRPS2, PRPS1	662	29	6910	2.51953	0.999999	0.433887	50.6971
GOTERM_BP_DIRECT	GO:0046835~carbohydrate phosphorylation	5	0.41425	0.0724883	PFKFB3, PFKFB2, HK2, HK1, PFKM	1174	23	16792	3.1094	1	0.670973	74.5841
UP_SEQ_FEATURE	metal ion-binding site:Magnesium; via carbonyl oxygen	4	0.3314	0.157442	PFKL, NT5C2, PFKP, PFKM	1207	23	20063	2.89082	1	0.988861	95.6356
KEGG_PATHWAY	hsa00052:Galactose metabolism	5	0.41425	0.321802	PFKL, HK2, PFKP, HK1, PFKM	662	30	6910	1.73968	1	0.835518	99.3576
Annotation Cluster 57	Enrichment Score: 2.1011424545066766
Category	Term	Count	%	PValue	Genes	List Total	Pop Hits	Pop Total	Fold Enrichment	Bonferroni	Benjamini	FDR
GOTERM_BP_DIRECT	GO:0043044~ATP-dependent chromatin remodeling	8	0.6628	0.00072326	ACTB, RBBP4, SMARCC1, MTA2, SMARCA5, HNRNPC, CHD4, SMARCA4	1174	23	16792	4.97504	0.908748	0.0217251	1.30841
GOTERM_MF_DIRECT	GO:0031492~nucleosomal DNA binding	11	0.91135	0.00107667	ACTB, RBBP4, HMGN2, SMARCC1, MTA2, H2AFZ, H3F3A, HNRNPC, RCC1, CHD4, SMARCA4	1181	46	16881	3.41809	0.67975	0.0194405	1.69944
GOTERM_MF_DIRECT	GO:0000980~RNA polymerase II distal enhancer sequence-specific DNA binding	12	0.9942	0.00506428	ACTB, NONO, RBBP4, SMARCC1, MTA2, SFPQ, H2AFZ, H3F3A, RUVBL2, HNRNPC, CHD4, SMARCA4	1181	65	16881	2.63886	0.99533	0.0769737	7.76072
GOTERM_MF_DIRECT	GO:0000978~RNA polymerase II core promoter proximal region sequence-specific DNA binding	13	1.07705	0.998932	ACTB, HNRNPK, RBBP4, SMARCC1, MTA2, GMEB1, H2AFZ, HNRNPC, HLTF, STAT1, YBX1, CHD4, SMARCA4	1181	355	16881	0.523436	1	1	100
Annotation Cluster 58	Enrichment Score: 2.099988935263717
Category	Term	Count	%	PValue	Genes	List Total	Pop Hits	Pop Total	Fold Enrichment	Bonferroni	Benjamini	FDR
UP_KEYWORDS	Leukodystrophy	11	0.91135	1.54951e-06	AIMP1, LMNB1, RARS, POLR1C, HSPD1, EIF2B2, EIF2B1, EIF2B3, EIF2B4, TUBB4A, EIF2B5	1207	27	20581	6.94685	0.000697036	1.5495e-05	0.00219826
GOTERM_CC_DIRECT	GO:0005851~eukaryotic translation initiation factor 2B complex	6	0.4971	6.76805e-06	EIF2S1, EIF2B2, EIF2B1, EIF2B3, EIF2B4, EIF2B5	1194	6	18224	15.263	0.00504973	8.29887e-05	0.0102967
GOTERM_BP_DIRECT	GO:0009408~response to heat	12	0.9942	0.000377298	HSP90AA1, HSPA2, PSIP1, DNAJA1, HSPD1, EIF2B2, EIF2B1, EIF2B3, DNAJA3, EIF2B4, DNAJA2, EIF2B5	1174	48	16792	3.57581	0.713126	0.0120502	0.684582
OMIM_DISEASE	603896~Leukoencephalopathy with vanishing white matter	4	0.3314	0.000892751	EIF2B2, EIF2B1, EIF2B3, EIF2B5	294	4	4740	16.1224	0.356746	0.356746	1.27578
GOTERM_BP_DIRECT	GO:0051716~cellular response to stimulus	4	0.3314	0.00128914	EIF2B2, EIF2B1, EIF2B3, EIF2B4	1174	4	16792	14.3032	0.985997	0.0358255	2.32081
GOTERM_BP_DIRECT	GO:0043434~response to peptide hormone	10	0.8285	0.00293944	BSG, GNAI2, ATP2A2, ANXA1, STAT1, EIF2B2, EIF2B1, EIF2B3, EIF2B4, EIF2B5	1174	44	16792	3.25074	0.999941	0.0727306	5.21759
GOTERM_BP_DIRECT	GO:0032057~negative regulation of translational initiation in response to stress	4	0.3314	0.00961373	EIF2S1, EIF2B3, EIF2B4, EIF2B5	1174	7	16792	8.17328	1	0.182122	16.1255
OMIM_DISEASE	603896~Ovarioleukodystrophy	3	0.24855	0.0109585	EIF2B2, EIF2B4, EIF2B5	294	3	4740	16.1224	0.995675	0.934236	14.6499
INTERPRO	IPR000649:Initiation factor 2B-related	3	0.24855	0.0225226	EIF2B2, EIF2B1, EIF2B4	1189	4	18559	11.7067	1	0.380215	32.2999
BIOCARTA	h_vegfPathway:VEGF, Hypoxia, and Angiogenesis	9	0.74565	0.025427	EIF2S1, EIF2S2, ELAVL1, EIF2S3, EIF2B2, EIF2B1, EIF2B3, EIF2B4, EIF2B5	196	31	1625	2.40701	0.993579	0.343399	27.5124
GOTERM_MF_DIRECT	GO:0046523~S-methyl-5-thioribose-1-phosphate isomerase activity	3	0.24855	0.0266392	EIF2B2, EIF2B1, EIF2B4	1181	4	16881	10.7204	1	0.271746	34.9239
GOTERM_BP_DIRECT	GO:0044237~cellular metabolic process	3	0.24855	0.0423058	EIF2B2, EIF2B1, EIF2B4	1174	5	16792	8.58194	1	0.512654	54.4732
GOTERM_BP_DIRECT	GO:0014003~oligodendrocyte development	5	0.41425	0.0724883	EIF2B2, EIF2B1, EIF2B3, EIF2B4, EIF2B5	1174	23	16792	3.1094	1	0.670973	74.5841
GOTERM_BP_DIRECT	GO:0042552~myelination	7	0.57995	0.0991174	TSC1, ATRN, QKI, AFG3L2, EIF2B2, EIF2B4, EIF2B5	1174	46	16792	2.17658	1	0.772903	85.0441
GOTERM_BP_DIRECT	GO:0019509~L-methionine biosynthetic process from methylthioadenosine	3	0.24855	0.103059	EIF2B2, EIF2B1, EIF2B4	1174	8	16792	5.36371	1	0.7852	86.1914
GOTERM_MF_DIRECT	GO:0005085~guanyl-nucleotide exchange factor activity	13	1.07705	0.121978	ARHGEF2, GBF1, RASGRP1, ARHGEF28, DOCK7, EIF2B2, ARFGEF2, EIF2B1, EIF2B3, ARFGEF1, EIF2B4, RIC8A, EIF2B5	1181	118	16881	1.57474	1	0.679013	87.379
GOTERM_BP_DIRECT	GO:0009749~response to glucose	7	0.57995	0.338483	PFKL, PFKFB2, EIF2B2, EIF2B1, EIF2B3, EIF2B4, EIF2B5	1174	68	16792	1.47239	1	0.986974	99.9459
GOTERM_BP_DIRECT	GO:0001541~ovarian follicle development	4	0.3314	0.569852	CTNNA1, EIF2B2, EIF2B4, EIF2B5	1174	42	16792	1.36221	1	0.999513	100
Annotation Cluster 59	Enrichment Score: 2.0802824519932184
Category	Term	Count	%	PValue	Genes	List Total	Pop Hits	Pop Total	Fold Enrichment	Bonferroni	Benjamini	FDR
GOTERM_BP_DIRECT	GO:0030150~protein import into mitochondrial matrix	7	0.57995	0.000726204	GRPEL1, TIMM17A, TOMM40, TOMM22, TIMM50, TIMM23, TIMM44	1174	17	16792	5.88957	0.909634	0.0216164	1.31371
GOTERM_BP_DIRECT	GO:0006626~protein targeting to mitochondrion	8	0.6628	0.00809426	FIS1, TIMM17A, SLC25A6, MTX1, TOMM40, TOMM22, TIMM23, TIMM44	1174	34	16792	3.36547	1	0.160232	13.7519
GOTERM_CC_DIRECT	GO:0005744~mitochondrial inner membrane presequence translocase complex	4	0.3314	0.0174396	TIMM17A, SLC25A6, TIMM50, TIMM23	1194	9	18224	6.78355	0.999998	0.104692	23.4843
GOTERM_MF_DIRECT	GO:0015266~protein channel activity	4	0.3314	0.0465692	TIMM17A, TOMM40, TOMM22, TIMM23	1181	12	16881	4.76461	1	0.389931	53.1766
Annotation Cluster 60	Enrichment Score: 2.0782240781613255
Category	Term	Count	%	PValue	Genes	List Total	Pop Hits	Pop Total	Fold Enrichment	Bonferroni	Benjamini	FDR
GOTERM_BP_DIRECT	GO:0042769~DNA damage response, detection of DNA damage	14	1.1599	4.47699e-07	MRPS26, MRPS35, DDB1, RPS3, RFC5, RFC3, RFC4, CUL4A, RFC1, MRPS9, PCNA, DNAJA1, PARP1, RPS27A	1174	36	16792	5.56237	0.00148034	2.59898e-05	0.000814958
GOTERM_CC_DIRECT	GO:0005663~DNA replication factor C complex	5	0.41425	0.000246329	RFC5, RFC3, RFC4, RFC1, PCNA	1194	6	18224	12.7192	0.168295	0.00255613	0.374122
GOTERM_BP_DIRECT	GO:0070987~error-free translesion synthesis	7	0.57995	0.00141075	RFC5, RFC3, RFC4, RFC1, VCP, PCNA, RPS27A	1174	19	16792	5.26961	0.990642	0.0384956	2.53711
KEGG_PATHWAY	hsa03030:DNA replication	11	0.91135	0.00152327	RFC5, POLE4, RFC3, RFC4, MCM7, RFC1, PCNA, MCM3, MCM4, MCM5, MCM6	662	36	6910	3.18941	0.317937	0.0290043	1.96212
GOTERM_BP_DIRECT	GO:0019985~translesion synthesis	9	0.74565	0.00288091	RFC5, RFC3, RFC4, RFC1, VCP, PCNA, TRIM25, USP10, RPS27A	1174	36	16792	3.57581	0.999929	0.0718701	5.11625
GOTERM_BP_DIRECT	GO:0006296~nucleotide-excision repair, DNA incision, 5'-to lesion	9	0.74565	0.00345457	RFC5, RFC3, RFC4, RFC1, CUL4A, DDB1, PCNA, PARP1, RPS27A	1174	37	16792	3.47917	0.999989	0.0824953	6.10504
GOTERM_BP_DIRECT	GO:0033683~nucleotide-excision repair, DNA incision	9	0.74565	0.0041129	RFC5, RFC3, RFC4, RFC1, CUL4A, DDB1, PCNA, PARP1, RPS27A	1174	38	16792	3.38761	0.999999	0.0940974	7.22775
INTERPRO	IPR008921:DNA polymerase III, clamp loader complex, gamma/delta/delta subunit, C-terminal	4	0.3314	0.00451918	RFC5, RFC3, RFC4, RFC1	1189	6	18559	10.4059	0.999842	0.106126	7.46292
GOTERM_BP_DIRECT	GO:0042276~error-prone translesion synthesis	6	0.4971	0.00839919	RFC5, RFC3, RFC4, RFC1, PCNA, RPS27A	1174	19	16792	4.51681	1	0.163821	14.2332
GOTERM_MF_DIRECT	GO:0003689~DNA clamp loader activity	4	0.3314	0.0146165	RFC5, RFC3, RFC4, RFC1	1181	8	16881	7.14691	1	0.176791	20.8863
GOTERM_BP_DIRECT	GO:0006297~nucleotide-excision repair, DNA gap filling	6	0.4971	0.0229867	RFC5, RFC3, RFC4, RFC1, PCNA, RPS27A	1174	24	16792	3.57581	1	0.343279	34.513
KEGG_PATHWAY	hsa03420:Nucleotide excision repair	10	0.8285	0.0316973	RFC5, RAD23B, POLE4, RFC3, ERCC6, RFC4, RFC1, CUL4A, DDB1, PCNA	662	47	6910	2.22087	0.999692	0.296379	34.2104
GOTERM_BP_DIRECT	GO:1900264~positive regulation of DNA-directed DNA polymerase activity	3	0.24855	0.0809416	RFC5, RFC3, RFC4	1174	7	16792	6.12996	1	0.709407	78.4859
GOTERM_CC_DIRECT	GO:0031390~Ctf18 RFC-like complex	3	0.24855	0.0921334	RFC5, RFC3, RFC4	1194	8	18224	5.72362	1	0.388498	77.0212
GOTERM_MF_DIRECT	GO:0043142~single-stranded DNA-dependent ATPase activity	3	0.24855	0.151343	RFC5, RFC3, RFC4	1181	10	16881	4.28815	1	0.744817	92.6542
KEGG_PATHWAY	hsa03430:Mismatch repair	5	0.41425	0.172076	RFC5, RFC3, RFC4, RFC1, PCNA	662	23	6910	2.26914	1	0.659457	91.4109
GOTERM_BP_DIRECT	GO:0000722~telomere maintenance via recombination	5	0.41425	0.181767	RFC5, RFC3, RFC4, RFC1, PCNA	1174	32	16792	2.23488	1	0.91522	97.4054
GOTERM_BP_DIRECT	GO:0006271~DNA strand elongation involved in DNA replication	3	0.24855	0.282318	RFC3, RFC4, PCNA	1174	15	16792	2.86065	1	0.974554	99.7615
Annotation Cluster 61	Enrichment Score: 2.065235095138056
Category	Term	Count	%	PValue	Genes	List Total	Pop Hits	Pop Total	Fold Enrichment	Bonferroni	Benjamini	FDR
GOTERM_MF_DIRECT	GO:0061133~endopeptidase activator activity	5	0.41425	0.000317842	ADRM1, PSMD14, PSME1, PSME2, PSME3	1181	6	16881	11.9115	0.285386	0.00669772	0.504532
GOTERM_BP_DIRECT	GO:0010950~positive regulation of endopeptidase activity	5	0.41425	0.00224515	ADRM1, PSMD14, PSME1, PSME2, PSME3	1174	9	16792	7.94624	0.999411	0.0577648	4.00893
INTERPRO	IPR009077:Proteasome activator pa28, REG alpha/beta subunit	3	0.24855	0.0117596	PSME1, PSME2, PSME3	1189	3	18559	15.6089	1	0.240695	18.3364
INTERPRO	IPR003186:Proteasome activator pa28, REG beta subunit	3	0.24855	0.0117596	PSME1, PSME2, PSME3	1189	3	18559	15.6089	1	0.240695	18.3364
INTERPRO	IPR003185:Proteasome activator pa28, REG alpha subunit	3	0.24855	0.0117596	PSME1, PSME2, PSME3	1189	3	18559	15.6089	1	0.240695	18.3364
GOTERM_CC_DIRECT	GO:0008537~proteasome activator complex	3	0.24855	0.0122864	PSME1, PSME2, PSME3	1194	3	18224	15.263	0.999904	0.0799322	17.1459
GOTERM_BP_DIRECT	GO:0061136~regulation of proteasomal protein catabolic process	5	0.41425	0.0218936	PSMD14, PSME1, PSME2, PRKACA, PSME3	1174	16	16792	4.46976	1	0.332824	33.1664
GOTERM_BP_DIRECT	GO:2000045~regulation of G1/S transition of mitotic cell cycle	4	0.3314	0.0963255	PSME1, PSME2, ECD, PSME3	1174	16	16792	3.57581	1	0.764168	84.1775
Annotation Cluster 62	Enrichment Score: 2.051189288297343
Category	Term	Count	%	PValue	Genes	List Total	Pop Hits	Pop Total	Fold Enrichment	Bonferroni	Benjamini	FDR
UP_SEQ_FEATURE	repeat:PPR 1	4	0.3314	0.00377659	MRPS27, PTCD3, PTCD1, LRPPRC	1207	6	20063	11.0815	0.999998	0.15928	6.68309
UP_SEQ_FEATURE	repeat:PPR 2	4	0.3314	0.00377659	MRPS27, PTCD3, PTCD1, LRPPRC	1207	6	20063	11.0815	0.999998	0.15928	6.68309
UP_SEQ_FEATURE	repeat:PPR 3	3	0.24855	0.010398	PTCD3, PTCD1, LRPPRC	1207	3	20063	16.6222	1	0.351495	17.3931
UP_SEQ_FEATURE	repeat:PPR 5	3	0.24855	0.010398	PTCD3, PTCD1, LRPPRC	1207	3	20063	16.6222	1	0.351495	17.3931
UP_SEQ_FEATURE	repeat:PPR 4	3	0.24855	0.010398	PTCD3, PTCD1, LRPPRC	1207	3	20063	16.6222	1	0.351495	17.3931
UP_SEQ_FEATURE	repeat:PPR 7	3	0.24855	0.010398	PTCD3, PTCD1, LRPPRC	1207	3	20063	16.6222	1	0.351495	17.3931
UP_SEQ_FEATURE	repeat:PPR 6	3	0.24855	0.010398	PTCD3, PTCD1, LRPPRC	1207	3	20063	16.6222	1	0.351495	17.3931
UP_SEQ_FEATURE	repeat:PPR 9	3	0.24855	0.010398	PTCD3, PTCD1, LRPPRC	1207	3	20063	16.6222	1	0.351495	17.3931
UP_SEQ_FEATURE	repeat:PPR 8	3	0.24855	0.010398	PTCD3, PTCD1, LRPPRC	1207	3	20063	16.6222	1	0.351495	17.3931
INTERPRO	IPR002885:Pentatricopeptide repeat	4	0.3314	0.0164152	MRPS27, PTCD3, PTCD1, LRPPRC	1189	9	18559	6.9373	1	0.313538	24.6799
Annotation Cluster 63	Enrichment Score: 2.04964613529459
Category	Term	Count	%	PValue	Genes	List Total	Pop Hits	Pop Total	Fold Enrichment	Bonferroni	Benjamini	FDR
INTERPRO	IPR009068:S15/NS1, RNA-binding	5	0.41425	0.000499974	MRPS15, GARS, RPS13, EPRS, MARS	1189	7	18559	11.1492	0.61947	0.0157144	0.852701
INTERPRO	IPR000738:WHEP-TRS	3	0.24855	0.0359561	GARS, EPRS, MARS	1189	5	18559	9.36535	1	0.510619	46.5832
SMART	SM00991:SM00991	3	0.24855	0.0394768	GARS, EPRS, MARS	678	5	10057	8.9	0.999999	0.385835	42.3682
Annotation Cluster 64	Enrichment Score: 2.0278340675887057
Category	Term	Count	%	PValue	Genes	List Total	Pop Hits	Pop Total	Fold Enrichment	Bonferroni	Benjamini	FDR
UP_SEQ_FEATURE	domain:Actin-binding	9	0.74565	1.09428e-05	MACF1, ACTN4, ACTN1, SPTBN1, FLNC, FLNB, FLNA, PLEC, SPTB	1207	20	20063	7.47999	0.0369332	0.00129683	0.0200022
INTERPRO	IPR001589:Actinin-type, actin-binding, conserved site	9	0.74565	5.67307e-05	MACF1, ACTN4, ACTN1, SPTBN1, FLNC, FLNB, FLNA, PLEC, SPTB	1189	23	18559	6.10784	0.103814	0.00254575	0.0970998
UP_SEQ_FEATURE	domain:CH 2	9	0.74565	0.000132179	MACF1, ACTN4, ACTN1, SPTBN1, FLNC, FLNB, FLNA, PLEC, SPTB	1207	27	20063	5.54073	0.365294	0.0105163	0.241355
UP_SEQ_FEATURE	domain:CH 1	9	0.74565	0.000132179	MACF1, ACTN4, ACTN1, SPTBN1, FLNC, FLNB, FLNA, PLEC, SPTB	1207	27	20063	5.54073	0.365294	0.0105163	0.241355
UP_SEQ_FEATURE	repeat:Filamin 11	3	0.24855	0.010398	FLNC, FLNB, FLNA	1207	3	20063	16.6222	1	0.351495	17.3931
UP_SEQ_FEATURE	repeat:Filamin 10	3	0.24855	0.010398	FLNC, FLNB, FLNA	1207	3	20063	16.6222	1	0.351495	17.3931
UP_SEQ_FEATURE	repeat:Filamin 13	3	0.24855	0.010398	FLNC, FLNB, FLNA	1207	3	20063	16.6222	1	0.351495	17.3931
UP_SEQ_FEATURE	region of interest:Self-association site, tail	3	0.24855	0.010398	FLNC, FLNB, FLNA	1207	3	20063	16.6222	1	0.351495	17.3931
UP_SEQ_FEATURE	repeat:Filamin 12	3	0.24855	0.010398	FLNC, FLNB, FLNA	1207	3	20063	16.6222	1	0.351495	17.3931
UP_SEQ_FEATURE	repeat:Filamin 1	3	0.24855	0.010398	FLNC, FLNB, FLNA	1207	3	20063	16.6222	1	0.351495	17.3931
UP_SEQ_FEATURE	repeat:Filamin 19	3	0.24855	0.010398	FLNC, FLNB, FLNA	1207	3	20063	16.6222	1	0.351495	17.3931
UP_SEQ_FEATURE	repeat:Filamin 18	3	0.24855	0.010398	FLNC, FLNB, FLNA	1207	3	20063	16.6222	1	0.351495	17.3931
UP_SEQ_FEATURE	repeat:Filamin 20	3	0.24855	0.010398	FLNC, FLNB, FLNA	1207	3	20063	16.6222	1	0.351495	17.3931
UP_SEQ_FEATURE	repeat:Filamin 2	3	0.24855	0.010398	FLNC, FLNB, FLNA	1207	3	20063	16.6222	1	0.351495	17.3931
UP_SEQ_FEATURE	repeat:Filamin 15	3	0.24855	0.010398	FLNC, FLNB, FLNA	1207	3	20063	16.6222	1	0.351495	17.3931
UP_SEQ_FEATURE	repeat:Filamin 14	3	0.24855	0.010398	FLNC, FLNB, FLNA	1207	3	20063	16.6222	1	0.351495	17.3931
UP_SEQ_FEATURE	repeat:Filamin 17	3	0.24855	0.010398	FLNC, FLNB, FLNA	1207	3	20063	16.6222	1	0.351495	17.3931
UP_SEQ_FEATURE	repeat:Filamin 16	3	0.24855	0.010398	FLNC, FLNB, FLNA	1207	3	20063	16.6222	1	0.351495	17.3931
UP_SEQ_FEATURE	repeat:Filamin 23	3	0.24855	0.010398	FLNC, FLNB, FLNA	1207	3	20063	16.6222	1	0.351495	17.3931
UP_SEQ_FEATURE	repeat:Filamin 24	3	0.24855	0.010398	FLNC, FLNB, FLNA	1207	3	20063	16.6222	1	0.351495	17.3931
UP_SEQ_FEATURE	region of interest:Hinge 1	3	0.24855	0.010398	FLNC, FLNB, FLNA	1207	3	20063	16.6222	1	0.351495	17.3931
UP_SEQ_FEATURE	region of interest:Hinge 2	3	0.24855	0.010398	FLNC, FLNB, FLNA	1207	3	20063	16.6222	1	0.351495	17.3931
UP_SEQ_FEATURE	repeat:Filamin 21	3	0.24855	0.010398	FLNC, FLNB, FLNA	1207	3	20063	16.6222	1	0.351495	17.3931
UP_SEQ_FEATURE	repeat:Filamin 22	3	0.24855	0.010398	FLNC, FLNB, FLNA	1207	3	20063	16.6222	1	0.351495	17.3931
UP_SEQ_FEATURE	repeat:Filamin 5	3	0.24855	0.010398	FLNC, FLNB, FLNA	1207	3	20063	16.6222	1	0.351495	17.3931
UP_SEQ_FEATURE	repeat:Filamin 6	3	0.24855	0.010398	FLNC, FLNB, FLNA	1207	3	20063	16.6222	1	0.351495	17.3931
UP_SEQ_FEATURE	repeat:Filamin 3	3	0.24855	0.010398	FLNC, FLNB, FLNA	1207	3	20063	16.6222	1	0.351495	17.3931
UP_SEQ_FEATURE	repeat:Filamin 4	3	0.24855	0.010398	FLNC, FLNB, FLNA	1207	3	20063	16.6222	1	0.351495	17.3931
UP_SEQ_FEATURE	repeat:Filamin 9	3	0.24855	0.010398	FLNC, FLNB, FLNA	1207	3	20063	16.6222	1	0.351495	17.3931
UP_SEQ_FEATURE	repeat:Filamin 7	3	0.24855	0.010398	FLNC, FLNB, FLNA	1207	3	20063	16.6222	1	0.351495	17.3931
UP_SEQ_FEATURE	repeat:Filamin 8	3	0.24855	0.010398	FLNC, FLNB, FLNA	1207	3	20063	16.6222	1	0.351495	17.3931
INTERPRO	IPR001298:Filamin/ABP280 repeat	3	0.24855	0.130964	FLNC, FLNB, FLNA	1189	10	18559	4.68267	1	0.901521	90.9615
SMART	SM00557:IG_FLMN	3	0.24855	0.142275	FLNC, FLNB, FLNA	678	10	10057	4.45	1	0.766812	87.753
INTERPRO	IPR017868:Filamin/ABP280 repeat-like	3	0.24855	0.176821	FLNC, FLNB, FLNA	1189	12	18559	3.90223	1	0.951766	96.4277
INTERPRO	IPR014756:Immunoglobulin E-set	4	0.3314	0.970945	SNRNP200, FLNC, FLNB, FLNA	1189	107	18559	0.583511	1	1	100
INTERPRO	IPR013783:Immunoglobulin-like fold	9	0.74565	1	PVR, BSG, OSMR, HLA-B, FLNC, TTN, FLNB, FLNA, EPHA2	1189	951	18559	0.147718	1	1	100
Annotation Cluster 65	Enrichment Score: 2.0122956877010534
Category	Term	Count	%	PValue	Genes	List Total	Pop Hits	Pop Total	Fold Enrichment	Bonferroni	Benjamini	FDR
GOTERM_BP_DIRECT	GO:0032781~positive regulation of ATPase activity	10	0.8285	0.000189868	PFN1, CHTOP, DNAJB11, DNAJC9, DNAJC7, DNAJC10, DNAJB2, TPM1, AHSA1, DNAJB6	1174	31	16792	4.61395	0.46652	0.00659222	0.345059
INTERPRO	IPR018253:DnaJ domain, conserved site	9	0.74565	0.000204131	DNAJB11, DNAJC9, DNAJC11, DNAJA1, DNAJB12, DNAJB2, DNAJB6, DNAJA3, DNAJA2	1189	27	18559	5.20297	0.325931	0.0072775	0.348975
UP_SEQ_FEATURE	domain:J	11	0.91135	0.000927083	DNAJB11, DNAJC9, DNAJC11, DNAJC7, DNAJC10, DNAJA1, DNAJB12, DNAJB2, DNAJB6, DNAJA3, DNAJA2	1207	52	20063	3.51624	0.958816	0.0526276	1.68125
SMART	SM00271:DnaJ	11	0.91135	0.00112834	DNAJB11, DNAJC9, DNAJC11, DNAJC7, DNAJC10, DNAJA1, DNAJB12, DNAJB2, DNAJB6, DNAJA3, DNAJA2	678	48	10057	3.39931	0.327176	0.0186931	1.53286
INTERPRO	IPR001623:DnaJ domain	11	0.91135	0.00127702	DNAJB11, DNAJC9, DNAJC11, DNAJC7, DNAJC10, DNAJA1, DNAJB12, DNAJB2, DNAJB6, DNAJA3, DNAJA2	1189	51	18559	3.36663	0.915312	0.0356545	2.16437
INTERPRO	IPR008971:HSP40/DnaJ peptide-binding	4	0.3314	0.0164152	DNAJB11, DNAJA1, DNAJA3, DNAJA2	1189	9	18559	6.9373	1	0.313538	24.6799
INTERPRO	IPR002939:Chaperone DnaJ, C-terminal	4	0.3314	0.0164152	DNAJB11, DNAJA1, DNAJA3, DNAJA2	1189	9	18559	6.9373	1	0.313538	24.6799
UP_SEQ_FEATURE	repeat:CXXCXGXG motif	3	0.24855	0.0199683	DNAJA1, DNAJA3, DNAJA2	1207	4	20063	12.4667	1	0.541315	30.8385
UP_SEQ_FEATURE	zinc finger region:CR-type	3	0.24855	0.0199683	DNAJA1, DNAJA3, DNAJA2	1207	4	20063	12.4667	1	0.541315	30.8385
INTERPRO	IPR012724:Chaperone DnaJ	3	0.24855	0.0225226	DNAJA1, DNAJA3, DNAJA2	1189	4	18559	11.7067	1	0.380215	32.2999
GOTERM_MF_DIRECT	GO:0001671~ATPase activator activity	5	0.41425	0.0330195	DNAJC7, DNAJC10, DNAJB2, AHSA1, DNAJB6	1181	18	16881	3.97051	1	0.309056	41.3893
INTERPRO	IPR001305:Heat shock protein DnaJ, cysteine-rich domain	3	0.24855	0.0359561	DNAJA1, DNAJA3, DNAJA2	1189	5	18559	9.36535	1	0.510619	46.5832
UP_SEQ_FEATURE	metal ion-binding site:Zinc 1	5	0.41425	0.667447	LAP3, DNAJA1, MBLAC2, DNAJA3, DNAJA2	1207	75	20063	1.10815	1	1	100
UP_SEQ_FEATURE	metal ion-binding site:Zinc 2	5	0.41425	0.67762	LAP3, DNAJA1, MBLAC2, DNAJA3, DNAJA2	1207	76	20063	1.09357	1	1	100
Annotation Cluster 66	Enrichment Score: 1.969210900149938
Category	Term	Count	%	PValue	Genes	List Total	Pop Hits	Pop Total	Fold Enrichment	Bonferroni	Benjamini	FDR
UP_SEQ_FEATURE	repeat:1-2	9	0.74565	0.000598997	RPL36A, HNRNPH2, HNRNPK, RPL14, HNRNPUL1, SYNCRIP, CALR, HNRNPH1, CANX	1207	33	20063	4.53333	0.872619	0.0388515	1.08935
UP_SEQ_FEATURE	repeat:1-1	9	0.74565	0.00074248	RPL36A, HNRNPH2, HNRNPK, RPL14, HNRNPUL1, SYNCRIP, CALR, HNRNPH1, CANX	1207	34	20063	4.4	0.922256	0.0462012	1.34862
UP_SEQ_FEATURE	repeat:2-1	8	0.6628	0.00248752	RPL36A, HNRNPH2, HNRNPK, RPL14, SYNCRIP, CALR, HNRNPH1, CANX	1207	32	20063	4.15555	0.999809	0.112158	4.45089
UP_SEQ_FEATURE	repeat:2-2	8	0.6628	0.0035802	RPL36A, HNRNPH2, HNRNPK, RPL14, SYNCRIP, CALR, HNRNPH1, CANX	1207	34	20063	3.91111	0.999996	0.155461	6.34623
UP_SEQ_FEATURE	repeat:1-4	5	0.41425	0.0243826	RPL14, HNRNPUL1, SYNCRIP, CALR, CANX	1207	19	20063	4.37426	1	0.606577	36.317
UP_SEQ_FEATURE	repeat:1-3	5	0.41425	0.0290659	RPL14, HNRNPUL1, SYNCRIP, CALR, CANX	1207	20	20063	4.15555	1	0.660112	41.6794
UP_SEQ_FEATURE	region of interest:2 X 16 AA Gly-rich approximate repeats	3	0.24855	0.0460558	RPL36A, HNRNPH2, HNRNPH1	1207	6	20063	8.3111	1	0.799199	57.7654
UP_SEQ_FEATURE	region of interest:2 X 19 AA perfect repeats	3	0.24855	0.0460558	RPL36A, HNRNPH2, HNRNPH1	1207	6	20063	8.3111	1	0.799199	57.7654
UP_SEQ_FEATURE	repeat:2-3	3	0.24855	0.317896	SYNCRIP, CALR, CANX	1207	19	20063	2.62456	1	0.999718	99.9082
Annotation Cluster 67	Enrichment Score: 1.8946442480871106
Category	Term	Count	%	PValue	Genes	List Total	Pop Hits	Pop Total	Fold Enrichment	Bonferroni	Benjamini	FDR
UP_SEQ_FEATURE	domain:Actin-binding	9	0.74565	1.09428e-05	MACF1, ACTN4, ACTN1, SPTBN1, FLNC, FLNB, FLNA, PLEC, SPTB	1207	20	20063	7.47999	0.0369332	0.00129683	0.0200022
INTERPRO	IPR001589:Actinin-type, actin-binding, conserved site	9	0.74565	5.67307e-05	MACF1, ACTN4, ACTN1, SPTBN1, FLNC, FLNB, FLNA, PLEC, SPTB	1189	23	18559	6.10784	0.103814	0.00254575	0.0970998
UP_SEQ_FEATURE	domain:CH 2	9	0.74565	0.000132179	MACF1, ACTN4, ACTN1, SPTBN1, FLNC, FLNB, FLNA, PLEC, SPTB	1207	27	20063	5.54073	0.365294	0.0105163	0.241355
UP_SEQ_FEATURE	domain:CH 1	9	0.74565	0.000132179	MACF1, ACTN4, ACTN1, SPTBN1, FLNC, FLNB, FLNA, PLEC, SPTB	1207	27	20063	5.54073	0.365294	0.0105163	0.241355
UP_SEQ_FEATURE	repeat:Spectrin 4	7	0.57995	0.00115607	MACF1, ACTN4, ACTN1, SPTBN1, PLEC, SPTAN1, SPTB	1207	21	20063	5.54073	0.981277	0.0631325	2.09238
UP_SEQ_FEATURE	repeat:Spectrin 3	7	0.57995	0.0015095	MACF1, ACTN4, ACTN1, SPTBN1, PLEC, SPTAN1, SPTB	1207	22	20063	5.28888	0.994456	0.076814	2.72375
UP_SEQ_FEATURE	repeat:Spectrin 1	7	0.57995	0.00379027	MACF1, ACTN4, ACTN1, SPTBN1, PLEC, SPTAN1, SPTB	1207	26	20063	4.47521	0.999998	0.157882	6.70651
UP_SEQ_FEATURE	repeat:Spectrin 2	7	0.57995	0.00379027	MACF1, ACTN4, ACTN1, SPTBN1, PLEC, SPTAN1, SPTB	1207	26	20063	4.47521	0.999998	0.157882	6.70651
UP_KEYWORDS	Actin capping	6	0.4971	0.00399328	CAPZA1, SPTBN1, RDX, CAPZB, SPTAN1, SPTB	1207	19	20581	5.38464	0.834796	0.0225343	5.51848
INTERPRO	IPR018159:Spectrin/alpha-actinin	7	0.57995	0.00903983	MACF1, ACTN4, ACTN1, SPTBN1, PLEC, SPTAN1, SPTB	1189	29	18559	3.76767	1	0.192616	14.4013
SMART	SM00150:SPEC	7	0.57995	0.0113872	MACF1, ACTN4, ACTN1, SPTBN1, PLEC, SPTAN1, SPTB	678	29	10057	3.58046	0.982044	0.154218	14.504
SMART	SM00033:CH	11	0.91135	0.0122454	MACF1, ACTN4, CNN3, ACTN1, SPTBN1, FLNC, TAGLN2, FLNB, FLNA, PLEC, SPTB	678	66	10057	2.47222	0.986762	0.158851	15.5139
INTERPRO	IPR002017:Spectrin repeat	6	0.4971	0.0193522	MACF1, ACTN4, ACTN1, SPTBN1, SPTAN1, SPTB	1189	25	18559	3.74614	1	0.348862	28.4398
INTERPRO	IPR001715:Calponin homology domain	11	0.91135	0.0226522	MACF1, ACTN4, CNN3, ACTN1, SPTBN1, FLNC, TAGLN2, FLNB, FLNA, PLEC, SPTB	1189	76	18559	2.25919	1	0.378732	32.4533
UP_SEQ_FEATURE	repeat:Spectrin 14	4	0.3314	0.0316753	MACF1, SPTBN1, SPTAN1, SPTB	1207	12	20063	5.54073	1	0.688139	44.4791
UP_SEQ_FEATURE	repeat:Spectrin 13	4	0.3314	0.0316753	MACF1, SPTBN1, SPTAN1, SPTB	1207	12	20063	5.54073	1	0.688139	44.4791
UP_SEQ_FEATURE	repeat:Spectrin 12	4	0.3314	0.0316753	MACF1, SPTBN1, SPTAN1, SPTB	1207	12	20063	5.54073	1	0.688139	44.4791
UP_SEQ_FEATURE	repeat:Spectrin 11	4	0.3314	0.0316753	MACF1, SPTBN1, SPTAN1, SPTB	1207	12	20063	5.54073	1	0.688139	44.4791
UP_SEQ_FEATURE	repeat:Spectrin 10	4	0.3314	0.0316753	MACF1, SPTBN1, SPTAN1, SPTB	1207	12	20063	5.54073	1	0.688139	44.4791
UP_SEQ_FEATURE	repeat:Spectrin 17	4	0.3314	0.0316753	MACF1, SPTBN1, SPTAN1, SPTB	1207	12	20063	5.54073	1	0.688139	44.4791
UP_SEQ_FEATURE	repeat:Spectrin 15	4	0.3314	0.0316753	MACF1, SPTBN1, SPTAN1, SPTB	1207	12	20063	5.54073	1	0.688139	44.4791
UP_SEQ_FEATURE	repeat:Spectrin 16	4	0.3314	0.0316753	MACF1, SPTBN1, SPTAN1, SPTB	1207	12	20063	5.54073	1	0.688139	44.4791
UP_SEQ_FEATURE	repeat:Spectrin 9	4	0.3314	0.0393797	MACF1, SPTBN1, SPTAN1, SPTB	1207	13	20063	5.11452	1	0.752318	52.0226
UP_SEQ_FEATURE	repeat:Spectrin 7	4	0.3314	0.0393797	MACF1, SPTBN1, SPTAN1, SPTB	1207	13	20063	5.11452	1	0.752318	52.0226
UP_SEQ_FEATURE	repeat:Spectrin 8	4	0.3314	0.0393797	MACF1, SPTBN1, SPTAN1, SPTB	1207	13	20063	5.11452	1	0.752318	52.0226
UP_SEQ_FEATURE	repeat:Spectrin 6	4	0.3314	0.0393797	MACF1, SPTBN1, SPTAN1, SPTB	1207	13	20063	5.11452	1	0.752318	52.0226
GOTERM_MF_DIRECT	GO:0030506~ankyrin binding	5	0.41425	0.0468244	SPTBN1, ATP1A1, FLNC, PLEC, SPTB	1181	20	16881	3.57345	1	0.388679	53.3756
UP_SEQ_FEATURE	repeat:Spectrin 5	4	0.3314	0.0479385	MACF1, SPTBN1, SPTAN1, SPTB	1207	14	20063	4.7492	1	0.809157	59.2635
INTERPRO	IPR014837:EF-hand, Ca insensitive	3	0.24855	0.0516746	ACTN4, ACTN1, SPTAN1	1189	6	18559	7.80446	1	0.630356	59.689
GOTERM_CC_DIRECT	GO:0008091~spectrin	3	0.24855	0.113475	SPTBN1, SPTAN1, SPTB	1194	9	18224	5.08766	1	0.449343	83.9989
GOTERM_BP_DIRECT	GO:0051693~actin filament capping	3	0.24855	0.229045	SPTBN1, SPTAN1, SPTB	1174	13	16792	3.30075	1	0.95377	99.1219
GOTERM_MF_DIRECT	GO:0005088~Ras guanyl-nucleotide exchange factor activity	8	0.6628	0.701115	EGFR, RASGRP1, GRIN2A, SPTBN1, JAK1, CALM2, SPTAN1, SPTB	1181	115	16881	0.994353	1	0.998199	100
GOTERM_BP_DIRECT	GO:0007411~axon guidance	7	0.57995	0.969829	EZR, RAC1, SPTBN1, TUBB3, SPTAN1, MYH10, SPTB	1174	159	16792	0.629702	1	1	100
Annotation Cluster 68	Enrichment Score: 1.8099428303740728
Category	Term	Count	%	PValue	Genes	List Total	Pop Hits	Pop Total	Fold Enrichment	Bonferroni	Benjamini	FDR
UP_KEYWORDS	Nucleotide biosynthesis	5	0.41425	0.00067874	TYMS, PRPSAP1, PRPS2, PRPS1, PRPSAP2	1207	8	20581	10.6571	0.263272	0.00468953	0.958628
INTERPRO	IPR005946:Ribose-phosphate diphosphokinase	4	0.3314	0.00237247	PRPSAP1, PRPS2, PRPS1, PRPSAP2	1189	5	18559	12.4871	0.989837	0.0609285	3.98577
GOTERM_MF_DIRECT	GO:0004749~ribose phosphate diphosphokinase activity	4	0.3314	0.00306091	PRPSAP1, PRPS2, PRPS1, PRPSAP2	1181	5	16881	11.4351	0.96085	0.0493701	4.76073
GOTERM_CC_DIRECT	GO:0002189~ribose phosphate diphosphokinase complex	3	0.24855	0.0122864	PRPS2, PRPS1, PRPSAP2	1194	3	18224	15.263	0.999904	0.0799322	17.1459
INTERPRO	IPR000836:Phosphoribosyltransferase domain	4	0.3314	0.0372403	PRPSAP1, PRPS2, PRPS1, PRPSAP2	1189	12	18559	5.20297	1	0.519641	47.7887
GOTERM_BP_DIRECT	GO:0009165~nucleotide biosynthetic process	4	0.3314	0.0823695	PRPSAP1, PRPS2, PRPS1, PRPSAP2	1174	15	16792	3.8142	1	0.714369	79.0863
GOTERM_BP_DIRECT	GO:0006139~nucleobase-containing compound metabolic process	7	0.57995	0.124631	TYMS, ERH, CTPS1, PRPSAP1, SRBD1, PRPS2, PRPSAP2	1174	49	16792	2.04332	1	0.835553	91.1348
GOTERM_BP_DIRECT	GO:0009116~nucleoside metabolic process	4	0.3314	0.143176	PRPSAP1, PRPS2, PRPS1, PRPSAP2	1174	19	16792	3.01121	1	0.868538	93.9965
Annotation Cluster 69	Enrichment Score: 1.8061591859983568
Category	Term	Count	%	PValue	Genes	List Total	Pop Hits	Pop Total	Fold Enrichment	Bonferroni	Benjamini	FDR
BIOCARTA	h_eif2Pathway:Regulation of eIF2	6	0.4971	0.00595204	EIF2S1, EIF5, EIF2S2, EIF2S3, EIF2AK2, EIF2B5	196	11	1625	4.52226	0.68966	0.177177	7.18649
BIOCARTA	h_igf1mtorPathway:Skeletal muscle hypertrophy is regulated via AKT/mTOR pathway	7	0.57995	0.0252093	EIF4E, PPP2CA, EIF2S1, EIF2S2, EIF2S3, RPS6, EIF2B5	196	20	1625	2.90179	0.993291	0.365516	27.3099
BIOCARTA	h_vegfPathway:VEGF, Hypoxia, and Angiogenesis	9	0.74565	0.025427	EIF2S1, EIF2S2, ELAVL1, EIF2S3, EIF2B2, EIF2B1, EIF2B3, EIF2B4, EIF2B5	196	31	1625	2.40701	0.993579	0.343399	27.5124
Annotation Cluster 70	Enrichment Score: 1.7403151674609407
Category	Term	Count	%	PValue	Genes	List Total	Pop Hits	Pop Total	Fold Enrichment	Bonferroni	Benjamini	FDR
GOTERM_MF_DIRECT	GO:0051287~NAD binding	10	0.8285	0.000990627	LDHB, CTBP1, AHCY, PHGDH, UGDH, PARP1, GLYR1, GAPDH, HADHA, IDH3A	1181	38	16881	3.76153	0.649226	0.0182113	1.56463
UP_KEYWORDS	NAD	20	1.657	0.00706006	HSD17B10, LDHB, CTBP1, AHCY, AIFM1, UGDH, VDAC2, HADHA, ALDH3A2, IDH3A, PARP12, NDUFS8, PHGDH, FASN, PARP1, GLYR1, GAPDH, MDH2, IMPDH2, NSDHL	1207	175	20581	1.94873	0.958758	0.0381355	9.56295
UP_SEQ_FEATURE	nucleotide phosphate-binding region:NAD	12	0.9942	0.00817532	HSD17B10, LDHB, CTBP1, PHGDH, UGDH, VDAC2, GLYR1, GAPDH, ALDH3A2, MDH2, IMPDH2, VDAC1	1207	80	20063	2.49333	1	0.294271	13.9347
UP_SEQ_FEATURE	binding site:NAD	9	0.74565	0.0147407	HSD17B10, LDHB, CTBP1, PHGDH, UGDH, GLYR1, GAPDH, MDH2, NSDHL	1207	54	20063	2.77037	1	0.4478	23.7745
INTERPRO	IPR016040:NAD(P)-binding domain	17	1.40845	0.110696	HSD17B11, STEAP3, HSD17B10, LDHB, CTBP1, AHCY, UGDH, SAE1, ACLY, HADHA, CBR1, PHGDH, FASN, GAPDH, GLYR1, MDH2, NSDHL	1189	179	18559	1.48241	1	0.863059	86.5863
UP_KEYWORDS	Oxidoreductase	37	3.06545	0.387467	STEAP3, HSD17B11, HSD17B10, LDHB, YWHAZ, DNAJC10, UGDH, PRDX5, PRDX3, PRDX1, HADHA, ALDH3A2, PDHB, P3H1, CBR1, PLOD1, PLOD3, DHCR7, NDUFS8, FASN, GPX8, GAPDH, IMPDH2, NSDHL, P4HB, SQRDL, CTBP1, ACADM, AIFM1, SCD, TECR, IDH3A, SDHA, PRDX6, PHGDH, GLYR1, MDH2	1207	582	20581	1.08402	1	0.761232	99.9045
Annotation Cluster 71	Enrichment Score: 1.6331810709194625
Category	Term	Count	%	PValue	Genes	List Total	Pop Hits	Pop Total	Fold Enrichment	Bonferroni	Benjamini	FDR
BIOCARTA	h_uCalpainPathway:uCalpain and friends in Cell spread	8	0.6628	0.00218196	TLN1, CAPNS1, EZR, ACTA1, RAC1, ACTN1, ITGB1, SPTAN1	196	17	1625	3.90156	0.348274	0.101504	2.69189
BIOCARTA	h_mCalpainPathway:mCalpain and friends in Cell motility	7	0.57995	0.0395784	EGFR, TLN1, CAPNS1, EZR, ACTA1, PRKAR1A, ITGB1	196	22	1625	2.63799	0.999635	0.410022	39.6183
BIOCARTA	h_integrinPathway:Integrin Signaling Pathway	8	0.6628	0.145932	TLN1, CAV1, CAPNS1, ROCK1, ACTA1, RAP1A, ACTN1, ITGB1	196	37	1625	1.79261	1	0.78688	86.0631
Annotation Cluster 72	Enrichment Score: 1.5887827986544545
Category	Term	Count	%	PValue	Genes	List Total	Pop Hits	Pop Total	Fold Enrichment	Bonferroni	Benjamini	FDR
UP_SEQ_FEATURE	active site:Cysteine sulfenic acid (-SOH) intermediate	4	0.3314	0.00377659	PRDX6, PRDX5, PRDX3, PRDX1	1207	6	20063	11.0815	0.999998	0.15928	6.68309
GOTERM_BP_DIRECT	GO:0000302~response to reactive oxygen species	9	0.74565	0.00486376	P4HB, S100A7, PRDX6, TRA2B, TXN, PRDX5, GPX8, PRDX3, PRDX1	1174	39	16792	3.30075	1	0.107399	8.49279
UP_KEYWORDS	Antioxidant	5	0.41425	0.00731216	PRDX6, S100A9, PRDX5, PRDX3, PRDX1	1207	14	20581	6.08977	0.963211	0.0390087	9.88815
GOTERM_BP_DIRECT	GO:0042744~hydrogen peroxide catabolic process	6	0.4971	0.0105665	PRDX6, PRDX5, HBA2, PRDX3, HBB, PRDX1	1174	20	16792	4.29097	1	0.195052	17.5821
INTERPRO	IPR000866:Alkyl hydroperoxide reductase subunit C/ Thiol specific antioxidant	3	0.24855	0.0359561	PRDX6, PRDX3, PRDX1	1189	5	18559	9.36535	1	0.510619	46.5832
INTERPRO	IPR019479:Peroxiredoxin, C-terminal	3	0.24855	0.0359561	PRDX6, PRDX3, PRDX1	1189	5	18559	9.36535	1	0.510619	46.5832
GOTERM_MF_DIRECT	GO:0008379~thioredoxin peroxidase activity	3	0.24855	0.0423581	PRDX5, PRDX3, PRDX1	1181	5	16881	8.57629	1	0.367126	49.7753
UP_SEQ_FEATURE	domain:Thioredoxin	6	0.4971	0.0455113	PRDX6, TMX3, TXN, PRDX5, PRDX3, PRDX1	1207	33	20063	3.02222	1	0.79848	57.3225
UP_KEYWORDS	Peroxidase	5	0.41425	0.0555475	PRDX6, PRDX5, GPX8, PRDX3, PRDX1	1207	25	20581	3.41027	1	0.213647	55.549
GOTERM_MF_DIRECT	GO:0051920~peroxiredoxin activity	3	0.24855	0.0606351	PRDX6, PRDX5, PRDX1	1181	6	16881	7.14691	1	0.454785	63.0378
GOTERM_MF_DIRECT	GO:0004601~peroxidase activity	5	0.41425	0.0633605	PRDX5, HBA2, GPX8, HBB, PRDX1	1181	22	16881	3.2486	1	0.466865	64.7077
GOTERM_BP_DIRECT	GO:0098869~cellular oxidant detoxification	9	0.74565	0.11396	PRDX6, ALB, TXN, S100A9, PRDX5, HBA2, GPX8, PRDX3, HBB	1174	70	16792	1.83899	1	0.811412	88.947
Annotation Cluster 73	Enrichment Score: 1.5672362129343873
Category	Term	Count	%	PValue	Genes	List Total	Pop Hits	Pop Total	Fold Enrichment	Bonferroni	Benjamini	FDR
INTERPRO	IPR000533:Tropomyosin	4	0.3314	0.000996559	TPM2, TPM1, TPM4, TPM3	1189	4	18559	15.6089	0.854315	0.0283415	1.69284
GOTERM_CC_DIRECT	GO:0005862~muscle thin filament tropomyosin	4	0.3314	0.00106468	TPM2, TPM1, TPM4, TPM3	1194	4	18224	15.263	0.549232	0.00967004	1.60765
GOTERM_BP_DIRECT	GO:0030049~muscle filament sliding	9	0.74565	0.0041129	MYL6, ACTC1, ACTA1, VIM, TPM2, TTN, TPM1, TPM4, TPM3	1174	38	16792	3.38761	0.999999	0.0940974	7.22775
GOTERM_BP_DIRECT	GO:0006936~muscle contraction	15	1.24275	0.0167713	PABPN1, MYL6, TLN1, ACTA1, CRYAB, CALD1, MYL12A, HSBP1, TTN, TPM2, TPM1, TPM4, TPM3, EMD, CALM2	1174	107	16792	2.00513	1	0.275047	26.4998
GOTERM_MF_DIRECT	GO:0008307~structural constituent of muscle	8	0.6628	0.0251168	MYL6, KRT19, TPM2, TTN, TPM1, TPM4, PLEC, TPM3	1181	42	16881	2.72263	1	0.260741	33.2854
UP_KEYWORDS	Muscle protein	9	0.74565	0.0276576	MYL6, ACTC1, ACTA1, CALD1, MYL12A, TPM2, TPM1, TPM4, TPM3	1207	62	20581	2.4752	0.999997	0.125645	32.8275
KEGG_PATHWAY	hsa05414:Dilated cardiomyopathy	13	1.07705	0.102178	ACTB, ACTC1, LMNA, ITGA3, TTN, TPM2, ITGB1, TPM1, TPM4, TPM3, ACTG1, PRKACA, EMD	662	84	6910	1.61542	1	0.559484	75.3672
UP_KEYWORDS	Nemaline myopathy	3	0.24855	0.112962	ACTA1, TPM2, TPM3	1207	10	20581	5.11541	1	0.3744	81.7417
KEGG_PATHWAY	hsa05410:Hypertrophic cardiomyopathy (HCM)	12	0.9942	0.122251	ACTB, ACTG1, ACTC1, LMNA, ITGA3, TPM2, TTN, TPM1, EMD, ITGB1, TPM4, TPM3	662	78	6910	1.60586	1	0.607459	81.6403
KEGG_PATHWAY	hsa05412:Arrhythmogenic right ventricular cardiomyopathy (ARVC)	11	0.91135	0.137136	ACTB, JUP, ACTG1, ACTN4, LMNA, ACTN1, ITGA3, CTNNA1, EMD, ITGB1, CTNNB1	662	71	6910	1.61717	1	0.61298	85.3003
KEGG_PATHWAY	hsa04260:Cardiac muscle contraction	8	0.6628	0.58546	UQCR10, ACTC1, CYC1, ATP1A1, TPM2, TPM1, TPM4, TPM3	662	75	6910	1.11339	1	0.951577	99.9989
Annotation Cluster 74	Enrichment Score: 1.5547983044491855
Category	Term	Count	%	PValue	Genes	List Total	Pop Hits	Pop Total	Fold Enrichment	Bonferroni	Benjamini	FDR
UP_KEYWORDS	Biological rhythms	18	1.4913	0.00100236	DHX9, TP53, CBX3, PRKDC, DDX5, PPP1CB, HNRNPU, NONO, TOP1, SFPQ, GFPT1, PRMT5, THRAP3, HNRNPD, OGT, TOP2A, MYBBP1A, CCAR2	1207	125	20581	2.4554	0.363191	0.00642621	1.41268
GOTERM_BP_DIRECT	GO:0042752~regulation of circadian rhythm	7	0.57995	0.124631	NONO, SFPQ, HNRNPD, PRKDC, TOP2A, PPP1CB, CCAR2	1174	49	16792	2.04332	1	0.835553	91.1348
GOTERM_BP_DIRECT	GO:0048511~rhythmic process	7	0.57995	0.173363	DHX9, SFPQ, CBX3, PRKDC, DDX5, TOP2A, CCAR2	1174	54	16792	1.85412	1	0.908036	96.875
Annotation Cluster 75	Enrichment Score: 1.5175026898749708
Category	Term	Count	%	PValue	Genes	List Total	Pop Hits	Pop Total	Fold Enrichment	Bonferroni	Benjamini	FDR
KEGG_PATHWAY	hsa03060:Protein export	8	0.6628	0.00443964	SRP14, SEC61B, SRPRB, SRP72, HSPA5, SEC62, SEC61A1, SRP9	662	23	6910	3.63063	0.672684	0.0766746	5.61989
UP_KEYWORDS	Signal recognition particle	3	0.24855	0.0439476	SRP14, SRP72, SRP9	1207	6	20581	8.52568	1	0.178276	47.144
GOTERM_CC_DIRECT	GO:0005786~signal recognition particle, endoplasmic reticulum targeting	3	0.24855	0.0538301	SRP14, SRP72, SRP9	1194	6	18224	7.63149	1	0.262384	56.9094
GOTERM_MF_DIRECT	GO:0008312~7S RNA binding	3	0.24855	0.0810365	SRP14, SRP72, SRP9	1181	7	16881	6.12592	1	0.54638	73.9369
Annotation Cluster 76	Enrichment Score: 1.5103970392464858
Category	Term	Count	%	PValue	Genes	List Total	Pop Hits	Pop Total	Fold Enrichment	Bonferroni	Benjamini	FDR
GOTERM_BP_DIRECT	GO:0007062~sister chromatid cohesion	17	1.40845	0.00203585	SPC24, XPO1, RPS27, MAD2L1, NUP160, PDS5A, RCC2, CKAP5, PHB2, KNTC1, CLIP1, NUP85, NUP107, ZWILCH, BUB3, NUDC, ZW10	1174	103	16792	2.36073	0.998821	0.0529308	3.64174
GOTERM_CC_DIRECT	GO:0000776~kinetochore	12	0.9942	0.0161789	XPO1, MAD2L1, DYNLL1, NUP160, CKAP5, CLIP1, NUP85, NUP107, ZWILCH, DCTN1, BUB3, ZW10	1194	81	18224	2.26118	0.999995	0.0982303	21.9769
UP_KEYWORDS	Centromere	14	1.1599	0.0587237	SPC24, PPP2R1A, MAD2L1, RCC2, CKAP5, PPP2CA, FMR1, KNTC1, NUP85, NUP107, ZWILCH, BUB3, ZW10, PHF6	1207	137	20581	1.74248	1	0.22288	57.6234
GOTERM_CC_DIRECT	GO:0000777~condensed chromosome kinetochore	10	0.8285	0.115159	SPC24, MAD2L1, CKAP5, KNTC1, NUP85, NUP107, ZWILCH, BUB3, ZW10, PHF6	1194	87	18224	1.75437	1	0.452326	84.4551
UP_KEYWORDS	Kinetochore	10	0.8285	0.125954	SPC24, MAD2L1, CKAP5, KNTC1, NUP85, NUP107, ZWILCH, BUB3, ZW10, PHF6	1207	99	20581	1.72236	1	0.398949	85.1902
Annotation Cluster 77	Enrichment Score: 1.5011609721230437
Category	Term	Count	%	PValue	Genes	List Total	Pop Hits	Pop Total	Fold Enrichment	Bonferroni	Benjamini	FDR
UP_SEQ_FEATURE	repeat:Plectin 18	3	0.24855	0.010398	MACF1, EPPK1, PLEC	1207	3	20063	16.6222	1	0.351495	17.3931
UP_SEQ_FEATURE	repeat:Plectin 19	3	0.24855	0.010398	MACF1, EPPK1, PLEC	1207	3	20063	16.6222	1	0.351495	17.3931
UP_SEQ_FEATURE	repeat:Plectin 12	3	0.24855	0.0199683	MACF1, EPPK1, PLEC	1207	4	20063	12.4667	1	0.541315	30.8385
UP_SEQ_FEATURE	repeat:Plectin 13	3	0.24855	0.0199683	MACF1, EPPK1, PLEC	1207	4	20063	12.4667	1	0.541315	30.8385
UP_SEQ_FEATURE	repeat:Plectin 14	3	0.24855	0.0199683	MACF1, EPPK1, PLEC	1207	4	20063	12.4667	1	0.541315	30.8385
UP_SEQ_FEATURE	repeat:Plectin 15	3	0.24855	0.0199683	MACF1, EPPK1, PLEC	1207	4	20063	12.4667	1	0.541315	30.8385
UP_SEQ_FEATURE	repeat:Plectin 16	3	0.24855	0.0199683	MACF1, EPPK1, PLEC	1207	4	20063	12.4667	1	0.541315	30.8385
UP_SEQ_FEATURE	repeat:Plectin 17	3	0.24855	0.0199683	MACF1, EPPK1, PLEC	1207	4	20063	12.4667	1	0.541315	30.8385
UP_SEQ_FEATURE	repeat:Plectin 10	3	0.24855	0.0319628	MACF1, EPPK1, PLEC	1207	5	20063	9.97332	1	0.687671	44.7797
UP_SEQ_FEATURE	repeat:Plectin 11	3	0.24855	0.0319628	MACF1, EPPK1, PLEC	1207	5	20063	9.97332	1	0.687671	44.7797
UP_SEQ_FEATURE	repeat:Plectin 8	3	0.24855	0.0319628	MACF1, EPPK1, PLEC	1207	5	20063	9.97332	1	0.687671	44.7797
UP_SEQ_FEATURE	repeat:Plectin 9	3	0.24855	0.0319628	MACF1, EPPK1, PLEC	1207	5	20063	9.97332	1	0.687671	44.7797
UP_SEQ_FEATURE	repeat:Plectin 4	3	0.24855	0.0460558	MACF1, EPPK1, PLEC	1207	6	20063	8.3111	1	0.799199	57.7654
UP_SEQ_FEATURE	repeat:Plectin 3	3	0.24855	0.0460558	MACF1, EPPK1, PLEC	1207	6	20063	8.3111	1	0.799199	57.7654
UP_SEQ_FEATURE	repeat:Plectin 6	3	0.24855	0.0460558	MACF1, EPPK1, PLEC	1207	6	20063	8.3111	1	0.799199	57.7654
UP_SEQ_FEATURE	repeat:Plectin 5	3	0.24855	0.0460558	MACF1, EPPK1, PLEC	1207	6	20063	8.3111	1	0.799199	57.7654
UP_SEQ_FEATURE	repeat:Plectin 7	3	0.24855	0.0460558	MACF1, EPPK1, PLEC	1207	6	20063	8.3111	1	0.799199	57.7654
UP_SEQ_FEATURE	repeat:Plectin 1	3	0.24855	0.0619524	MACF1, EPPK1, PLEC	1207	7	20063	7.1238	1	0.869513	68.9361
UP_SEQ_FEATURE	repeat:Plectin 2	3	0.24855	0.0619524	MACF1, EPPK1, PLEC	1207	7	20063	7.1238	1	0.869513	68.9361
INTERPRO	IPR001101:Plectin repeat	3	0.24855	0.069331	MACF1, EPPK1, PLEC	1189	7	18559	6.68954	1	0.723445	70.7815
SMART	SM00250:PLEC	3	0.24855	0.0757922	MACF1, EPPK1, PLEC	678	7	10057	6.35714	1	0.567572	65.9874
Annotation Cluster 78	Enrichment Score: 1.500230277880873
Category	Term	Count	%	PValue	Genes	List Total	Pop Hits	Pop Total	Fold Enrichment	Bonferroni	Benjamini	FDR
GOTERM_CC_DIRECT	GO:0036020~endolysosome membrane	6	0.4971	0.000640182	AP2A2, CLTA, AP2B1, AP2S1, CLTC, AP2M1	1194	12	18224	7.63149	0.380603	0.00604507	0.969584
GOTERM_BP_DIRECT	GO:0042059~negative regulation of epidermal growth factor receptor signaling pathway	9	0.74565	0.00288091	EGFR, CDC42, AP2A2, CLTA, AP2B1, NUP62, AP2S1, RPS27A, AP2M1	1174	36	16792	3.57581	0.999929	0.0718701	5.11625
GOTERM_BP_DIRECT	GO:0019886~antigen processing and presentation of exogenous peptide antigen via MHC class II	15	1.24275	0.00456329	CLTA, SEC31A, KIF11, AP2S1, CLTC, CANX, DCTN1, AP2B1, AP2A2, ARF1, DYNLL1, ACTR1A, CTSD, DYNC1H1, AP2M1	1174	92	16792	2.33205	1	0.102465	7.98854
GOTERM_CC_DIRECT	GO:0030122~AP-2 adaptor complex	5	0.41425	0.00810337	EGFR, AP2A2, AP2B1, AP2S1, AP2M1	1194	13	18224	5.87038	0.997726	0.05684	11.6435
UP_KEYWORDS	Coated pit	9	0.74565	0.00913236	AP2A2, CLTA, AP2B1, CTTN, DNM1L, LRP1, AP2S1, CLTC, AP2M1	1207	51	20581	3.00906	0.983892	0.0474093	12.2041
GOTERM_BP_DIRECT	GO:0072583~clathrin-mediated endocytosis	6	0.4971	0.0105665	AP2A2, CLTA, AP2B1, AP2S1, CANX, AP2M1	1174	20	16792	4.29097	1	0.195052	17.5821
GOTERM_BP_DIRECT	GO:0050690~regulation of defense response to virus by virus	7	0.57995	0.0114228	AP2A2, AP2B1, ARF1, AP2S1, RAC1, ATP6V1H, AP2M1	1174	28	16792	3.57581	1	0.206897	18.871
GOTERM_MF_DIRECT	GO:0035615~clathrin adaptor activity	4	0.3314	0.0281942	AP2A2, AP2B1, AP2S1, AP2M1	1181	10	16881	5.71753	1	0.280056	36.5586
KEGG_PATHWAY	hsa04961:Endocrine and other factor-regulated calcium reabsorption	9	0.74565	0.0608455	AP2A2, CLTA, AP2B1, AP2S1, RAB11A, PRKACA, ATP1A1, CLTC, AP2M1	662	45	6910	2.08761	1	0.454484	55.7813
GOTERM_CC_DIRECT	GO:0030131~clathrin adaptor complex	4	0.3314	0.0827503	AP2A2, AP2B1, GGA3, AP2M1	1194	16	18224	3.81575	1	0.359546	73.1299
GOTERM_CC_DIRECT	GO:0030117~membrane coat	5	0.41425	0.0866427	COPB2, AP2A2, AP2B1, COPB1, AP2S1	1194	26	18224	2.93519	1	0.371434	74.8134
UP_KEYWORDS	Endocytosis	11	0.91135	0.172086	AP2A2, AP2B1, CTTN, DNM1L, LRP1, TFRC, AP2S1, RAB5A, ESYT2, ANKFY1, AP2M1	1207	121	20581	1.55012	1	0.482511	93.1379
KEGG_PATHWAY	hsa04721:Synaptic vesicle cycle	9	0.74565	0.251915	AP2A2, CLTA, AP2B1, AP2S1, ATP6V1H, CLTC, RIMS1, NSF, AP2M1	662	63	6910	1.49115	1	0.767065	97.7013
GOTERM_CC_DIRECT	GO:0030666~endocytic vesicle membrane	7	0.57995	0.262559	AP2A2, CAV1, AP2B1, LRP1, AP2S1, RPS27A, AP2M1	1194	66	18224	1.6188	1	0.719932	99.0283
GOTERM_CC_DIRECT	GO:0030669~clathrin-coated endocytic vesicle membrane	5	0.41425	0.279795	AP2A2, AP2B1, AP2S1, CLTC, AP2M1	1194	41	18224	1.86134	1	0.742413	99.3219
GOTERM_BP_DIRECT	GO:0007018~microtubule-based movement	8	0.6628	0.336742	KIF1C, AP2A2, CLTA, AP2B1, KIF11, AP2S1, DYNC1H1, AP2M1	1174	81	16792	1.41267	1	0.987153	99.9432
Annotation Cluster 79	Enrichment Score: 1.466856496788375
Category	Term	Count	%	PValue	Genes	List Total	Pop Hits	Pop Total	Fold Enrichment	Bonferroni	Benjamini	FDR
UP_SEQ_FEATURE	repeat:Solcar 2	9	0.74565	0.0147407	SLC25A11, SLC25A13, MTCH2, SLC25A24, SLC25A5, SLC25A10, SLC25A6, MTCH1, SLC25A3	1207	54	20063	2.77037	1	0.4478	23.7745
UP_SEQ_FEATURE	repeat:Solcar 1	9	0.74565	0.0147407	SLC25A11, SLC25A13, MTCH2, SLC25A24, SLC25A5, SLC25A10, SLC25A6, MTCH1, SLC25A3	1207	54	20063	2.77037	1	0.4478	23.7745
INTERPRO	IPR023395:Mitochondrial carrier domain	9	0.74565	0.0186928	SLC25A11, SLC25A13, MTCH2, SLC25A24, SLC25A5, SLC25A10, SLC25A6, MTCH1, SLC25A3	1189	53	18559	2.65057	1	0.342321	27.6114
INTERPRO	IPR018108:Mitochondrial substrate/solute carrier	9	0.74565	0.0186928	SLC25A11, SLC25A13, MTCH2, SLC25A24, SLC25A5, SLC25A10, SLC25A6, MTCH1, SLC25A3	1189	53	18559	2.65057	1	0.342321	27.6114
UP_SEQ_FEATURE	repeat:Solcar 3	7	0.57995	0.0840624	SLC25A11, SLC25A13, SLC25A24, SLC25A5, SLC25A10, SLC25A6, SLC25A3	1207	51	20063	2.28148	1	0.927619	79.9143
INTERPRO	IPR002067:Mitochondrial carrier protein	4	0.3314	0.24767	SLC25A13, SLC25A24, SLC25A5, SLC25A6	1189	27	18559	2.31243	1	0.984474	99.235
Annotation Cluster 80	Enrichment Score: 1.4662796485495468
Category	Term	Count	%	PValue	Genes	List Total	Pop Hits	Pop Total	Fold Enrichment	Bonferroni	Benjamini	FDR
UP_KEYWORDS	Threonine protease	6	0.4971	0.0050709	PSMA1, PSMB7, PSMB6, PSMA5, PSMA4, PSMB2	1207	20	20581	5.11541	0.898502	0.0281914	6.95843
INTERPRO	IPR001353:Proteasome, subunit alpha/beta	6	0.4971	0.0058217	PSMA1, PSMB7, PSMB6, PSMA5, PSMA4, PSMB2	1189	19	18559	4.92913	0.999987	0.133064	9.51451
GOTERM_CC_DIRECT	GO:0005839~proteasome core complex	6	0.4971	0.0100447	PSMA1, PSMB7, PSMB6, PSMA5, PSMA4, PSMB2	1194	21	18224	4.36085	0.999475	0.0681412	14.2383
GOTERM_MF_DIRECT	GO:0004298~threonine-type endopeptidase activity	6	0.4971	0.0131224	PSMA1, PSMB7, PSMB6, PSMA5, PSMA4, PSMB2	1181	21	16881	4.08395	0.999999	0.165838	18.9559
INTERPRO	IPR016050:Proteasome, beta-type subunit, conserved site	4	0.3314	0.0372403	PSMB7, PSMB6, PSMA4, PSMB2	1189	12	18559	5.20297	1	0.519641	47.7887
GOTERM_BP_DIRECT	GO:0051603~proteolysis involved in cellular protein catabolic process	8	0.6628	0.047738	PSMA1, LONP1, PSMB7, PSMB6, PSMA4, PSMB2, HSPA5, CPVL	1174	48	16792	2.38387	1	0.551249	58.9515
INTERPRO	IPR023332:Proteasome A-type subunit	3	0.24855	0.0886132	PSMA1, PSMA5, PSMA4	1189	8	18559	5.85334	1	0.806919	79.5845
INTERPRO	IPR000426:Proteasome, alpha-subunit, N-terminal domain	3	0.24855	0.0886132	PSMA1, PSMA5, PSMA4	1189	8	18559	5.85334	1	0.806919	79.5845
GOTERM_CC_DIRECT	GO:0019773~proteasome core complex, alpha-subunit complex	3	0.24855	0.0921334	PSMA1, PSMA5, PSMA4	1194	8	18224	5.72362	1	0.388498	77.0212
SMART	SM00948:SM00948	3	0.24855	0.0966668	PSMA1, PSMA5, PSMA4	678	8	10057	5.5625	1	0.649897	75.118
INTERPRO	IPR023333:Proteasome B-type subunit	3	0.24855	0.153557	PSMB7, PSMB6, PSMB2	1189	11	18559	4.25698	1	0.931716	94.243
Annotation Cluster 81	Enrichment Score: 1.4477471716262145
Category	Term	Count	%	PValue	Genes	List Total	Pop Hits	Pop Total	Fold Enrichment	Bonferroni	Benjamini	FDR
UP_SEQ_FEATURE	domain:DZF	3	0.24855	0.0319628	ILF2, ILF3, STRBP	1207	5	20063	9.97332	1	0.687671	44.7797
INTERPRO	IPR006561:DZF	3	0.24855	0.0359561	ILF2, ILF3, STRBP	1189	5	18559	9.36535	1	0.510619	46.5832
SMART	SM00572:DZF	3	0.24855	0.0394768	ILF2, ILF3, STRBP	678	5	10057	8.9	0.999999	0.385835	42.3682
Annotation Cluster 82	Enrichment Score: 1.40825908102314
Category	Term	Count	%	PValue	Genes	List Total	Pop Hits	Pop Total	Fold Enrichment	Bonferroni	Benjamini	FDR
INTERPRO	IPR006195:Aminoacyl-tRNA synthetase, class II	5	0.41425	0.0203198	DARS, NARS, GARS, EPRS, KARS	1189	17	18559	4.59086	1	0.359588	29.6393
INTERPRO	IPR004364:Aminoacyl-tRNA synthetase, class II (D/K/N)	3	0.24855	0.0359561	DARS, NARS, KARS	1189	5	18559	9.36535	1	0.510619	46.5832
INTERPRO	IPR018150:Aminoacyl-tRNA synthetase, class II (D/K/N)-like	3	0.24855	0.0359561	DARS, NARS, KARS	1189	5	18559	9.36535	1	0.510619	46.5832
INTERPRO	IPR004365:Nucleic acid binding, OB-fold, tRNA/helicase-type	3	0.24855	0.0886132	DARS, NARS, KARS	1189	8	18559	5.85334	1	0.806919	79.5845
Annotation Cluster 83	Enrichment Score: 1.4012795570994736
Category	Term	Count	%	PValue	Genes	List Total	Pop Hits	Pop Total	Fold Enrichment	Bonferroni	Benjamini	FDR
GOTERM_CC_DIRECT	GO:0046930~pore complex	4	0.3314	0.0174396	NUP62, TOMM40, VDAC2, VDAC1	1194	9	18224	6.78355	0.999998	0.104692	23.4843
UP_KEYWORDS	Porin	3	0.24855	0.0304687	TOMM40, VDAC2, VDAC1	1207	5	20581	10.2308	0.999999	0.133721	35.5307
INTERPRO	IPR027246:Eukaryotic porin/Tom40	3	0.24855	0.0359561	TOMM40, VDAC2, VDAC1	1189	5	18559	9.36535	1	0.510619	46.5832
INTERPRO	IPR023614:Porin domain	3	0.24855	0.0359561	TOMM40, VDAC2, VDAC1	1189	5	18559	9.36535	1	0.510619	46.5832
GOTERM_MF_DIRECT	GO:0015288~porin activity	3	0.24855	0.0606351	TOMM40, VDAC2, VDAC1	1181	6	16881	7.14691	1	0.454785	63.0378
UP_KEYWORDS	Transmembrane beta strand	3	0.24855	0.0938996	TOMM40, VDAC2, VDAC1	1207	9	20581	5.68379	1	0.327115	75.3134
Annotation Cluster 84	Enrichment Score: 1.3971848855797884
Category	Term	Count	%	PValue	Genes	List Total	Pop Hits	Pop Total	Fold Enrichment	Bonferroni	Benjamini	FDR
UP_SEQ_FEATURE	active site:Tele-phosphohistidine intermediate	4	0.3314	0.0248452	PFKFB3, PFKFB2, PGAM1, ACLY	1207	11	20063	6.04444	1	0.605582	36.8667
SMART	SM00855:SM00855	4	0.3314	0.0255045	PGAM5, PFKFB3, PFKFB2, PGAM1	678	10	10057	5.93333	0.999885	0.276652	29.7771
INTERPRO	IPR013078:Histidine phosphatase superfamily, clade-1	4	0.3314	0.0372403	PGAM5, PFKFB3, PFKFB2, PGAM1	1189	12	18559	5.20297	1	0.519641	47.7887
INTERPRO	IPR001345:Phosphoglycerate/bisphosphoglycerate mutase, active site	3	0.24855	0.109241	PFKFB3, PFKFB2, PGAM1	1189	9	18559	5.20297	1	0.861633	86.2056
Annotation Cluster 85	Enrichment Score: 1.3935367482292411
Category	Term	Count	%	PValue	Genes	List Total	Pop Hits	Pop Total	Fold Enrichment	Bonferroni	Benjamini	FDR
GOTERM_CC_DIRECT	GO:0016581~NuRD complex	6	0.4971	0.00498036	RBBP4, MTA2, GATAD2A, RBBP7, CHD4, CHD3	1194	18	18224	5.08766	0.976118	0.0373914	7.31494
GOTERM_BP_DIRECT	GO:0016575~histone deacetylation	7	0.57995	0.0991174	RBBP4, MTA2, PHB, SAP18, RBBP7, CHD4, CHD3	1174	46	16792	2.17658	1	0.772903	85.0441
GOTERM_MF_DIRECT	GO:0004407~histone deacetylase activity	6	0.4971	0.133653	RBBP4, MTA2, SAP18, RBBP7, CHD4, CHD3	1181	39	16881	2.19905	1	0.705644	89.8001
Annotation Cluster 86	Enrichment Score: 1.3309479678085985
Category	Term	Count	%	PValue	Genes	List Total	Pop Hits	Pop Total	Fold Enrichment	Bonferroni	Benjamini	FDR
SMART	SM00363:S4	3	0.24855	0.0247823	RPS9, RPS4Y1, RPS4X	678	4	10057	11.125	0.99985	0.27836	29.0616
INTERPRO	IPR002942:RNA-binding S4 domain	3	0.24855	0.0516746	RPS9, RPS4Y1, RPS4X	1189	6	18559	7.80446	1	0.630356	59.689
UP_SEQ_FEATURE	domain:S4 RNA-binding	3	0.24855	0.0793849	RPS9, RPS4Y1, RPS4X	1207	8	20063	6.23333	1	0.91932	77.9541
Annotation Cluster 87	Enrichment Score: 1.322403225273353
Category	Term	Count	%	PValue	Genes	List Total	Pop Hits	Pop Total	Fold Enrichment	Bonferroni	Benjamini	FDR
INTERPRO	IPR013041:Coatomer/clathrin adaptor appendage, Ig-like subdomain	4	0.3314	0.0372403	AP2A2, AP2B1, COPG1, GGA3	1189	12	18559	5.20297	1	0.519641	47.7887
INTERPRO	IPR009028:Coatomer/calthrin adaptor appendage, C-terminal subdomain	3	0.24855	0.0516746	AP2A2, AP2B1, COPG1	1189	6	18559	7.80446	1	0.630356	59.689
INTERPRO	IPR002553:Clathrin/coatomer adaptor, adaptin-like, N-terminal	4	0.3314	0.0560403	AP2A2, AP2B1, COPG1, COPB1	1189	14	18559	4.45969	1	0.657459	62.7515
Annotation Cluster 88	Enrichment Score: 1.3021715421905422
Category	Term	Count	%	PValue	Genes	List Total	Pop Hits	Pop Total	Fold Enrichment	Bonferroni	Benjamini	FDR
GOTERM_BP_DIRECT	GO:0006754~ATP biosynthetic process	8	0.6628	0.00318541	ALDOA, PKM, SLC25A13, ATP5B, ATP5C1, ATP5L, ATP5O, ATP5A1	1174	29	16792	3.94572	0.999974	0.0774284	5.64231
GOTERM_CC_DIRECT	GO:0005753~mitochondrial proton-transporting ATP synthase complex	6	0.4971	0.0100447	USMG5, ATP5B, ATP5C1, ATP5L, ATP5O, ATP5A1	1194	21	18224	4.36085	0.999475	0.0681412	14.2383
UP_KEYWORDS	ATP synthesis	5	0.41425	0.0121075	ATP5B, ATP5C1, ATP5L, ATP5O, ATP5A1	1207	16	20581	5.32855	0.995837	0.0610633	15.8709
GOTERM_BP_DIRECT	GO:0042776~mitochondrial ATP synthesis coupled proton transport	6	0.4971	0.0130869	ATP5B, CYC1, ATP5C1, ATP5L, ATP5O, ATP5A1	1174	21	16792	4.08664	1	0.232168	21.3212
GOTERM_CC_DIRECT	GO:0045261~proton-transporting ATP synthase complex, catalytic core F(1)	3	0.24855	0.0235082	ATP5B, ATP5C1, ATP5A1	1194	4	18224	11.4472	1	0.13368	30.3673
GOTERM_MF_DIRECT	GO:0046933~proton-transporting ATP synthase activity, rotational mechanism	5	0.41425	0.0271438	ATP5B, ATP5C1, ATP5L, ATP5O, ATP5A1	1181	17	16881	4.20406	1	0.273592	35.4586
UP_KEYWORDS	CF(1)	3	0.24855	0.0439476	ATP5B, ATP5C1, ATP5A1	1207	6	20581	8.52568	1	0.178276	47.144
GOTERM_BP_DIRECT	GO:0015986~ATP synthesis coupled proton transport	5	0.41425	0.0632342	ATP5B, ATP5C1, ATP5L, ATP5O, ATP5A1	1174	22	16792	3.25074	1	0.627303	69.5498
GOTERM_MF_DIRECT	GO:0022857~transmembrane transporter activity	7	0.57995	0.124921	ATP5B, SLC2A1, ATP5C1, ATP5L, ATP5O, ATP5A1, SEC61A1	1181	49	16881	2.04197	1	0.685295	88.0354
UP_KEYWORDS	Hydrogen ion transport	6	0.4971	0.157775	ATP5B, ATP5C1, ATP5L, ATP6V1H, ATP5O, ATP5A1	1207	49	20581	2.08792	1	0.46106	91.2492
GOTERM_MF_DIRECT	GO:0046961~proton-transporting ATPase activity, rotational mechanism	4	0.3314	0.272059	ATP5B, ATP5C1, ATP6V1H, ATP5A1	1181	26	16881	2.19905	1	0.893282	99.3606
GOTERM_BP_DIRECT	GO:0015991~ATP hydrolysis coupled proton transport	4	0.3314	0.389005	ATP5B, ATP6V1H, ATP1A1, ATP5A1	1174	32	16792	1.7879	1	0.993267	99.9873
KEGG_PATHWAY	hsa00190:Oxidative phosphorylation	13	1.07705	0.629086	SDHA, UQCR10, NDUFA8, ATP5B, NDUFS8, CYC1, ATP5C1, ATP6V1H, ATP5L, ATP5O, ATP5A1, NDUFA10, PPA1	662	133	6910	1.02026	1	0.962202	99.9997
Annotation Cluster 89	Enrichment Score: 1.297309820917568
Category	Term	Count	%	PValue	Genes	List Total	Pop Hits	Pop Total	Fold Enrichment	Bonferroni	Benjamini	FDR
UP_KEYWORDS	Purine biosynthesis	4	0.3314	0.036902	ADSL, PAICS, IMPDH2, GART	1207	13	20581	5.24657	1	0.15566	41.3411
GOTERM_BP_DIRECT	GO:0009168~purine ribonucleoside monophosphate biosynthetic process	4	0.3314	0.0573877	ADSL, PAICS, IMPDH2, GART	1174	13	16792	4.401	1	0.605939	65.8982
GOTERM_BP_DIRECT	GO:0006189~'de novo' IMP biosynthetic process	3	0.24855	0.0605622	ADSL, PAICS, GART	1174	6	16792	7.15162	1	0.622853	67.9293
Annotation Cluster 90	Enrichment Score: 1.2901780456541092
Category	Term	Count	%	PValue	Genes	List Total	Pop Hits	Pop Total	Fold Enrichment	Bonferroni	Benjamini	FDR
UP_SEQ_FEATURE	domain:PABC	3	0.24855	0.0460558	UBR5, PABPC4, PABPC1	1207	6	20063	8.3111	1	0.799199	57.7654
INTERPRO	IPR002004:Polyadenylate-binding protein/Hyperplastic disc protein	3	0.24855	0.0516746	UBR5, PABPC4, PABPC1	1189	6	18559	7.80446	1	0.630356	59.689
SMART	SM00517:PolyA	3	0.24855	0.0566114	UBR5, PABPC4, PABPC1	678	6	10057	7.41667	1	0.483069	54.9493
Annotation Cluster 91	Enrichment Score: 1.2525612807062387
Category	Term	Count	%	PValue	Genes	List Total	Pop Hits	Pop Total	Fold Enrichment	Bonferroni	Benjamini	FDR
INTERPRO	IPR020472:G-protein beta WD-40 repeat	16	1.3256	0.000794376	COPA, TBL2, RBBP4, STRAP, STRN, RBBP7, PWP1, PRPF19, SMU1, COPB2, WDR26, GRWD1, GNB4, GNB3, BUB3, GEMIN5	1189	93	18559	2.6854	0.784618	0.0233439	1.35159
UP_SEQ_FEATURE	repeat:WD 5	24	1.9884	0.0161573	COPA, SEC31A, RBBP4, TBL2, STRAP, UTP15, STRN, TTN, RBBP7, PWP1, CIAO1, PRPF19, SMU1, COPB2, EIF3B, WDR26, GRWD1, WDR77, EIF3I, GNB4, GNB3, BUB3, PPP2R2A, GEMIN5	1207	237	20063	1.68326	1	0.474757	25.7533
INTERPRO	IPR017986:WD40-repeat-containing domain	30	2.4855	0.0222647	COPA, SEC31A, STRAP, UTP15, KNTC1, STRN, SF3B3, PRPF19, COPB2, EIF3B, GRWD1, WDR77, EIF3I, GTF3C4, BUB3, ARHGEF10L, GEMIN5, RBBP4, TBL2, DDB1, UBR4, RBBP7, ARHGEF10, PWP1, CIAO1, SMU1, WDR26, GNB4, GNB3, PPP2R2A	1189	306	18559	1.53029	1	0.383286	31.9933
UP_SEQ_FEATURE	repeat:WD 4	24	1.9884	0.0343097	COPA, SEC31A, RBBP4, TBL2, STRAP, UTP15, STRN, TTN, RBBP7, PWP1, CIAO1, PRPF19, SMU1, COPB2, EIF3B, WDR26, GRWD1, WDR77, EIF3I, GNB4, GNB3, BUB3, PPP2R2A, GEMIN5	1207	255	20063	1.56444	1	0.709967	47.1765
UP_SEQ_FEATURE	repeat:WD 3	24	1.9884	0.0573613	COPA, SEC31A, RBBP4, TBL2, STRAP, UTP15, STRN, TTN, RBBP7, PWP1, CIAO1, PRPF19, SMU1, COPB2, EIF3B, WDR26, GRWD1, WDR77, EIF3I, GNB4, GNB3, BUB3, PPP2R2A, GEMIN5	1207	269	20063	1.48302	1	0.850221	66.0362
INTERPRO	IPR019775:WD40 repeat, conserved site	17	1.40845	0.0664979	COPA, TBL2, RBBP4, STRAP, UTP15, STRN, RBBP7, PWP1, CIAO1, PRPF19, SMU1, GRWD1, WDR77, EIF3I, GNB4, GNB3, GEMIN5	1189	166	18559	1.5985	1	0.711331	69.2205
UP_SEQ_FEATURE	repeat:WD 2	24	1.9884	0.0755431	COPA, SEC31A, RBBP4, TBL2, STRAP, UTP15, STRN, TTN, RBBP7, PWP1, CIAO1, PRPF19, SMU1, COPB2, EIF3B, WDR26, GRWD1, WDR77, EIF3I, GNB4, GNB3, BUB3, PPP2R2A, GEMIN5	1207	278	20063	1.43501	1	0.91228	76.2103
UP_SEQ_FEATURE	repeat:WD 1	24	1.9884	0.0755431	COPA, SEC31A, RBBP4, TBL2, STRAP, UTP15, STRN, TTN, RBBP7, PWP1, CIAO1, PRPF19, SMU1, COPB2, EIF3B, WDR26, GRWD1, WDR77, EIF3I, GNB4, GNB3, BUB3, PPP2R2A, GEMIN5	1207	278	20063	1.43501	1	0.91228	76.2103
UP_SEQ_FEATURE	repeat:WD 6	18	1.4913	0.0822821	COPA, SEC31A, TBL2, RBBP4, STRAP, UTP15, STRN, TTN, RBBP7, CIAO1, PRPF19, SMU1, COPB2, WDR26, GNB4, GNB3, PPP2R2A, GEMIN5	1207	196	20063	1.52653	1	0.925	79.1885
UP_KEYWORDS	WD repeat	23	1.90555	0.101847	COPA, SEC31A, RBBP4, TBL2, STRAP, UTP15, STRN, RBBP7, PWP1, CIAO1, PRPF19, SMU1, COPB2, EIF3B, WDR26, GRWD1, WDR77, EIF3I, GNB4, GNB3, BUB3, PPP2R2A, GEMIN5	1207	281	20581	1.39566	1	0.345579	78.2136
INTERPRO	IPR015943:WD40/YVTN repeat-like-containing domain	27	2.23695	0.162415	COPA, SEC31A, STRAP, UTP15, STRN, PRPF19, COPB2, EIF3B, GRWD1, WDR77, EIF3I, BUB3, ARHGEF10L, GEMIN5, TBL2, RBBP4, DDB1, BIRC6, RBBP7, ARHGEF10, PWP1, CIAO1, SMU1, WDR26, GNB4, GNB3, PPP2R2A	1189	331	18559	1.27323	1	0.939594	95.192
INTERPRO	IPR001680:WD40 repeat	22	1.8227	0.195962	COPA, SEC31A, TBL2, RBBP4, STRAP, UTP15, STRN, RBBP7, PWP1, CIAO1, PRPF19, SMU1, COPB2, WDR26, GRWD1, WDR77, EIF3I, GNB4, GNB3, BUB3, PPP2R2A, GEMIN5	1189	268	18559	1.28133	1	0.963775	97.6123
UP_SEQ_FEATURE	repeat:WD 7	13	1.07705	0.197769	TBL2, SEC31A, STRAP, UTP15, RBBP7, TTN, CIAO1, PRPF19, COPB2, GNB4, GNB3, GEMIN5, PPP2R2A	1207	151	20063	1.43105	1	0.995367	98.2195
SMART	SM00320:WD40	22	1.8227	0.258636	COPA, SEC31A, TBL2, RBBP4, STRAP, UTP15, STRN, RBBP7, PWP1, CIAO1, PRPF19, SMU1, COPB2, WDR26, GRWD1, WDR77, EIF3I, GNB4, GNB3, BUB3, PPP2R2A, GEMIN5	678	267	10057	1.22222	1	0.903117	98.3339
Annotation Cluster 92	Enrichment Score: 1.2506011816991656
Category	Term	Count	%	PValue	Genes	List Total	Pop Hits	Pop Total	Fold Enrichment	Bonferroni	Benjamini	FDR
SMART	SM00668:CTLH	4	0.3314	0.0187771	SMU1, WDR26, GID8, RANBP10	678	9	10057	6.59259	0.99871	0.225782	22.8457
UP_SEQ_FEATURE	domain:CTLH	4	0.3314	0.0189003	SMU1, WDR26, GID8, RANBP10	1207	10	20063	6.64888	1	0.525591	29.4476
INTERPRO	IPR006595:CTLH, C-terminal LisH motif	4	0.3314	0.0223501	SMU1, WDR26, GID8, RANBP10	1189	10	18559	6.24357	1	0.38115	32.0949
UP_SEQ_FEATURE	domain:LisH	5	0.41425	0.0844091	SMU1, WDR26, TCOF1, GID8, RANBP10	1207	28	20063	2.96825	1	0.926788	80.0528
INTERPRO	IPR006594:LisH dimerisation motif	5	0.41425	0.100805	SMU1, WDR26, TCOF1, GID8, RANBP10	1189	28	18559	2.78731	1	0.842672	83.7893
SMART	SM00667:LisH	3	0.24855	0.464668	SMU1, TCOF1, GID8	678	23	10057	1.93478	1	0.986439	99.9806
Annotation Cluster 93	Enrichment Score: 1.2451116667245228
Category	Term	Count	%	PValue	Genes	List Total	Pop Hits	Pop Total	Fold Enrichment	Bonferroni	Benjamini	FDR
UP_KEYWORDS	Oxidation	6	0.4971	0.018812	ACTB, ACTG1, ACTC1, ACTA1, CRYAB, GAPDH	1207	27	20581	3.78919	0.999806	0.0887079	23.6183
INTERPRO	IPR004001:Actin, conserved site	5	0.41425	0.0248327	ACTB, ACTG1, ACTC1, ACTA1, ACTR1A	1189	18	18559	4.33581	1	0.397138	34.9879
INTERPRO	IPR020902:Actin/actin-like conserved site	5	0.41425	0.0417447	ACTB, ACTG1, ACTC1, ACTA1, ACTR1A	1189	21	18559	3.71641	1	0.557656	51.8175
INTERPRO	IPR004000:Actin-related protein	5	0.41425	0.170389	ACTB, ACTG1, ACTC1, ACTA1, ACTR1A	1189	34	18559	2.29543	1	0.946821	95.9184
SMART	SM00268:ACTIN	5	0.41425	0.179036	ACTB, ACTG1, ACTC1, ACTA1, ACTR1A	678	33	10057	2.24747	1	0.815274	93.2744
Annotation Cluster 94	Enrichment Score: 1.2233894704605954
Category	Term	Count	%	PValue	Genes	List Total	Pop Hits	Pop Total	Fold Enrichment	Bonferroni	Benjamini	FDR
INTERPRO	IPR010987:Glutathione S-transferase, C-terminal-like	9	0.74565	0.00395662	EEF1B2, CLIC4, AIMP2, EEF1E1, MTX1, EPRS, EEF1G, VARS, MARS	1189	41	18559	3.42635	0.999528	0.0946848	6.56336
INTERPRO	IPR004046:Glutathione S-transferase, C-terminal	6	0.4971	0.0136217	AIMP2, EEF1E1, EPRS, EEF1G, VARS, MARS	1189	23	18559	4.07189	1	0.270541	20.9317
UP_SEQ_FEATURE	domain:GST C-terminal	7	0.57995	0.0218448	EEF1B2, CLIC4, AIMP2, EEF1E1, EEF1G, VARS, MARS	1207	37	20063	3.14474	1	0.569998	33.2196
GOTERM_MF_DIRECT	GO:0004364~glutathione transferase activity	3	0.24855	0.712918	CLIC4, EEF1E1, EEF1G	1181	35	16881	1.22518	1	0.998494	100
GOTERM_BP_DIRECT	GO:0006749~glutathione metabolic process	3	0.24855	0.910141	CLIC4, EEF1E1, EEF1G	1174	56	16792	0.766245	1	1	100
Annotation Cluster 95	Enrichment Score: 1.1990126729871002
Category	Term	Count	%	PValue	Genes	List Total	Pop Hits	Pop Total	Fold Enrichment	Bonferroni	Benjamini	FDR
UP_SEQ_FEATURE	domain:RAP	3	0.24855	0.0460558	FASTKD2, TBRG4, FASTKD5	1207	6	20063	8.3111	1	0.799199	57.7654
INTERPRO	IPR013584:RAP domain	3	0.24855	0.0516746	FASTKD2, TBRG4, FASTKD5	1189	6	18559	7.80446	1	0.630356	59.689
INTERPRO	IPR013579:FAST kinase-like protein, subdomain 2	3	0.24855	0.0516746	FASTKD2, TBRG4, FASTKD5	1189	6	18559	7.80446	1	0.630356	59.689
INTERPRO	IPR010622:FAST kinase leucine-rich	3	0.24855	0.0516746	FASTKD2, TBRG4, FASTKD5	1189	6	18559	7.80446	1	0.630356	59.689
SMART	SM00952:SM00952	3	0.24855	0.0566114	FASTKD2, TBRG4, FASTKD5	678	6	10057	7.41667	1	0.483069	54.9493
GOTERM_BP_DIRECT	GO:0045333~cellular respiration	4	0.3314	0.177789	FASTKD2, SLC25A13, TBRG4, FASTKD5	1174	21	16792	2.72443	1	0.911617	97.1659
Annotation Cluster 96	Enrichment Score: 1.1875725203216891
Category	Term	Count	%	PValue	Genes	List Total	Pop Hits	Pop Total	Fold Enrichment	Bonferroni	Benjamini	FDR
GOTERM_BP_DIRECT	GO:0006296~nucleotide-excision repair, DNA incision, 5'-to lesion	9	0.74565	0.00345457	RFC5, RFC3, RFC4, RFC1, CUL4A, DDB1, PCNA, PARP1, RPS27A	1174	37	16792	3.47917	0.999989	0.0824953	6.10504
GOTERM_BP_DIRECT	GO:0033683~nucleotide-excision repair, DNA incision	9	0.74565	0.0041129	RFC5, RFC3, RFC4, RFC1, CUL4A, DDB1, PCNA, PARP1, RPS27A	1174	38	16792	3.38761	0.999999	0.0940974	7.22775
GOTERM_BP_DIRECT	GO:0000717~nucleotide-excision repair, DNA duplex unwinding	5	0.41425	0.0632342	RAD23B, CUL4A, DDB1, PARP1, RPS27A	1174	22	16792	3.25074	1	0.627303	69.5498
GOTERM_BP_DIRECT	GO:0006294~nucleotide-excision repair, preincision complex assembly	5	0.41425	0.140749	RAD23B, CUL4A, DDB1, PARP1, RPS27A	1174	29	16792	2.46608	1	0.864641	93.6793
GOTERM_BP_DIRECT	GO:0070911~global genome nucleotide-excision repair	5	0.41425	0.181767	RAD23B, CUL4A, DDB1, PARP1, RPS27A	1174	32	16792	2.23488	1	0.91522	97.4054
GOTERM_BP_DIRECT	GO:0006293~nucleotide-excision repair, preincision complex stabilization	3	0.24855	0.436838	CUL4A, DDB1, PARP1	1174	21	16792	2.04332	1	0.996673	99.9971
GOTERM_BP_DIRECT	GO:0006295~nucleotide-excision repair, DNA incision, 3'-to lesion	3	0.24855	0.484415	CUL4A, DDB1, PARP1	1174	23	16792	1.86564	1	0.998292	99.9994
Annotation Cluster 97	Enrichment Score: 1.182527554835827
Category	Term	Count	%	PValue	Genes	List Total	Pop Hits	Pop Total	Fold Enrichment	Bonferroni	Benjamini	FDR
INTERPRO	IPR007194:Transport protein particle (TRAPP) component	3	0.24855	0.0359561	TRAPPC6B, TRAPPC5, TRAPPC3	1189	5	18559	9.36535	1	0.510619	46.5832
GOTERM_CC_DIRECT	GO:0030008~TRAPP complex	3	0.24855	0.0721536	TRAPPC6B, TRAPPC5, TRAPPC3	1194	7	18224	6.54128	1	0.325974	67.9988
INTERPRO	IPR024096:NO signalling/Golgi transport ligand-binding domain	3	0.24855	0.109241	TRAPPC6B, TRAPPC5, TRAPPC3	1189	9	18559	5.20297	1	0.861633	86.2056
Annotation Cluster 98	Enrichment Score: 1.1267419847423523
Category	Term	Count	%	PValue	Genes	List Total	Pop Hits	Pop Total	Fold Enrichment	Bonferroni	Benjamini	FDR
UP_KEYWORDS	Annexin	4	0.3314	0.044972	ANXA6, ANXA1, ANXA5, ANXA2	1207	14	20581	4.87182	1	0.180533	47.9418
UP_KEYWORDS	Calcium/phospholipid-binding	4	0.3314	0.0538362	ANXA6, ANXA1, ANXA5, ANXA2	1207	15	20581	4.54703	1	0.209376	54.3926
INTERPRO	IPR018502:Annexin repeat	4	0.3314	0.0560403	ANXA6, ANXA1, ANXA5, ANXA2	1189	14	18559	4.45969	1	0.657459	62.7515
INTERPRO	IPR018252:Annexin repeat, conserved site	4	0.3314	0.0560403	ANXA6, ANXA1, ANXA5, ANXA2	1189	14	18559	4.45969	1	0.657459	62.7515
INTERPRO	IPR001464:Annexin	4	0.3314	0.0560403	ANXA6, ANXA1, ANXA5, ANXA2	1189	14	18559	4.45969	1	0.657459	62.7515
UP_SEQ_FEATURE	repeat:Annexin 2	4	0.3314	0.0573247	ANXA6, ANXA1, ANXA5, ANXA2	1207	15	20063	4.43259	1	0.852694	66.012
UP_SEQ_FEATURE	repeat:Annexin 3	4	0.3314	0.0573247	ANXA6, ANXA1, ANXA5, ANXA2	1207	15	20063	4.43259	1	0.852694	66.012
UP_SEQ_FEATURE	repeat:Annexin 4	4	0.3314	0.0573247	ANXA6, ANXA1, ANXA5, ANXA2	1207	15	20063	4.43259	1	0.852694	66.012
UP_SEQ_FEATURE	repeat:Annexin 1	4	0.3314	0.0573247	ANXA6, ANXA1, ANXA5, ANXA2	1207	15	20063	4.43259	1	0.852694	66.012
SMART	SM00335:ANX	4	0.3314	0.0633494	ANXA6, ANXA1, ANXA5, ANXA2	678	14	10057	4.2381	1	0.5122	59.1579
GOTERM_MF_DIRECT	GO:0004859~phospholipase inhibitor activity	3	0.24855	0.176798	ANXA1, ANXA5, ANXA2	1181	11	16881	3.89831	1	0.789423	95.4752
GOTERM_MF_DIRECT	GO:0005544~calcium-dependent phospholipid binding	5	0.41425	0.58478	ANXA6, ANXA1, ESYT2, ANXA5, ANXA2	1181	58	16881	1.23223	1	0.992858	99.9999
Annotation Cluster 99	Enrichment Score: 1.1016122347079502
Category	Term	Count	%	PValue	Genes	List Total	Pop Hits	Pop Total	Fold Enrichment	Bonferroni	Benjamini	FDR
INTERPRO	IPR019844:Cold-shock conserved site	3	0.24855	0.0516746	YBX3, CSDE1, YBX1	1189	6	18559	7.80446	1	0.630356	59.689
INTERPRO	IPR011129:Cold shock protein	3	0.24855	0.0886132	YBX3, CSDE1, YBX1	1189	8	18559	5.85334	1	0.806919	79.5845
INTERPRO	IPR002059:Cold-shock protein, DNA-binding	3	0.24855	0.0886132	YBX3, CSDE1, YBX1	1189	8	18559	5.85334	1	0.806919	79.5845
SMART	SM00357:CSP	3	0.24855	0.0966668	YBX3, CSDE1, YBX1	678	8	10057	5.5625	1	0.649897	75.118
Annotation Cluster 100	Enrichment Score: 1.0993930322677994
Category	Term	Count	%	PValue	Genes	List Total	Pop Hits	Pop Total	Fold Enrichment	Bonferroni	Benjamini	FDR
INTERPRO	IPR013041:Coatomer/clathrin adaptor appendage, Ig-like subdomain	4	0.3314	0.0372403	AP2A2, AP2B1, COPG1, GGA3	1189	12	18559	5.20297	1	0.519641	47.7887
GOTERM_CC_DIRECT	GO:0030131~clathrin adaptor complex	4	0.3314	0.0827503	AP2A2, AP2B1, GGA3, AP2M1	1194	16	18224	3.81575	1	0.359546	73.1299
INTERPRO	IPR008152:Clathrin adaptor, alpha/beta/gamma-adaptin, appendage, Ig-like subdomain	3	0.24855	0.109241	AP2A2, AP2B1, GGA3	1189	9	18559	5.20297	1	0.861633	86.2056
SMART	SM00809:Alpha_adaptinC2	3	0.24855	0.118921	AP2A2, AP2B1, GGA3	678	9	10057	4.94444	1	0.719083	82.3127
Annotation Cluster 101	Enrichment Score: 1.096646250450758
Category	Term	Count	%	PValue	Genes	List Total	Pop Hits	Pop Total	Fold Enrichment	Bonferroni	Benjamini	FDR
INTERPRO	IPR008978:HSP20-like chaperone	6	0.4971	0.0305777	PTGES3, HACD3, CRYAB, HSPB8, HSPB1, NUDC	1189	28	18559	3.34477	1	0.457857	41.244
INTERPRO	IPR001436:Alpha crystallin/Heat shock protein	3	0.24855	0.109241	CRYAB, HSPB8, HSPB1	1189	9	18559	5.20297	1	0.861633	86.2056
INTERPRO	IPR002068:Alpha crystallin/Hsp20 domain	3	0.24855	0.153557	CRYAB, HSPB8, HSPB1	1189	11	18559	4.25698	1	0.931716	94.243
Annotation Cluster 102	Enrichment Score: 1.0863859035849177
Category	Term	Count	%	PValue	Genes	List Total	Pop Hits	Pop Total	Fold Enrichment	Bonferroni	Benjamini	FDR
SMART	SM01190:SM01190	4	0.3314	0.0255045	TMED2, TMED3, TMED1, TMED10	678	10	10057	5.93333	0.999885	0.276652	29.7771
INTERPRO	IPR015720:TMP21-related	4	0.3314	0.0292947	TMED2, TMED3, TMED1, TMED10	1189	11	18559	5.67597	1	0.446888	39.8982
UP_SEQ_FEATURE	domain:GOLD	4	0.3314	0.102413	TMED2, TMED3, TMED1, TMED10	1207	19	20063	3.49941	1	0.948827	86.1256
INTERPRO	IPR009038:GOLD	4	0.3314	0.118076	TMED2, TMED3, TMED1, TMED10	1189	19	18559	3.28609	1	0.876647	88.37
GOTERM_CC_DIRECT	GO:0033116~endoplasmic reticulum-Golgi intermediate compartment membrane	6	0.4971	0.409401	TMED2, TMED3, TMED1, SURF4, TMED10, BCAP31	1194	64	18224	1.4309	1	0.868726	99.9669
Annotation Cluster 103	Enrichment Score: 1.0044456268323008
Category	Term	Count	%	PValue	Genes	List Total	Pop Hits	Pop Total	Fold Enrichment	Bonferroni	Benjamini	FDR
GOTERM_CC_DIRECT	GO:0005778~peroxisomal membrane	10	0.8285	0.00789386	PEX11B, ARF1, PEX19, ABCD3, CNOT1, PEX3, ACSL3, ALDH3A2, ATAD1, IMPDH2	1194	54	18224	2.82648	0.997336	0.0559289	11.3592
GOTERM_BP_DIRECT	GO:0016559~peroxisome fission	4	0.3314	0.0281449	PEX11B, FIS1, DNM1L, PEX19	1174	10	16792	5.72129	1	0.396599	40.5288
GOTERM_CC_DIRECT	GO:0005777~peroxisome	12	0.9942	0.0778512	PEX11B, FIS1, DNM1L, ACADM, GBF1, PEX19, VIM, PRDX5, ABCD3, PEX3, AKAP11, ALDH3A2	1194	104	18224	1.76111	1	0.343612	70.8616
UP_KEYWORDS	Peroxisome biogenesis	3	0.24855	0.112962	PEX11B, PEX19, PEX3	1207	10	20581	5.11541	1	0.3744	81.7417
GOTERM_BP_DIRECT	GO:0007031~peroxisome organization	4	0.3314	0.126806	PEX11B, PEX19, ABCD3, PEX3	1174	18	16792	3.1785	1	0.838612	91.5272
UP_KEYWORDS	Peroxisome	9	0.74565	0.208104	PEX11B, FIS1, DNM1L, PEX19, PRDX5, ABCD3, PEX3, ACSL3, ATAD1	1207	97	20581	1.58209	1	0.54322	96.349
UP_KEYWORDS	Peroxisome biogenesis disorder	3	0.24855	0.218325	PEX11B, PEX19, PEX3	1207	15	20581	3.41027	1	0.557368	96.9635
KEGG_PATHWAY	hsa04146:Peroxisome	7	0.57995	0.818516	PEX11B, PEX19, PRDX5, ABCD3, PEX3, ACSL3, PRDX1	662	83	6910	0.880319	1	0.98899	100
Annotation Cluster 104	Enrichment Score: 0.9956449996891529
Category	Term	Count	%	PValue	Genes	List Total	Pop Hits	Pop Total	Fold Enrichment	Bonferroni	Benjamini	FDR
GOTERM_BP_DIRECT	GO:0071681~cellular response to indole-3-methanol	3	0.24855	0.0423058	JUP, CTNNA1, CTNNB1	1174	5	16792	8.58194	1	0.512654	54.4732
GOTERM_CC_DIRECT	GO:0016342~catenin complex	3	0.24855	0.113475	JUP, CTNNA1, CTNNB1	1194	9	18224	5.08766	1	0.449343	83.9989
GOTERM_MF_DIRECT	GO:0045296~cadherin binding	4	0.3314	0.214668	JUP, CTNNAL1, CTNNA1, CTNNB1	1181	23	16881	2.48588	1	0.838693	97.8612
Annotation Cluster 105	Enrichment Score: 0.9922521246764419
Category	Term	Count	%	PValue	Genes	List Total	Pop Hits	Pop Total	Fold Enrichment	Bonferroni	Benjamini	FDR
UP_KEYWORDS	Tricarboxylic acid cycle	5	0.41425	0.0488413	SDHA, CS, MDH2, IDH3A, PDHB	1207	24	20581	3.55237	1	0.19314	50.8554
GOTERM_BP_DIRECT	GO:0006099~tricarboxylic acid cycle	5	0.41425	0.140749	SDHA, CS, MDH2, IDH3A, PDHB	1174	29	16792	2.46608	1	0.864641	93.6793
KEGG_PATHWAY	hsa00020:Citrate cycle (TCA cycle)	6	0.4971	0.153465	SDHA, CS, ACLY, MDH2, IDH3A, PDHB	662	30	6910	2.08761	1	0.639384	88.5331
Annotation Cluster 106	Enrichment Score: 0.9640618080715528
Category	Term	Count	%	PValue	Genes	List Total	Pop Hits	Pop Total	Fold Enrichment	Bonferroni	Benjamini	FDR
UP_SEQ_FEATURE	domain:S1 motif	3	0.24855	0.0981118	DHX8, EIF2S1, SRBD1	1207	9	20063	5.54073	1	0.944269	84.8586
INTERPRO	IPR003029:Ribosomal protein S1, RNA-binding domain	3	0.24855	0.109241	DHX8, EIF2S1, SRBD1	1189	9	18559	5.20297	1	0.861633	86.2056
INTERPRO	IPR022967:RNA-binding domain, S1	3	0.24855	0.109241	DHX8, EIF2S1, SRBD1	1189	9	18559	5.20297	1	0.861633	86.2056
SMART	SM00316:SM00316	3	0.24855	0.118921	DHX8, EIF2S1, SRBD1	678	9	10057	4.94444	1	0.719083	82.3127
Annotation Cluster 107	Enrichment Score: 0.957972543344776
Category	Term	Count	%	PValue	Genes	List Total	Pop Hits	Pop Total	Fold Enrichment	Bonferroni	Benjamini	FDR
INTERPRO	IPR003594:Histidine kinase-like ATPase, ATP-binding domain	7	0.57995	0.0169634	HSP90AB1, HSP90B1, HSP90AA1, SMCHD1, TOP2B, TOP2A, PMS1	1189	33	18559	3.31098	1	0.31911	25.3955
INTERPRO	IPR019805:Heat shock protein Hsp90, conserved site	3	0.24855	0.0225226	HSP90AB1, HSP90B1, HSP90AA1	1189	4	18559	11.7067	1	0.380215	32.2999
PIR_SUPERFAMILY	PIRSF002583:heat shock protein, HSP90/HTPG types	3	0.24855	0.0405372	HSP90AB1, HSP90B1, HSP90AA1	149	4	1692	8.51678	0.995196	0.831263	38.1988
GOTERM_BP_DIRECT	GO:0006950~response to stress	9	0.74565	0.0608241	HSP90AB1, EGFR, HSP90B1, HSP90AA1, SQSTM1, NPM1, STIP1, MAPKAPK2, AHSA1	1174	61	16792	2.11031	1	0.62276	68.0916
INTERPRO	IPR020575:Heat shock protein Hsp90, N-terminal	3	0.24855	0.109241	HSP90AB1, HSP90B1, HSP90AA1	1189	9	18559	5.20297	1	0.861633	86.2056
INTERPRO	IPR001404:Heat shock protein Hsp90	3	0.24855	0.153557	HSP90AB1, HSP90B1, HSP90AA1	1189	11	18559	4.25698	1	0.931716	94.243
SMART	SM00387:HATPase_c	3	0.24855	0.166481	HSP90AB1, HSP90B1, HSP90AA1	678	11	10057	4.04545	1	0.797682	91.7221
KEGG_PATHWAY	hsa05215:Prostate cancer	6	0.4971	0.933002	HSP90AB1, EGFR, HSP90B1, HSP90AA1, TP53, CTNNB1	662	88	6910	0.711686	1	0.997398	100
KEGG_PATHWAY	hsa04621:NOD-like receptor signaling pathway	3	0.24855	0.973379	HSP90AB1, HSP90B1, HSP90AA1	662	55	6910	0.569349	1	0.998819	100
Annotation Cluster 108	Enrichment Score: 0.9433270559058216
Category	Term	Count	%	PValue	Genes	List Total	Pop Hits	Pop Total	Fold Enrichment	Bonferroni	Benjamini	FDR
UP_SEQ_FEATURE	domain:ADF-H	3	0.24855	0.0793849	CFL1, DBN1, DSTN	1207	8	20063	6.23333	1	0.91932	77.9541
INTERPRO	IPR002108:Actin-binding, cofilin/tropomyosin type	3	0.24855	0.130964	CFL1, DBN1, DSTN	1189	10	18559	4.68267	1	0.901521	90.9615
SMART	SM00102:ADF	3	0.24855	0.142275	CFL1, DBN1, DSTN	678	10	10057	4.45	1	0.766812	87.753
Annotation Cluster 109	Enrichment Score: 0.9032769787099248
Category	Term	Count	%	PValue	Genes	List Total	Pop Hits	Pop Total	Fold Enrichment	Bonferroni	Benjamini	FDR
GOTERM_BP_DIRECT	GO:0048660~regulation of smooth muscle cell proliferation	4	0.3314	0.0207623	XRCC5, XRCC6, PRKDC, CTNNB1	1174	9	16792	6.35699	1	0.321487	31.7451
GOTERM_BP_DIRECT	GO:0032481~positive regulation of type I interferon production	8	0.6628	0.062827	XRCC5, POLR2H, DHX9, XRCC6, PRKDC, POLR1C, DHX36, CTNNB1	1174	51	16792	2.24364	1	0.628222	69.3079
GOTERM_CC_DIRECT	GO:0070419~nonhomologous end joining complex	3	0.24855	0.0921334	XRCC5, XRCC6, PRKDC	1194	8	18224	5.72362	1	0.388498	77.0212
UP_KEYWORDS	DNA recombination	8	0.6628	0.196063	XRCC5, NONO, HMGB1, SFPQ, XRCC6, PRKDC, RUVBL2, RUVBL1	1207	81	20581	1.68409	1	0.522115	95.4774
KEGG_PATHWAY	hsa03450:Non-homologous end-joining	3	0.24855	0.357359	XRCC5, XRCC6, PRKDC	662	13	6910	2.40878	1	0.862188	99.681
GOTERM_BP_DIRECT	GO:0006303~double-strand break repair via nonhomologous end joining	6	0.4971	0.451856	XRCC5, PRPF19, PSMD14, HIST1H4A, XRCC6, PRKDC	1174	63	16792	1.36221	1	0.997222	99.9982
Annotation Cluster 110	Enrichment Score: 0.899986448237009
Category	Term	Count	%	PValue	Genes	List Total	Pop Hits	Pop Total	Fold Enrichment	Bonferroni	Benjamini	FDR
INTERPRO	IPR011259:Ezrin/radixin/moesin, C-terminal	3	0.24855	0.0225226	EZR, RDX, MSN	1189	4	18559	11.7067	1	0.380215	32.2999
INTERPRO	IPR011174:Ezrin/radixin/moesin	3	0.24855	0.0225226	EZR, RDX, MSN	1189	4	18559	11.7067	1	0.380215	32.2999
GOTERM_BP_DIRECT	GO:1902115~regulation of organelle assembly	3	0.24855	0.0266055	EZR, RDX, MSN	1174	4	16792	10.7274	1	0.382653	38.7904
INTERPRO	IPR008954:Moesin	3	0.24855	0.0359561	EZR, RDX, MSN	1189	5	18559	9.36535	1	0.510619	46.5832
PIR_SUPERFAMILY	PIRSF002305:ezrin/radixin/moesin	3	0.24855	0.0405372	EZR, RDX, MSN	149	4	1692	8.51678	0.995196	0.831263	38.1988
GOTERM_CC_DIRECT	GO:0030175~filopodium	10	0.8285	0.0414054	CDC42, ACTC1, EZR, ACTA1, MYO1B, RDX, MSN, DYNC1H1, ITGB1, FARP1	1194	71	18224	2.14972	1	0.210259	47.4484
GOTERM_BP_DIRECT	GO:1902966~positive regulation of protein localization to early endosome	3	0.24855	0.0423058	EZR, RDX, MSN	1174	5	16792	8.58194	1	0.512654	54.4732
INTERPRO	IPR019747:FERM conserved site	5	0.41425	0.0637813	TLN1, EZR, RDX, MSN, FARP1	1189	24	18559	3.25186	1	0.699177	67.6502
GOTERM_BP_DIRECT	GO:0061028~establishment of endothelial barrier	4	0.3314	0.0963255	EZR, RAP1A, RDX, MSN	1174	16	16792	3.57581	1	0.764168	84.1775
GOTERM_BP_DIRECT	GO:2000643~positive regulation of early endosome to late endosome transport	3	0.24855	0.103059	EZR, RDX, MSN	1174	8	16792	5.36371	1	0.7852	86.1914
INTERPRO	IPR000798:Ezrin/radixin/moesin like	4	0.3314	0.104154	EZR, RDX, MSN, FARP1	1189	18	18559	3.46865	1	0.850021	84.7925
INTERPRO	IPR018979:FERM, N-terminal	5	0.41425	0.111324	TLN1, EZR, RDX, MSN, FARP1	1189	29	18559	2.69119	1	0.862314	86.7475
GOTERM_BP_DIRECT	GO:0008361~regulation of cell size	4	0.3314	0.160197	EZR, RAC1, RDX, MSN	1174	20	16792	2.86065	1	0.890677	95.8334
UP_SEQ_FEATURE	domain:FERM	6	0.4971	0.169901	TLN1, EZR, JAK1, RDX, MSN, FARP1	1207	49	20063	2.03537	1	0.991595	96.6761
GOTERM_BP_DIRECT	GO:1903364~positive regulation of cellular protein catabolic process	3	0.24855	0.176612	EZR, RDX, MSN	1174	11	16792	3.90088	1	0.910848	97.0911
INTERPRO	IPR000299:FERM domain	6	0.4971	0.226236	TLN1, EZR, JAK1, RDX, MSN, FARP1	1189	51	18559	1.83634	1	0.977239	98.7624
INTERPRO	IPR019749:Band 4.1 domain	6	0.4971	0.226236	TLN1, EZR, JAK1, RDX, MSN, FARP1	1189	51	18559	1.83634	1	0.977239	98.7624
INTERPRO	IPR019748:FERM central domain	6	0.4971	0.226236	TLN1, EZR, JAK1, RDX, MSN, FARP1	1189	51	18559	1.83634	1	0.977239	98.7624
INTERPRO	IPR018980:FERM, C-terminal PH-like domain	4	0.3314	0.24767	EZR, RDX, MSN, FARP1	1189	27	18559	2.31243	1	0.984474	99.235
SMART	SM00295:B41	6	0.4971	0.257841	TLN1, EZR, JAK1, RDX, MSN, FARP1	678	51	10057	1.7451	1	0.907334	98.3093
SMART	SM01196:SM01196	4	0.3314	0.272131	EZR, RDX, MSN, FARP1	678	27	10057	2.19753	1	0.911406	98.7042
INTERPRO	IPR014352:FERM/acyl-CoA-binding protein, 3-helical bundle	5	0.41425	0.399082	TLN1, EZR, RDX, MSN, FARP1	1189	50	18559	1.56089	1	0.998973	99.9837
GOTERM_CC_DIRECT	GO:0005902~microvillus	5	0.41425	0.517747	EZR, MYO1C, CLIC4, RDX, MSN	1194	57	18224	1.33886	1	0.930122	99.9985
GOTERM_CC_DIRECT	GO:0019898~extrinsic component of membrane	6	0.4971	0.62953	EZR, ANXA1, RDX, MSN, EHD2, FARP1	1194	82	18224	1.1168	1	0.965821	100
INTERPRO	IPR011993:Pleckstrin homology-like domain	17	1.40845	0.994291	SSRP1, TLN1, ARHGEF2, ROCK1, ARHGEF28, ASAP1, RDX, ARHGEF10, FARP1, EZR, PLCD3, SPTBN1, JAK1, RANBP1, MSN, ARHGEF10L, SPTB	1189	427	18559	0.621432	1	1	100
Annotation Cluster 111	Enrichment Score: 0.8864011204764418
Category	Term	Count	%	PValue	Genes	List Total	Pop Hits	Pop Total	Fold Enrichment	Bonferroni	Benjamini	FDR
GOTERM_BP_DIRECT	GO:0006090~pyruvate metabolic process	5	0.41425	0.0632342	SLC16A3, LDHB, SLC16A1, BSG, PDHB	1174	22	16792	3.25074	1	0.627303	69.5498
GOTERM_BP_DIRECT	GO:0015718~monocarboxylic acid transport	3	0.24855	0.151179	SLC16A3, SLC16A1, BSG	1174	10	16792	4.29097	1	0.879803	94.9392
GOTERM_MF_DIRECT	GO:0008028~monocarboxylic acid transmembrane transporter activity	3	0.24855	0.229273	SLC16A3, SLC16A1, BSG	1181	13	16881	3.29857	1	0.854114	98.4135
Annotation Cluster 112	Enrichment Score: 0.8812300358817516
Category	Term	Count	%	PValue	Genes	List Total	Pop Hits	Pop Total	Fold Enrichment	Bonferroni	Benjamini	FDR
INTERPRO	IPR008978:HSP20-like chaperone	6	0.4971	0.0305777	PTGES3, HACD3, CRYAB, HSPB8, HSPB1, NUDC	1189	28	18559	3.34477	1	0.457857	41.244
UP_SEQ_FEATURE	domain:CS	3	0.24855	0.249601	PTGES3, HACD3, NUDC	1207	16	20063	3.11666	1	0.998555	99.4749
INTERPRO	IPR007052:CS-like domain	3	0.24855	0.297618	PTGES3, HACD3, NUDC	1189	17	18559	2.75451	1	0.993386	99.7641
Annotation Cluster 113	Enrichment Score: 0.8453804112879264
Category	Term	Count	%	PValue	Genes	List Total	Pop Hits	Pop Total	Fold Enrichment	Bonferroni	Benjamini	FDR
GOTERM_BP_DIRECT	GO:0006265~DNA topological change	4	0.3314	0.0207623	TOP1, HMGB1, TOP2B, TOP2A	1174	9	16792	6.35699	1	0.321487	31.7451
GOTERM_MF_DIRECT	GO:0008301~DNA binding, bending	3	0.24855	0.361618	HMGB1, TOP2B, TOP2A	1181	18	16881	2.3823	1	0.941617	99.9208
BIOCARTA	h_DNAfragmentPathway:Apoptotic DNA fragmentation and tissue homeostasis	3	0.24855	0.387555	HMGB1, TOP2B, TOP2A	196	11	1625	2.26113	1	0.96362	99.7813
Annotation Cluster 114	Enrichment Score: 0.8163255739540194
Category	Term	Count	%	PValue	Genes	List Total	Pop Hits	Pop Total	Fold Enrichment	Bonferroni	Benjamini	FDR
GOTERM_BP_DIRECT	GO:0006368~transcription elongation from RNA polymerase II promoter	11	0.91135	0.0764383	NCBP2, POLR2H, NCBP1, SSRP1, ADRM1, TCEB2, SUPT16H, TCEB3, NELFB, TAF9, POLR2C	1174	86	16792	1.82948	1	0.689459	76.4839
GOTERM_BP_DIRECT	GO:0042795~snRNA transcription from RNA polymerase II promoter	9	0.74565	0.11396	NCBP2, POLR2H, NCBP1, SRRT, PHAX, TAF9, INTS2, INTS3, POLR2C	1174	70	16792	1.83899	1	0.811412	88.947
GOTERM_BP_DIRECT	GO:0006370~7-methylguanosine mRNA capping	4	0.3314	0.408282	NCBP2, POLR2H, NCBP1, POLR2C	1174	33	16792	1.73373	1	0.995057	99.9929
Annotation Cluster 115	Enrichment Score: 0.8087585210588802
Category	Term	Count	%	PValue	Genes	List Total	Pop Hits	Pop Total	Fold Enrichment	Bonferroni	Benjamini	FDR
UP_SEQ_FEATURE	site:Not glycated	3	0.24855	0.0619524	ALB, HBA2, HBB	1207	7	20063	7.1238	1	0.869513	68.9361
UP_SEQ_FEATURE	glycosylation site:N-linked (Glc) (glycation)	3	0.24855	0.0981118	ALB, HBA2, HBB	1207	9	20063	5.54073	1	0.944269	84.8586
GOTERM_BP_DIRECT	GO:0098869~cellular oxidant detoxification	9	0.74565	0.11396	PRDX6, ALB, TXN, S100A9, PRDX5, HBA2, GPX8, PRDX3, HBB	1174	70	16792	1.83899	1	0.811412	88.947
UP_KEYWORDS	Glycation	3	0.24855	0.153552	ALB, HBA2, HBB	1207	12	20581	4.26284	1	0.456597	90.6057
GOTERM_MF_DIRECT	GO:0019825~oxygen binding	3	0.24855	0.850003	ALB, HBA2, HBB	1181	47	16881	0.912371	1	0.999871	100
Annotation Cluster 116	Enrichment Score: 0.7966716336334682
Category	Term	Count	%	PValue	Genes	List Total	Pop Hits	Pop Total	Fold Enrichment	Bonferroni	Benjamini	FDR
GOTERM_CC_DIRECT	GO:0000159~protein phosphatase type 2A complex	5	0.41425	0.0381489	PPP2R1A, PPP2R5D, PPP2CA, STRN, PPP2R2A	1194	20	18224	3.81575	1	0.196478	44.6656
GOTERM_MF_DIRECT	GO:0008601~protein phosphatase type 2A regulator activity	5	0.41425	0.0547543	PPP2R1B, PPP2R1A, PPP2R5D, EIF2AK2, PPP2R2A	1181	21	16881	3.40329	1	0.426652	59.179
GOTERM_MF_DIRECT	GO:0019888~protein phosphatase regulator activity	4	0.3314	0.33081	PPP2R1A, PPP2R5D, EIF2AK2, PPP2R2A	1181	29	16881	1.97156	1	0.927262	99.8324
KEGG_PATHWAY	hsa05142:Chagas disease (American trypanosomiasis)	7	0.57995	0.94153	PPP2R1B, PPP2R1A, GNAI2, PPP2CA, SERPINE1, CALR, PPP2R2A	662	104	6910	0.702562	1	0.997493	100
Annotation Cluster 117	Enrichment Score: 0.7940878882007828
Category	Term	Count	%	PValue	Genes	List Total	Pop Hits	Pop Total	Fold Enrichment	Bonferroni	Benjamini	FDR
GOTERM_BP_DIRECT	GO:0043044~ATP-dependent chromatin remodeling	8	0.6628	0.00072326	ACTB, RBBP4, SMARCC1, MTA2, SMARCA5, HNRNPC, CHD4, SMARCA4	1174	23	16792	4.97504	0.908748	0.0217251	1.30841
INTERPRO	IPR017884:SANT domain	3	0.24855	0.502653	SMARCC1, MTA2, SMARCA5	1189	26	18559	1.80103	1	0.999903	99.9994
INTERPRO	IPR001005:SANT/Myb domain	4	0.3314	0.525371	SMARCC1, MTA2, SMARCA5, CDC5L	1189	43	18559	1.45199	1	0.999932	99.9997
SMART	SM00717:SANT	4	0.3314	0.560451	SMARCC1, MTA2, SMARCA5, CDC5L	678	43	10057	1.37984	1	0.994731	99.9987
INTERPRO	IPR009057:Homeodomain-like	7	0.57995	0.999987	SMARCC1, MTA2, ADNP, CERS6, SMARCA5, DEK, CDC5L	1189	336	18559	0.325186	1	1	100
Annotation Cluster 118	Enrichment Score: 0.7788016455043185
Category	Term	Count	%	PValue	Genes	List Total	Pop Hits	Pop Total	Fold Enrichment	Bonferroni	Benjamini	FDR
UP_KEYWORDS	Chromatin regulator	23	1.90555	0.119737	SPIN1, RBBP4, TRIM28, CBX3, DEK, HLTF, RBBP7, MEN1, DPY30, BAG6, SMARCC1, PRMT5, SMARCA5, DNMT1, PBRM1, RUVBL2, USP22, RUVBL1, OGT, CHD4, CHD3, BRD8, SMARCA4	1207	287	20581	1.36649	1	0.390276	83.6237
GOTERM_BP_DIRECT	GO:0006338~chromatin remodeling	10	0.8285	0.145404	TOP1, RBBP4, SMARCC1, SMARCA5, CBX3, PBRM1, DEK, RUVBL2, RUVBL1, SMARCA4	1174	86	16792	1.66317	1	0.869834	94.2744
GOTERM_BP_DIRECT	GO:0016569~covalent chromatin modification	11	0.91135	0.264721	SPIN1, BAG6, SMARCC1, TRIM28, SMARCA5, CBX3, DNMT1, PBRM1, DEK, HLTF, SMARCA4	1174	113	16792	1.39235	1	0.968602	99.6293
Annotation Cluster 119	Enrichment Score: 0.7780513765803562
Category	Term	Count	%	PValue	Genes	List Total	Pop Hits	Pop Total	Fold Enrichment	Bonferroni	Benjamini	FDR
GOTERM_MF_DIRECT	GO:0050786~RAGE receptor binding	5	0.41425	0.00526436	S100A4, HMGB1, S100A8, S100A7, S100A9	1181	11	16881	6.49719	0.996224	0.0787704	8.05542
UP_KEYWORDS	Chemotaxis	4	0.3314	0.928765	HMGB1, S100A8, S100A9, CYR61	1207	97	20581	0.703149	1	0.996031	100
UP_KEYWORDS	Inflammatory response	6	0.4971	0.947533	HMGB1, S100A8, AIMP1, ATRN, S100A9, ANXA1	1207	152	20581	0.67308	1	0.997458	100
Annotation Cluster 120	Enrichment Score: 0.7722859341543715
Category	Term	Count	%	PValue	Genes	List Total	Pop Hits	Pop Total	Fold Enrichment	Bonferroni	Benjamini	FDR
GOTERM_MF_DIRECT	GO:0030235~nitric-oxide synthase regulator activity	4	0.3314	0.0146165	HSP90AB1, EGFR, HSP90AA1, CALM2	1181	8	16881	7.14691	1	0.176791	20.8863
GOTERM_BP_DIRECT	GO:0045429~positive regulation of nitric oxide biosynthetic process	5	0.41425	0.353522	HSP90AB1, EGFR, HSP90AA1, ASS1, HBB	1174	43	16792	1.66317	1	0.989469	99.9644
KEGG_PATHWAY	hsa05215:Prostate cancer	6	0.4971	0.933002	HSP90AB1, EGFR, HSP90B1, HSP90AA1, TP53, CTNNB1	662	88	6910	0.711686	1	0.997398	100
Annotation Cluster 121	Enrichment Score: 0.7574908100052477
Category	Term	Count	%	PValue	Genes	List Total	Pop Hits	Pop Total	Fold Enrichment	Bonferroni	Benjamini	FDR
BIOCARTA	h_arapPathway:ADP-Ribosylation Factor	7	0.57995	0.0318683	COPA, KDELR2, GBF1, ARF1, ASAP1, ARFGEF2, ARFGEF1	196	21	1625	2.76361	0.99825	0.386331	33.2754
GOTERM_MF_DIRECT	GO:0005086~ARF guanyl-nucleotide exchange factor activity	5	0.41425	0.0930902	SEC61B, GBF1, ARF4, ARFGEF2, ARFGEF1	1181	25	16881	2.85876	1	0.592658	78.8754
INTERPRO	IPR023394:SEC7-like, alpha orthogonal bundle	3	0.24855	0.248948	GBF1, ARFGEF2, ARFGEF1	1189	15	18559	3.12178	1	0.984371	99.257
UP_SEQ_FEATURE	domain:SEC7	3	0.24855	0.272422	GBF1, ARFGEF2, ARFGEF1	1207	17	20063	2.93333	1	0.999177	99.7014
INTERPRO	IPR000904:SEC7-like	3	0.24855	0.273302	GBF1, ARFGEF2, ARFGEF1	1189	16	18559	2.92667	1	0.989629	99.5775
SMART	SM00222:Sec7	3	0.24855	0.29343	GBF1, ARFGEF2, ARFGEF1	678	16	10057	2.78125	1	0.921124	99.1369
GOTERM_BP_DIRECT	GO:0032012~regulation of ARF protein signal transduction	3	0.24855	0.308888	GBF1, ARFGEF2, ARFGEF1	1174	16	16792	2.68186	1	0.981835	99.88
Annotation Cluster 122	Enrichment Score: 0.7437444431396332
Category	Term	Count	%	PValue	Genes	List Total	Pop Hits	Pop Total	Fold Enrichment	Bonferroni	Benjamini	FDR
GOTERM_BP_DIRECT	GO:0018279~protein N-linked glycosylation via asparagine	8	0.6628	0.0195122	MAGT1, VCP, DPM1, RPN1, RPN2, UGGT2, DDOST, UGGT1	1174	40	16792	2.86065	1	0.306715	30.1414
GOTERM_MF_DIRECT	GO:0004579~dolichyl-diphosphooligosaccharide-protein glycotransferase activity	4	0.3314	0.0207994	MAGT1, RPN1, RPN2, DDOST	1181	9	16881	6.35281	1	0.227663	28.4258
GOTERM_CC_DIRECT	GO:0008250~oligosaccharyltransferase complex	4	0.3314	0.0237189	MAGT1, RPN1, RPN2, DDOST	1194	10	18224	6.10519	1	0.133804	30.5955
GOTERM_BP_DIRECT	GO:0006487~protein N-linked glycosylation	5	0.41425	0.288834	MAGT1, DPM1, RPN2, MOGS, DDOST	1174	39	16792	1.83375	1	0.976414	99.798
KEGG_PATHWAY	hsa00510:N-Glycan biosynthesis	6	0.4971	0.509853	GANAB, DPM1, RPN1, RPN2, MOGS, DDOST	662	49	6910	1.27813	1	0.928065	99.9906
GOTERM_BP_DIRECT	GO:0006486~protein glycosylation	6	0.4971	0.903202	SDF2L1, RPN1, UGGT2, DDOST, UGGT1, SDF2	1174	113	16792	0.759464	1	1	100
GOTERM_MF_DIRECT	GO:0016757~transferase activity, transferring glycosyl groups	3	0.24855	0.933154	DPM1, RPN2, DDOST	1181	61	16881	0.702975	1	0.999995	100
UP_KEYWORDS	Glycosyltransferase	10	0.8285	0.939212	PARP12, PYGL, DPM1, RPN1, RPN2, OGT, UGGT2, PARP1, DDOST, UGGT1	1207	236	20581	0.722516	1	0.996913	100
Annotation Cluster 123	Enrichment Score: 0.7339653103794869
Category	Term	Count	%	PValue	Genes	List Total	Pop Hits	Pop Total	Fold Enrichment	Bonferroni	Benjamini	FDR
UP_SEQ_FEATURE	domain:UBA	6	0.4971	0.0899211	UBXN1, NACA, HUWE1, SQSTM1, UBAP2L, FAF2	1207	40	20063	2.49333	1	0.93582	82.1375
SMART	SM00165:UBA	5	0.41425	0.127464	UBXN1, RAD23B, HUWE1, SQSTM1, UBAP2L	678	29	10057	2.55747	1	0.73537	84.5202
INTERPRO	IPR015940:Ubiquitin-associated/translation elongation factor EF1B, N-terminal, eukaryote	5	0.41425	0.310214	UBXN1, RAD23B, HUWE1, SQSTM1, UBAP2L	1189	44	18559	1.77374	1	0.994479	99.8269
INTERPRO	IPR009060:UBA-like	6	0.4971	0.326009	UBXN1, RAD23B, HUWE1, SQSTM1, UBAP2L, FAF2	1189	59	18559	1.58735	1	0.995846	99.8836
Annotation Cluster 124	Enrichment Score: 0.7260247926053901
Category	Term	Count	%	PValue	Genes	List Total	Pop Hits	Pop Total	Fold Enrichment	Bonferroni	Benjamini	FDR
INTERPRO	IPR019954:Ubiquitin conserved site	4	0.3314	0.0292947	BAG6, FAU, NEDD8, RPS27A	1189	11	18559	5.67597	1	0.446888	39.8982
SMART	SM00213:UBQ	6	0.4971	0.160539	RAD23B, BAG6, TCEB2, FAU, NEDD8, RPS27A	678	43	10057	2.06977	1	0.792984	90.8772
INTERPRO	IPR019956:Ubiquitin subgroup	3	0.24855	0.200576	FAU, NEDD8, RPS27A	1189	13	18559	3.60206	1	0.965012	97.8364
INTERPRO	IPR000626:Ubiquitin	6	0.4971	0.326009	RAD23B, BAG6, TCEB2, FAU, NEDD8, RPS27A	1189	59	18559	1.58735	1	0.995846	99.8836
UP_SEQ_FEATURE	domain:Ubiquitin-like	3	0.24855	0.762076	RAD23B, BAG6, TCEB2	1207	45	20063	1.10815	1	1	100
Annotation Cluster 125	Enrichment Score: 0.6771199263499967
Category	Term	Count	%	PValue	Genes	List Total	Pop Hits	Pop Total	Fold Enrichment	Bonferroni	Benjamini	FDR
SMART	SM00547:ZnF_RBZ	4	0.3314	0.147922	FUS, NUP153, TAF15, RBM10	678	20	10057	2.96667	1	0.772045	88.8113
INTERPRO	IPR001876:Zinc finger, RanBP2-type	4	0.3314	0.213045	FUS, NUP153, TAF15, RBM10	1189	25	18559	2.49743	1	0.971578	98.347
UP_SEQ_FEATURE	zinc finger region:RanBP2-type	3	0.24855	0.295213	FUS, TAF15, RBM10	1207	18	20063	2.77037	1	0.99953	99.8331
Annotation Cluster 126	Enrichment Score: 0.6443949562387498
Category	Term	Count	%	PValue	Genes	List Total	Pop Hits	Pop Total	Fold Enrichment	Bonferroni	Benjamini	FDR
GOTERM_MF_DIRECT	GO:0055131~C3HC4-type RING finger domain binding	3	0.24855	0.0606351	DNAJA1, HSPA1B, HSPA8	1181	6	16881	7.14691	1	0.454785	63.0378
GOTERM_MF_DIRECT	GO:0001664~G-protein coupled receptor binding	6	0.4971	0.339546	GNAI2, DNAJA1, HSPA1B, STUB1, FLNA, HSPA8	1181	55	16881	1.55933	1	0.930998	99.864
GOTERM_CC_DIRECT	GO:0000151~ubiquitin ligase complex	8	0.6628	0.56649	DNAJA1, CAND1, HSPA1B, CBLL1, STUB1, DCUN1D4, HSPA8, DCUN1D5	1194	108	18224	1.13059	1	0.947613	99.9997
Annotation Cluster 127	Enrichment Score: 0.610288454155171
Category	Term	Count	%	PValue	Genes	List Total	Pop Hits	Pop Total	Fold Enrichment	Bonferroni	Benjamini	FDR
UP_SEQ_FEATURE	repeat:RCC1 7	3	0.24855	0.0793849	RCC2, RCC1, TTN	1207	8	20063	6.23333	1	0.91932	77.9541
UP_SEQ_FEATURE	repeat:RCC1 6	3	0.24855	0.181909	RCC2, RCC1, TTN	1207	13	20063	3.83589	1	0.993527	97.4534
UP_SEQ_FEATURE	repeat:RCC1 5	3	0.24855	0.295213	RCC2, RCC1, TTN	1207	18	20063	2.77037	1	0.99953	99.8331
UP_SEQ_FEATURE	repeat:RCC1 4	3	0.24855	0.317896	RCC2, RCC1, TTN	1207	19	20063	2.62456	1	0.999718	99.9082
UP_SEQ_FEATURE	repeat:RCC1 3	3	0.24855	0.3404	RCC2, RCC1, TTN	1207	20	20063	2.49333	1	0.999829	99.9503
UP_SEQ_FEATURE	repeat:RCC1 2	3	0.24855	0.3404	RCC2, RCC1, TTN	1207	20	20063	2.49333	1	0.999829	99.9503
UP_SEQ_FEATURE	repeat:RCC1 1	3	0.24855	0.3404	RCC2, RCC1, TTN	1207	20	20063	2.49333	1	0.999829	99.9503
Annotation Cluster 128	Enrichment Score: 0.6080475250497497
Category	Term	Count	%	PValue	Genes	List Total	Pop Hits	Pop Total	Fold Enrichment	Bonferroni	Benjamini	FDR
INTERPRO	IPR000690:Zinc finger, C2H2-type matrin	3	0.24855	0.0886132	SNRPC, SF3A2, MATR3	1189	8	18559	5.85334	1	0.806919	79.5845
UP_SEQ_FEATURE	zinc finger region:Matrin-type	3	0.24855	0.117915	SNRPC, SF3A2, MATR3	1207	10	20063	4.98666	1	0.967432	89.9097
INTERPRO	IPR003604:Zinc finger, U1-type	3	0.24855	0.580782	SNRPC, SF3A2, MATR3	1189	30	18559	1.56089	1	0.999983	100
SMART	SM00451:ZnF_U1	3	0.24855	0.609158	SNRPC, SF3A2, MATR3	678	30	10057	1.48333	1	0.997228	99.9997
Annotation Cluster 129	Enrichment Score: 0.6016328643927761
Category	Term	Count	%	PValue	Genes	List Total	Pop Hits	Pop Total	Fold Enrichment	Bonferroni	Benjamini	FDR
UP_SEQ_FEATURE	domain:PPIase cyclophilin-type	4	0.3314	0.172392	PPIH, PPIB, PPIA, PPIL4	1207	24	20063	2.77037	1	0.991934	96.8538
INTERPRO	IPR024936:Cyclophilin-type peptidyl-prolyl cis-trans isomerase	4	0.3314	0.179603	PPIH, PPIB, PPIA, PPIL4	1189	23	18559	2.71459	1	0.953102	96.6289
UP_KEYWORDS	Rotamase	5	0.41425	0.180995	PPIH, PPIB, PPIA, PPIL4, FKBP10	1207	38	20581	2.2436	1	0.49635	94.1143
INTERPRO	IPR002130:Cyclophilin-like peptidyl-prolyl cis-trans isomerase domain	4	0.3314	0.196149	PPIH, PPIB, PPIA, PPIL4	1189	24	18559	2.60149	1	0.962954	97.6218
GOTERM_BP_DIRECT	GO:0000413~protein peptidyl-prolyl isomerization	5	0.41425	0.353522	PPIH, PPIB, PPIA, PPIL4, FKBP10	1174	43	16792	1.66317	1	0.989469	99.9644
INTERPRO	IPR020892:Cyclophilin-type peptidyl-prolyl cis-trans isomerase, conserved site	3	0.24855	0.392782	PPIH, PPIB, PPIA	1189	21	18559	2.22985	1	0.998925	99.9805
GOTERM_MF_DIRECT	GO:0003755~peptidyl-prolyl cis-trans isomerase activity	5	0.41425	0.40264	PPIH, PPIB, PPIA, PPIL4, FKBP10	1181	46	16881	1.55368	1	0.958614	99.9725
Annotation Cluster 130	Enrichment Score: 0.5981729654064689
Category	Term	Count	%	PValue	Genes	List Total	Pop Hits	Pop Total	Fold Enrichment	Bonferroni	Benjamini	FDR
GOTERM_CC_DIRECT	GO:0035267~NuA4 histone acetyltransferase complex	4	0.3314	0.109607	ACTB, RUVBL2, RUVBL1, BRD8	1194	18	18224	3.39177	1	0.439495	82.9034
GOTERM_CC_DIRECT	GO:0000812~Swr1 complex	3	0.24855	0.113475	RUVBL2, RUVBL1, BRD8	1194	9	18224	5.08766	1	0.449343	83.9989
GOTERM_BP_DIRECT	GO:0043967~histone H4 acetylation	5	0.41425	0.167673	HAT1, RUVBL2, USP22, RUVBL1, BRD8	1174	31	16792	2.30697	1	0.900652	96.4593
GOTERM_BP_DIRECT	GO:0043968~histone H2A acetylation	3	0.24855	0.282318	RUVBL2, RUVBL1, BRD8	1174	15	16792	2.86065	1	0.974554	99.7615
GOTERM_BP_DIRECT	GO:0040008~regulation of growth	5	0.41425	0.511853	PPP2R1A, PPP2CA, RUVBL2, RUVBL1, BRD8	1174	53	16792	1.34936	1	0.998864	99.9998
UP_KEYWORDS	Growth regulation	3	0.24855	0.854827	RUVBL2, RUVBL1, BRD8	1207	57	20581	0.89744	1	0.985237	100
Annotation Cluster 131	Enrichment Score: 0.5949913794903657
Category	Term	Count	%	PValue	Genes	List Total	Pop Hits	Pop Total	Fold Enrichment	Bonferroni	Benjamini	FDR
INTERPRO	IPR007125:Histone core	8	0.6628	0.143447	HIST2H2AA3, ABCF2, HIST1H2BL, HIST2H2BE, HIST1H2BG, H2AFZ, HIST1H2AI, H3F3A	1189	68	18559	1.83634	1	0.919045	92.9449
UP_KEYWORDS	Nucleosome core	9	0.74565	0.150154	HIST2H2AA3, ABCF2, HIST1H4A, HIST1H2BL, HIST2H2BE, HIST1H2BG, H2AFZ, HIST1H2AI, H3F3A	1207	89	20581	1.7243	1	0.451256	90.0562
INTERPRO	IPR009072:Histone-fold	11	0.91135	0.179928	HIST2H2AA3, POLE4, ABCF2, HIST1H4A, HIST1H2BL, HIST2H2BE, HIST1H2BG, H2AFZ, HIST1H2AI, H3F3A, TAF9	1189	112	18559	1.53302	1	0.95224	96.6517
INTERPRO	IPR000558:Histone H2B	4	0.3314	0.196149	ABCF2, HIST1H2BL, HIST2H2BE, HIST1H2BG	1189	24	18559	2.60149	1	0.962954	97.6218
SMART	SM00427:H2B	4	0.3314	0.216869	ABCF2, HIST1H2BL, HIST2H2BE, HIST1H2BG	678	24	10057	2.47222	1	0.864046	96.4732
KEGG_PATHWAY	hsa05322:Systemic lupus erythematosus	16	1.3256	0.298928	HIST2H2AA3, ACTN4, HIST1H2BG, SNRPD3, SNRPD1, GRIN2A, ACTN1, SSB, TRIM21, HIST1H4A, HIST1H2BL, HIST2H2BE, HIST1H2AI, SNRPB, H2AFZ, H3F3A	662	134	6910	1.24634	1	0.813982	99.0113
GOTERM_CC_DIRECT	GO:0000788~nuclear nucleosome	4	0.3314	0.556671	HIST1H2BL, HIST2H2BE, HIST1H2BG, H3F3A	1194	44	18224	1.38754	1	0.944071	99.9996
KEGG_PATHWAY	hsa05034:Alcoholism	17	1.40845	0.633569	HIST2H2AA3, GNAI2, HIST1H2BG, GRIN2A, HAT1, PPP1CB, HIST1H4A, HIST1H2BL, HIST2H2BE, HIST1H2AI, H2AFZ, H3F3A, GNB4, GNB3, CALML5, GNG5, CALM2	662	177	6910	1.00253	1	0.962092	99.9998
Annotation Cluster 132	Enrichment Score: 0.5477170157983265
Category	Term	Count	%	PValue	Genes	List Total	Pop Hits	Pop Total	Fold Enrichment	Bonferroni	Benjamini	FDR
GOTERM_CC_DIRECT	GO:0005903~brush border	13	1.07705	0.000437002	MYL6, DNM1L, ACTN4, MYO1C, MYO1B, ACTN1, MYL12A, FLNB, CAPZB, EZR, FLII, MYH10, PLEC	1194	60	18224	3.30698	0.27888	0.00429272	0.662815
GOTERM_MF_DIRECT	GO:0030898~actin-dependent ATPase activity	4	0.3314	0.0574822	MYL6, MYO1C, MYO1B, MYH10	1181	13	16881	4.3981	1	0.439764	61.0136
GOTERM_MF_DIRECT	GO:0003774~motor activity	7	0.57995	0.313861	MYL6, KIF1C, MYO1C, DYNLL1, MYO1B, DCTN1, MYH10	1181	66	16881	1.51601	1	0.918248	99.7505
UP_KEYWORDS	Myosin	5	0.41425	0.350021	MYL6, MYO1C, MYO1B, MYL12A, MYH10	1207	51	20581	1.6717	1	0.730155	99.7784
GOTERM_MF_DIRECT	GO:0000146~microfilament motor activity	3	0.24855	0.412501	MYO1C, MYO1B, MYH10	1181	20	16881	2.14407	1	0.961214	99.9789
GOTERM_CC_DIRECT	GO:0016459~myosin complex	5	0.41425	0.415794	MYL6, MYO1C, MYO1B, MYL12A, MYH10	1194	50	18224	1.5263	1	0.872775	99.9719
UP_KEYWORDS	Motor protein	9	0.74565	0.538806	MYL6, KIF1C, KIF11, MYO1C, DYNLL1, MYO1B, MYL12A, DYNC1H1, MYH10	1207	135	20581	1.13676	1	0.871092	99.9983
UP_SEQ_FEATURE	domain:IQ 2	3	0.24855	0.598086	IQCB1, MYO1C, MYO1B	1207	33	20063	1.51111	1	1	100
UP_SEQ_FEATURE	domain:IQ 1	3	0.24855	0.598086	IQCB1, MYO1C, MYO1B	1207	33	20063	1.51111	1	1	100
UP_SEQ_FEATURE	domain:Myosin head-like	3	0.24855	0.660643	MYO1C, MYO1B, MYH10	1207	37	20063	1.34775	1	1	100
SMART	SM00015:IQ	4	0.3314	0.689602	IQCB1, MYO1C, MYO1B, MYH10	678	52	10057	1.14103	1	0.998934	100
INTERPRO	IPR001609:Myosin head, motor domain	3	0.24855	0.735373	MYO1C, MYO1B, MYH10	1189	40	18559	1.17067	1	1	100
SMART	SM00242:MYSc	3	0.24855	0.761276	MYO1C, MYO1B, MYH10	678	40	10057	1.1125	1	0.999737	100
INTERPRO	IPR000048:IQ motif, EF-hand binding site	4	0.3314	0.923075	IQCB1, MYO1C, MYO1B, MYH10	1189	87	18559	0.717651	1	1	100
Annotation Cluster 133	Enrichment Score: 0.5280270313075548
Category	Term	Count	%	PValue	Genes	List Total	Pop Hits	Pop Total	Fold Enrichment	Bonferroni	Benjamini	FDR
UP_SEQ_FEATURE	domain:HECT	4	0.3314	0.235525	HUWE1, UBR5, TRIP12, HECTD1	1207	28	20063	2.3746	1	0.998132	99.2624
INTERPRO	IPR000569:HECT	4	0.3314	0.265293	HUWE1, UBR5, TRIP12, HECTD1	1189	28	18559	2.22985	1	0.988261	99.4902
SMART	SM00119:HECTc	4	0.3314	0.290904	HUWE1, UBR5, TRIP12, HECTD1	678	28	10057	2.11905	1	0.923255	99.0937
UP_SEQ_FEATURE	active site:Glycyl thioester intermediate	6	0.4971	0.42499	HUWE1, UBR5, UBE2M, BIRC6, TRIP12, HECTD1	1207	71	20063	1.40469	1	0.999979	99.996
Annotation Cluster 134	Enrichment Score: 0.5052256065631816
Category	Term	Count	%	PValue	Genes	List Total	Pop Hits	Pop Total	Fold Enrichment	Bonferroni	Benjamini	FDR
KEGG_PATHWAY	hsa04962:Vasopressin-regulated water reabsorption	8	0.6628	0.122319	DYNLL1, RAB5C, RAB5A, RAB11A, PRKACA, DYNC1H1, DCTN1, NSF	662	44	6910	1.89783	1	0.597347	81.6588
GOTERM_CC_DIRECT	GO:0030286~dynein complex	3	0.24855	0.427101	DYNLL1, DYNC1H1, DCTN1	1194	22	18224	2.08132	1	0.879376	99.9791
UP_KEYWORDS	Dynein	3	0.24855	0.583847	DYNLL1, DYNC1H1, DCTN1	1207	33	20581	1.55012	1	0.895061	99.9996
Annotation Cluster 135	Enrichment Score: 0.5001553072294703
Category	Term	Count	%	PValue	Genes	List Total	Pop Hits	Pop Total	Fold Enrichment	Bonferroni	Benjamini	FDR
GOTERM_BP_DIRECT	GO:0035338~long-chain fatty-acyl-CoA biosynthetic process	7	0.57995	0.0699106	ACOT9, SCD, FASN, ACLY, TECR, ACSL3, AGK	1174	42	16792	2.38387	1	0.658845	73.2671
KEGG_PATHWAY	hsa01212:Fatty acid metabolism	8	0.6628	0.170519	ACADM, HACD3, SCD, FASN, TECR, ACSL3, HADHA, HADHB	662	48	6910	1.73968	1	0.66422	91.1986
UP_KEYWORDS	Fatty acid biosynthesis	5	0.41425	0.363568	PTGES3, HACD3, SCD, FASN, TECR	1207	52	20581	1.63955	1	0.739891	99.8356
KEGG_PATHWAY	hsa01040:Biosynthesis of unsaturated fatty acids	4	0.3314	0.379933	HACD3, SCD, TECR, HADHA	662	23	6910	1.81532	1	0.878101	99.7996
KEGG_PATHWAY	hsa00062:Fatty acid elongation	4	0.3314	0.433289	HACD3, TECR, HADHA, HADHB	662	25	6910	1.67009	1	0.903363	99.9378
UP_KEYWORDS	Fatty acid metabolism	9	0.74565	0.442135	PTGES3, ACADM, HACD3, SCD, FASN, TECR, ACSL3, HADHA, HADHB	1207	124	20581	1.2376	1	0.806307	99.9746
GOTERM_BP_DIRECT	GO:0008152~metabolic process	3	0.24855	0.999933	FASN, ACSL3, HADHB	1174	168	16792	0.255415	1	1	100
Annotation Cluster 136	Enrichment Score: 0.47753192043518283
Category	Term	Count	%	PValue	Genes	List Total	Pop Hits	Pop Total	Fold Enrichment	Bonferroni	Benjamini	FDR
BIOCARTA	h_salmonellaPathway:How does salmonella hijack a cell	4	0.3314	0.19789	CDC42, ACTA1, RAC1, ARPC4	196	13	1625	2.55102	1	0.847276	93.6373
BIOCARTA	h_malPathway:Role of MAL in Rho-Mediated Activation of SRF	4	0.3314	0.403504	CDC42, ROCK1, ACTA1, RAC1	196	19	1625	1.74544	1	0.965804	99.8427
BIOCARTA	h_agrPathway:Agrin in Postsynaptic Differentiation	6	0.4971	0.462523	EGFR, CDC42, CTTN, ACTA1, RAC1, ITGB1	196	37	1625	1.34446	1	0.980268	99.9572
Annotation Cluster 137	Enrichment Score: 0.4767116356658671
Category	Term	Count	%	PValue	Genes	List Total	Pop Hits	Pop Total	Fold Enrichment	Bonferroni	Benjamini	FDR
UP_SEQ_FEATURE	repeat:3	21	1.73985	0.0520113	HRNR, LGALS3, RRBP1, CALD1, SNRPD3, PPP2R5D, SRSF11, NCL, HNRNPM, EIF3A, BAG6, TAF15, RPL7, SRSF7, NUP62, SFPQ, KHSRP, DNMT1, MAP4, DDX21, PCYT1A	1207	225	20063	1.55141	1	0.826121	62.3341
UP_SEQ_FEATURE	repeat:1	22	1.8227	0.0971164	HRNR, LGALS3, RRBP1, CALD1, SNRPD3, PPP2R5D, SRSF11, NCL, HNRNPM, EIF3A, BAG6, TAF15, RPL7, SRSF7, NUP62, SFPQ, KHSRP, DNMT1, MAP4, DDX21, PCYT1A, EIF2AK2	1207	257	20063	1.42291	1	0.945174	84.5502
UP_SEQ_FEATURE	repeat:2	21	1.73985	0.15468	HRNR, LGALS3, RRBP1, SNRPD3, PPP2R5D, CALD1, SRSF11, HNRNPR, NCL, HNRNPM, BAG6, TAF15, RPL7, SRSF7, NUP62, SFPQ, KHSRP, DNMT1, MAP4, DDX21, EIF2AK2	1207	260	20063	1.34256	1	0.988267	95.3665
UP_SEQ_FEATURE	repeat:4	16	1.3256	0.180726	HRNR, RRBP1, SNRPD3, PPP2R5D, SRSF11, NCL, HNRNPM, EIF3A, BAG6, RPL7, SRSF7, NUP62, TAF15, KHSRP, DNMT1, MAP4	1207	192	20063	1.38518	1	0.99353	97.3852
UP_SEQ_FEATURE	repeat:17	6	0.4971	0.245621	HNRNPM, HRNR, EIF3A, TAF15, RRBP1, MAP4	1207	56	20063	1.78095	1	0.998438	99.4215
UP_SEQ_FEATURE	repeat:21	5	0.41425	0.257655	HNRNPM, HRNR, EIF3A, TAF15, RRBP1	1207	43	20063	1.93281	1	0.998818	99.5689
UP_SEQ_FEATURE	repeat:15	7	0.57995	0.285038	HNRNPM, HRNR, EIF3A, NUP62, TAF15, RRBP1, MAP4	1207	74	20063	1.57237	1	0.999415	99.7831
UP_SEQ_FEATURE	repeat:20	5	0.41425	0.29851	HNRNPM, HRNR, EIF3A, TAF15, RRBP1	1207	46	20063	1.80676	1	0.999555	99.8468
UP_SEQ_FEATURE	repeat:16	6	0.4971	0.304164	HNRNPM, HRNR, EIF3A, TAF15, RRBP1, MAP4	1207	61	20063	1.63497	1	0.999588	99.8679
UP_SEQ_FEATURE	repeat:19	5	0.41425	0.326162	HNRNPM, HRNR, EIF3A, TAF15, RRBP1	1207	48	20063	1.73148	1	0.999771	99.9266
UP_SEQ_FEATURE	repeat:24	4	0.3314	0.335451	HNRNPM, HRNR, EIF3A, RRBP1	1207	34	20063	1.95555	1	0.99982	99.943
UP_SEQ_FEATURE	repeat:18	5	0.41425	0.340052	HNRNPM, HRNR, EIF3A, TAF15, RRBP1	1207	49	20063	1.69614	1	0.999836	99.9498
UP_SEQ_FEATURE	repeat:14	7	0.57995	0.34934	HNRNPM, HRNR, EIF3A, NUP62, TAF15, RRBP1, MAP4	1207	80	20063	1.45444	1	0.999864	99.9613
UP_SEQ_FEATURE	repeat:5	12	0.9942	0.37522	HNRNPM, HRNR, EIF3A, LGALS3, NUP62, TAF15, RRBP1, PPP2R5D, SNRPD3, SRSF11, DNMT1, MAP4	1207	161	20063	1.23892	1	0.999926	99.9816
UP_SEQ_FEATURE	repeat:10	8	0.6628	0.375497	HNRNPM, HRNR, EIF3A, NUP62, TAF15, RRBP1, SRSF11, MAP4	1207	98	20063	1.35691	1	0.999923	99.9817
UP_SEQ_FEATURE	repeat:13	7	0.57995	0.392901	HNRNPM, HRNR, EIF3A, NUP62, TAF15, RRBP1, MAP4	1207	84	20063	1.38518	1	0.999954	99.9891
UP_SEQ_FEATURE	repeat:12	7	0.57995	0.414678	HNRNPM, HRNR, EIF3A, NUP62, TAF15, RRBP1, MAP4	1207	86	20063	1.35297	1	0.999973	99.9944
UP_SEQ_FEATURE	repeat:11	7	0.57995	0.447157	HNRNPM, HRNR, EIF3A, NUP62, TAF15, RRBP1, MAP4	1207	89	20063	1.30736	1	0.999989	99.998
UP_SEQ_FEATURE	repeat:22	4	0.3314	0.450871	HNRNPM, HRNR, EIF3A, RRBP1	1207	41	20063	1.62168	1	0.999989	99.9983
UP_SEQ_FEATURE	repeat:9	8	0.6628	0.46498	HNRNPM, HRNR, EIF3A, NUP62, TAF15, RRBP1, SRSF11, MAP4	1207	107	20063	1.24278	1	0.999993	99.9989
UP_SEQ_FEATURE	repeat:8	9	0.74565	0.47081	HNRNPM, HRNR, EIF3A, NUP62, TAF15, RRBP1, PPP2R5D, SRSF11, NCL	1207	124	20063	1.20645	1	0.999993	99.9991
UP_SEQ_FEATURE	repeat:27	3	0.24855	0.527239	HNRNPM, HRNR, RRBP1	1207	29	20063	1.71954	1	0.999999	99.9999
UP_SEQ_FEATURE	repeat:7	9	0.74565	0.551073	HNRNPM, HRNR, EIF3A, NUP62, TAF15, RRBP1, SRSF11, MAP4, NCL	1207	133	20063	1.12481	1	0.999999	100
UP_SEQ_FEATURE	repeat:26	3	0.24855	0.563695	HNRNPM, HRNR, RRBP1	1207	31	20063	1.6086	1	1	100
UP_SEQ_FEATURE	repeat:25	3	0.24855	0.614501	HNRNPM, HRNR, RRBP1	1207	34	20063	1.46667	1	1	100
UP_SEQ_FEATURE	repeat:23	3	0.24855	0.660643	HNRNPM, HRNR, RRBP1	1207	37	20063	1.34775	1	1	100
UP_SEQ_FEATURE	repeat:6	9	0.74565	0.664328	HNRNPM, HRNR, EIF3A, NUP62, TAF15, RRBP1, SRSF11, MAP4, NCL	1207	147	20063	1.01769	1	1	100
Annotation Cluster 138	Enrichment Score: 0.4641487962254437
Category	Term	Count	%	PValue	Genes	List Total	Pop Hits	Pop Total	Fold Enrichment	Bonferroni	Benjamini	FDR
INTERPRO	IPR007125:Histone core	8	0.6628	0.143447	HIST2H2AA3, ABCF2, HIST1H2BL, HIST2H2BE, HIST1H2BG, H2AFZ, HIST1H2AI, H3F3A	1189	68	18559	1.83634	1	0.919045	92.9449
UP_KEYWORDS	Nucleosome core	9	0.74565	0.150154	HIST2H2AA3, ABCF2, HIST1H4A, HIST1H2BL, HIST2H2BE, HIST1H2BG, H2AFZ, HIST1H2AI, H3F3A	1207	89	20581	1.7243	1	0.451256	90.0562
INTERPRO	IPR002119:Histone H2A	3	0.24855	0.502653	HIST2H2AA3, H2AFZ, HIST1H2AI	1189	26	18559	1.80103	1	0.999903	99.9994
SMART	SM00414:H2A	3	0.24855	0.530423	HIST2H2AA3, H2AFZ, HIST1H2AI	678	26	10057	1.71154	1	0.993304	99.9968
GOTERM_BP_DIRECT	GO:0006342~chromatin silencing	3	0.24855	0.832029	HIST2H2AA3, H2AFZ, HIST1H2AI	1174	45	16792	0.953549	1	0.999999	100
Annotation Cluster 139	Enrichment Score: 0.4577279364511894
Category	Term	Count	%	PValue	Genes	List Total	Pop Hits	Pop Total	Fold Enrichment	Bonferroni	Benjamini	FDR
GOTERM_MF_DIRECT	GO:0004722~protein serine/threonine phosphatase activity	8	0.6628	0.1084	PPP2R1A, PPM1G, PPP6C, PPP2R5D, TIMM50, PPM1B, PPP1CB, PPP2R2A	1181	58	16881	1.97156	1	0.639094	83.8883
UP_SEQ_FEATURE	metal ion-binding site:Iron	6	0.4971	0.169901	P3H1, PPP6C, PLOD1, PLOD3, PPP2CA, PPP1CB	1207	49	20063	2.03537	1	0.991595	96.6761
INTERPRO	IPR006186:Serine/threonine-specific protein phosphatase/bis(5-nucleosyl)-tetraphosphatase	3	0.24855	0.200576	PPP6C, PPP2CA, PPP1CB	1189	13	18559	3.60206	1	0.965012	97.8364
SMART	SM00156:PP2Ac	3	0.24855	0.216592	PPP6C, PPP2CA, PPP1CB	678	13	10057	3.42308	1	0.869971	96.4561
UP_SEQ_FEATURE	metal ion-binding site:Manganese	4	0.3314	0.335451	PPP6C, PPP2CA, PPP1CB, GART	1207	34	20063	1.95555	1	0.99982	99.943
GOTERM_BP_DIRECT	GO:0006470~protein dephosphorylation	10	0.8285	0.522244	PPP2R1A, PPM1G, PPP6C, PGAM5, PPP2R5D, PPP2CA, TIMM50, PPM1B, PPP1CB, PPP2R2A	1174	126	16792	1.13518	1	0.999016	99.9999
INTERPRO	IPR004843:Metallophosphoesterase domain	3	0.24855	0.542879	PPP6C, PPP2CA, PPP1CB	1189	28	18559	1.67238	1	0.999952	99.9998
UP_KEYWORDS	Manganese	12	0.9942	0.588735	LAP3, PPM1G, DCD, PPP6C, CDIPT, PPP2CA, MTPAP, PPM1B, PPP1CB, IDH3A, GART, RTCB	1207	194	20581	1.05472	1	0.896871	99.9997
GOTERM_MF_DIRECT	GO:0004721~phosphoprotein phosphatase activity	4	0.3314	0.617786	PPP6C, PPP2CA, TIMM50, PPP1CB	1181	45	16881	1.27056	1	0.995119	100
UP_KEYWORDS	Protein phosphatase	5	0.41425	0.956343	PPM1G, PPP6C, PPP2CA, PPM1B, PPP1CB	1207	133	20581	0.641029	1	0.998147	100
Annotation Cluster 140	Enrichment Score: 0.4565143118686214
Category	Term	Count	%	PValue	Genes	List Total	Pop Hits	Pop Total	Fold Enrichment	Bonferroni	Benjamini	FDR
GOTERM_BP_DIRECT	GO:0048010~vascular endothelial growth factor receptor signaling pathway	10	0.8285	0.0625159	ACTB, ACTG1, CDC42, HSP90AA1, ROCK1, RAC1, CYFIP1, NCKAP1L, HSPB1, MAPKAPK2	1174	72	16792	1.98656	1	0.628034	69.1219
BIOCARTA	h_p38mapkPathway:p38 MAPK Signaling Pathway	5	0.41425	0.726513	CDC42, RAC1, HSPB1, MAPKAPK2, STAT1	196	40	1625	1.03635	1	0.996897	100
KEGG_PATHWAY	hsa04370:VEGF signaling pathway	4	0.3314	0.940206	CDC42, RAC1, HSPB1, MAPKAPK2	662	61	6910	0.684463	1	0.997501	100
Annotation Cluster 141	Enrichment Score: 0.44611072889072323
Category	Term	Count	%	PValue	Genes	List Total	Pop Hits	Pop Total	Fold Enrichment	Bonferroni	Benjamini	FDR
KEGG_PATHWAY	hsa04530:Tight junction	19	1.57415	0.102064	ACTB, PPP2R1B, PPP2R1A, SHROOM3, ACTN4, GNAI2, YBX3, ACTN1, MYL12A, CTNNA1, CTNNB1, ACTG1, CDC42, TJP1, CTTN, PPP2CA, RRAS2, PPP2R2A, MYH10	662	137	6910	1.44762	1	0.570198	75.3265
KEGG_PATHWAY	hsa05205:Proteoglycans in cancer	24	1.9884	0.202608	ACTB, EGFR, CAV1, ROCK1, TP53, RDX, DDX5, RPS6, FLNC, ITGB1, FLNB, PPP1CB, FLNA, CTNNB1, EIF4B, ACTG1, CDC42, CTTN, EZR, ANK2, RRAS2, RAC1, PRKACA, MSN	662	200	6910	1.25257	1	0.717155	94.7298
KEGG_PATHWAY	hsa04520:Adherens junction	10	0.8285	0.235364	ACTB, ACTG1, EGFR, CDC42, TJP1, ACTN4, RAC1, ACTN1, CTNNA1, CTNNB1	662	71	6910	1.47015	1	0.754209	96.945
KEGG_PATHWAY	hsa04670:Leukocyte transendothelial migration	15	1.24275	0.23583	ACTB, ROCK1, GNAI2, ACTN4, ACTN1, MYL12A, CTNNA1, ITGB1, CTNNB1, ACTG1, CDC42, EZR, RAC1, RAP1A, MSN	662	118	6910	1.32687	1	0.747858	96.9691
KEGG_PATHWAY	hsa04810:Regulation of actin cytoskeleton	22	1.8227	0.458133	ACTB, EGFR, ROCK1, ACTN4, NCKAP1L, ACTN1, ARPC4, ITGA3, RDX, MYL12A, PPP1CB, ITGB1, ACTG1, CDC42, PFN1, EZR, RRAS2, CFL1, RAC1, CYFIP1, TMSB4X, MSN	662	211	6910	1.08833	1	0.912945	99.9653
KEGG_PATHWAY	hsa04510:Focal adhesion	19	1.57415	0.694265	ACTB, EGFR, TLN1, CAV1, ROCK1, ACTN4, ACTN1, ITGA3, MYL12A, FLNC, PPP1CB, FLNB, ITGB1, FLNA, CTNNB1, ACTG1, CDC42, RAC1, RAP1A	662	206	6910	0.962734	1	0.974578	100
KEGG_PATHWAY	hsa04611:Platelet activation	11	0.91135	0.809488	ACTB, ACTG1, TLN1, ROCK1, GNAI2, RASGRP1, RAP1A, PRKACA, MYL12A, ITGB1, PPP1CB	662	130	6910	0.883221	1	0.98915	100
KEGG_PATHWAY	hsa04015:Rap1 signaling pathway	16	1.3256	0.913103	ACTB, EGFR, TLN1, GNAI2, MAP2K3, GRIN2A, ITGB1, EPHA2, CTNNB1, ACTG1, CDC42, PFN1, RAC1, RAP1A, CALML5, CALM2	662	210	6910	0.795281	1	0.996926	100
Annotation Cluster 142	Enrichment Score: 0.44473560560873987
Category	Term	Count	%	PValue	Genes	List Total	Pop Hits	Pop Total	Fold Enrichment	Bonferroni	Benjamini	FDR
GOTERM_BP_DIRECT	GO:0051156~glucose 6-phosphate metabolic process	3	0.24855	0.151179	GPI, HK2, HK1	1174	10	16792	4.29097	1	0.879803	94.9392
KEGG_PATHWAY	hsa00520:Amino sugar and nucleotide sugar metabolism	6	0.4971	0.491105	GPI, UAP1, GFPT1, UGDH, HK2, HK1	662	48	6910	1.30476	1	0.920393	99.9846
KEGG_PATHWAY	hsa00500:Starch and sucrose metabolism	4	0.3314	0.623918	GPI, PYGL, HK2, HK1	662	33	6910	1.26522	1	0.962102	99.9997
Annotation Cluster 143	Enrichment Score: 0.42574019127610824
Category	Term	Count	%	PValue	Genes	List Total	Pop Hits	Pop Total	Fold Enrichment	Bonferroni	Benjamini	FDR
GOTERM_BP_DIRECT	GO:0006362~transcription elongation from RNA polymerase I promoter	4	0.3314	0.350037	POLR2H, ERCC6, UBTF, POLR1C	1174	30	16792	1.9071	1	0.989019	99.9607
GOTERM_BP_DIRECT	GO:0006363~termination of RNA polymerase I transcription	4	0.3314	0.369577	POLR2H, UBTF, PTRF, POLR1C	1174	31	16792	1.84558	1	0.991526	99.9775
GOTERM_BP_DIRECT	GO:0006361~transcription initiation from RNA polymerase I promoter	4	0.3314	0.408282	POLR2H, UBTF, PTRF, POLR1C	1174	33	16792	1.73373	1	0.995057	99.9929
Annotation Cluster 144	Enrichment Score: 0.42481492831834977
Category	Term	Count	%	PValue	Genes	List Total	Pop Hits	Pop Total	Fold Enrichment	Bonferroni	Benjamini	FDR
KEGG_PATHWAY	hsa05016:Huntington's disease	24	1.9884	0.151863	POLR2H, CLTA, NDUFA8, SLC25A5, AP2S1, SLC25A6, ATP5B, CYC1, TP53, CLTC, NDUFA10, VDAC2, POLR2C, DCTN1, VDAC1, SDHA, AP2B1, AP2A2, UQCR10, NDUFS8, ATP5C1, ATP5O, ATP5A1, AP2M1	662	192	6910	1.30476	1	0.644267	88.2478
KEGG_PATHWAY	hsa05012:Parkinson's disease	16	1.3256	0.382564	NDUFA8, GNAI2, SLC25A5, SLC25A6, ATP5B, CYC1, NDUFA10, VDAC2, VDAC1, SDHA, UQCR10, NDUFS8, ATP5C1, ATP5O, PRKACA, ATP5A1	662	142	6910	1.17612	1	0.875901	99.8104
KEGG_PATHWAY	hsa05010:Alzheimer's disease	17	1.40845	0.546856	HSD17B10, NDUFA8, ATP5B, CYC1, GRIN2A, NDUFA10, SDHA, UQCR10, LRP1, ATP2A2, NDUFS8, ATP5C1, ATP5O, CALML5, ATP5A1, GAPDH, CALM2	662	168	6910	1.05623	1	0.936671	99.9966
KEGG_PATHWAY	hsa00190:Oxidative phosphorylation	13	1.07705	0.629086	SDHA, UQCR10, NDUFA8, ATP5B, NDUFS8, CYC1, ATP5C1, ATP6V1H, ATP5L, ATP5O, ATP5A1, NDUFA10, PPA1	662	133	6910	1.02026	1	0.962202	99.9997
Annotation Cluster 145	Enrichment Score: 0.4227385579152835
Category	Term	Count	%	PValue	Genes	List Total	Pop Hits	Pop Total	Fold Enrichment	Bonferroni	Benjamini	FDR
UP_SEQ_FEATURE	domain:Chromo 1	3	0.24855	0.181909	CBX3, CHD4, CHD3	1207	13	20063	3.83589	1	0.993527	97.4534
INTERPRO	IPR000953:Chromo domain/shadow	4	0.3314	0.354654	SMARCC1, CBX3, CHD4, CHD3	1189	33	18559	1.89199	1	0.997628	99.9447
SMART	SM00298:CHROMO	4	0.3314	0.385101	SMARCC1, CBX3, CHD4, CHD3	678	33	10057	1.79798	1	0.9693	99.8711
INTERPRO	IPR023780:Chromo domain	3	0.24855	0.502653	CBX3, CHD4, CHD3	1189	26	18559	1.80103	1	0.999903	99.9994
INTERPRO	IPR016197:Chromo domain-like	3	0.24855	0.61632	CBX3, CHD4, CHD3	1189	32	18559	1.46334	1	0.999994	100
Annotation Cluster 146	Enrichment Score: 0.38322393169513824
Category	Term	Count	%	PValue	Genes	List Total	Pop Hits	Pop Total	Fold Enrichment	Bonferroni	Benjamini	FDR
UP_SEQ_FEATURE	nucleotide phosphate-binding region:ATP 2	5	0.41425	0.192662	ABCF1, ABCE1, ABCF2, HK2, HK1	1207	38	20063	2.18713	1	0.99479	98.0005
UP_SEQ_FEATURE	nucleotide phosphate-binding region:ATP 1	5	0.41425	0.192662	ABCF1, ABCE1, ABCF2, HK2, HK1	1207	38	20063	2.18713	1	0.99479	98.0005
INTERPRO	IPR017871:ABC transporter, conserved site	4	0.3314	0.541114	ABCF1, ABCE1, ABCF2, ABCD3	1189	44	18559	1.41899	1	0.999953	99.9998
INTERPRO	IPR003439:ABC transporter-like	4	0.3314	0.628849	ABCF1, ABCE1, ABCF2, ABCD3	1189	50	18559	1.24871	1	0.999996	100
UP_SEQ_FEATURE	domain:ABC transporter 1	3	0.24855	0.630396	ABCF1, ABCE1, ABCF2	1207	35	20063	1.42476	1	1	100
UP_SEQ_FEATURE	domain:ABC transporter 2	3	0.24855	0.630396	ABCF1, ABCE1, ABCF2	1207	35	20063	1.42476	1	1	100
Annotation Cluster 147	Enrichment Score: 0.3793576790432262
Category	Term	Count	%	PValue	Genes	List Total	Pop Hits	Pop Total	Fold Enrichment	Bonferroni	Benjamini	FDR
INTERPRO	IPR011990:Tetratricopeptide-like helical	23	1.90555	0.0231134	GPS1, COPS2, NAPG, UTP6, CLUH, STIP1, CLTC, SART3, STUB1, SGTA, ST13, P3H1, FIS1, PSMD11, DNAJC7, PSMD3, EIF3L, SRP72, OGT, PSMD6, TCF25, LRPPRC, UNC45A	1189	218	18559	1.64681	1	0.37847	32.9971
INTERPRO	IPR001440:Tetratricopeptide TPR-1	4	0.3314	0.265293	DNAJC7, STIP1, OGT, SGTA	1189	28	18559	2.22985	1	0.988261	99.4902
UP_SEQ_FEATURE	repeat:TPR 3	12	0.9942	0.291788	ST13, P3H1, DNAJC7, PRKDC, STIP1, CLUH, SRP72, OGT, TTN, STUB1, SGTA, UNC45A	1207	150	20063	1.32978	1	0.999502	99.8177
UP_SEQ_FEATURE	repeat:TPR 9	4	0.3314	0.301867	DNAJC7, STIP1, OGT, TTN	1207	32	20063	2.07778	1	0.999579	99.8597
UP_KEYWORDS	TPR repeat	12	0.9942	0.389183	ST13, P3H1, FIS1, DNAJC7, PRKDC, STIP1, CLUH, SRP72, OGT, STUB1, SGTA, UNC45A	1207	167	20581	1.22525	1	0.760971	99.9082
UP_SEQ_FEATURE	repeat:TPR 2	12	0.9942	0.398513	ST13, P3H1, DNAJC7, PRKDC, STIP1, CLUH, SRP72, OGT, TTN, STUB1, SGTA, UNC45A	1207	164	20063	1.21626	1	0.999959	99.9908
UP_SEQ_FEATURE	repeat:TPR 1	12	0.9942	0.398513	ST13, P3H1, DNAJC7, PRKDC, STIP1, CLUH, SRP72, OGT, TTN, STUB1, SGTA, UNC45A	1207	164	20063	1.21626	1	0.999959	99.9908
UP_SEQ_FEATURE	repeat:TPR 4	7	0.57995	0.561532	P3H1, DNAJC7, STIP1, CLUH, SRP72, OGT, TTN	1207	100	20063	1.16355	1	1	100
UP_SEQ_FEATURE	repeat:TPR 8	4	0.3314	0.585303	DNAJC7, STIP1, OGT, TTN	1207	50	20063	1.32978	1	1	100
UP_SEQ_FEATURE	repeat:TPR 5	5	0.41425	0.69731	DNAJC7, STIP1, SRP72, OGT, TTN	1207	78	20063	1.06553	1	1	100
UP_SEQ_FEATURE	repeat:TPR 7	4	0.3314	0.718185	DNAJC7, STIP1, OGT, TTN	1207	61	20063	1.08998	1	1	100
INTERPRO	IPR013026:Tetratricopeptide repeat-containing domain	8	0.6628	0.74811	ST13, DNAJC7, STIP1, SRP72, OGT, STUB1, SGTA, UNC45A	1189	132	18559	0.945995	1	1	100
SMART	SM00028:TPR	8	0.6628	0.787405	ST13, DNAJC7, STIP1, SRP72, OGT, STUB1, SGTA, UNC45A	678	131	10057	0.905852	1	0.999844	100
INTERPRO	IPR019734:Tetratricopeptide repeat	8	0.6628	0.787639	ST13, DNAJC7, STIP1, SRP72, OGT, STUB1, SGTA, UNC45A	1189	138	18559	0.904865	1	1	100
UP_SEQ_FEATURE	repeat:TPR 6	4	0.3314	0.80023	DNAJC7, STIP1, OGT, TTN	1207	70	20063	0.94984	1	1	100
Annotation Cluster 148	Enrichment Score: 0.37919417856224846
Category	Term	Count	%	PValue	Genes	List Total	Pop Hits	Pop Total	Fold Enrichment	Bonferroni	Benjamini	FDR
GOTERM_BP_DIRECT	GO:0006695~cholesterol biosynthetic process	5	0.41425	0.27289	DHCR7, FDPS, ACLY, LBR, NSDHL	1174	38	16792	1.882	1	0.970946	99.6975
UP_KEYWORDS	Cholesterol biosynthesis	3	0.24855	0.307038	DHCR7, FDPS, NSDHL	1207	19	20581	2.69232	1	0.682154	99.4503
UP_KEYWORDS	Steroid biosynthesis	4	0.3314	0.337444	HSD17B11, DHCR7, FDPS, NSDHL	1207	35	20581	1.94873	1	0.716389	99.7091
UP_KEYWORDS	Cholesterol metabolism	5	0.41425	0.430818	HDLBP, DHCR7, FDPS, ERLIN2, NSDHL	1207	57	20581	1.49573	1	0.799122	99.9663
UP_KEYWORDS	Sterol biosynthesis	3	0.24855	0.435197	DHCR7, FDPS, NSDHL	1207	25	20581	2.04616	1	0.801472	99.9698
UP_KEYWORDS	Sterol metabolism	5	0.41425	0.557815	HDLBP, DHCR7, FDPS, ERLIN2, NSDHL	1207	67	20581	1.27249	1	0.878812	99.9991
UP_KEYWORDS	Steroid metabolism	5	0.41425	0.749531	HDLBP, DHCR7, FDPS, ERLIN2, NSDHL	1207	86	20581	0.991359	1	0.959026	100
Annotation Cluster 149	Enrichment Score: 0.36519629798549863
Category	Term	Count	%	PValue	Genes	List Total	Pop Hits	Pop Total	Fold Enrichment	Bonferroni	Benjamini	FDR
UP_SEQ_FEATURE	metal ion-binding site:Iron	6	0.4971	0.169901	P3H1, PPP6C, PLOD1, PLOD3, PPP2CA, PPP1CB	1207	49	20063	2.03537	1	0.991595	96.6761
INTERPRO	IPR006620:Prolyl 4-hydroxylase, alpha subunit	3	0.24855	0.273302	P3H1, PLOD1, PLOD3	1189	16	18559	2.92667	1	0.989629	99.5775
SMART	SM00702:P4Hc	3	0.24855	0.29343	P3H1, PLOD1, PLOD3	678	16	10057	2.78125	1	0.921124	99.1369
UP_KEYWORDS	Vitamin C	3	0.24855	0.329052	P3H1, PLOD1, PLOD3	1207	20	20581	2.55771	1	0.707704	99.6523
UP_SEQ_FEATURE	domain:Fe2OG dioxygenase	3	0.24855	0.362666	P3H1, PLOD1, PLOD3	1207	21	20063	2.3746	1	0.999901	99.9735
INTERPRO	IPR005123:Oxoglutarate/iron-dependent dioxygenase	3	0.24855	0.392782	P3H1, PLOD1, PLOD3	1189	21	18559	2.22985	1	0.998925	99.9805
GOTERM_MF_DIRECT	GO:0031418~L-ascorbic acid binding	3	0.24855	0.437181	P3H1, PLOD1, PLOD3	1181	21	16881	2.04197	1	0.967696	99.9893
UP_KEYWORDS	Dioxygenase	4	0.3314	0.871675	P3H1, P4HB, PLOD1, PLOD3	1207	83	20581	0.821753	1	0.988478	100
GOTERM_MF_DIRECT	GO:0005506~iron ion binding	8	0.6628	0.916733	P3H1, ABCE1, PLOD1, PLOD3, SCD, HBA2, CALR, HBB	1181	153	16881	0.747389	1	0.999989	100
UP_KEYWORDS	Iron	9	0.74565	0.998877	STEAP3, P3H1, PLOD1, PLOD3, SCD, CYC1, NDUFS8, HBA2, HBB	1207	324	20581	0.473649	1	0.999994	100
Annotation Cluster 150	Enrichment Score: 0.32998174612789555
Category	Term	Count	%	PValue	Genes	List Total	Pop Hits	Pop Total	Fold Enrichment	Bonferroni	Benjamini	FDR
UP_SEQ_FEATURE	repeat:ANK 21	3	0.24855	0.138597	ANKRD28, ANK2, ANKFY1	1207	11	20063	4.53333	1	0.981264	93.4606
UP_SEQ_FEATURE	repeat:ANK 20	3	0.24855	0.138597	ANKRD28, ANK2, ANKFY1	1207	11	20063	4.53333	1	0.981264	93.4606
UP_SEQ_FEATURE	repeat:ANK 18	3	0.24855	0.159981	ANKRD28, ANK2, ANKFY1	1207	12	20063	4.15555	1	0.988976	95.8699
UP_SEQ_FEATURE	repeat:ANK 17	3	0.24855	0.159981	ANKRD28, ANK2, ANKFY1	1207	12	20063	4.15555	1	0.988976	95.8699
UP_SEQ_FEATURE	repeat:ANK 19	3	0.24855	0.159981	ANKRD28, ANK2, ANKFY1	1207	12	20063	4.15555	1	0.988976	95.8699
UP_SEQ_FEATURE	repeat:ANK 16	3	0.24855	0.181909	ANKRD28, ANK2, ANKFY1	1207	13	20063	3.83589	1	0.993527	97.4534
UP_SEQ_FEATURE	repeat:ANK 15	3	0.24855	0.226839	ANKRD28, ANK2, ANKFY1	1207	15	20063	3.32444	1	0.997761	99.0932
UP_SEQ_FEATURE	repeat:ANK 14	3	0.24855	0.226839	ANKRD28, ANK2, ANKFY1	1207	15	20063	3.32444	1	0.997761	99.0932
UP_SEQ_FEATURE	repeat:ANK 13	3	0.24855	0.226839	ANKRD28, ANK2, ANKFY1	1207	15	20063	3.32444	1	0.997761	99.0932
UP_SEQ_FEATURE	repeat:ANK 12	3	0.24855	0.295213	ANKRD28, ANK2, ANKFY1	1207	18	20063	2.77037	1	0.99953	99.8331
UP_SEQ_FEATURE	repeat:ANK 11	3	0.24855	0.448395	ANKRD28, ANK2, ANKFY1	1207	25	20063	1.99466	1	0.999988	99.9981
UP_SEQ_FEATURE	repeat:ANK 10	3	0.24855	0.527239	ANKRD28, ANK2, ANKFY1	1207	29	20063	1.71954	1	0.999999	99.9999
UP_SEQ_FEATURE	repeat:ANK 9	3	0.24855	0.715132	ANKRD28, ANK2, ANKFY1	1207	41	20063	1.21626	1	1	100
UP_SEQ_FEATURE	repeat:ANK 8	3	0.24855	0.772711	ANKRD28, ANK2, ANKFY1	1207	46	20063	1.08406	1	1	100
UP_SEQ_FEATURE	repeat:ANK 7	3	0.24855	0.899129	ANKRD28, ANK2, ANKFY1	1207	63	20063	0.791534	1	1	100
UP_SEQ_FEATURE	repeat:ANK 6	3	0.24855	0.984332	ANKRD28, ANK2, ANKFY1	1207	99	20063	0.503703	1	1	100
UP_SEQ_FEATURE	repeat:ANK 4	5	0.41425	0.992731	ANKRD28, ANK2, CLPB, ANKFY1, HECTD1	1207	170	20063	0.488888	1	1	100
UP_SEQ_FEATURE	repeat:ANK 5	3	0.24855	0.998523	ANKRD28, ANK2, ANKFY1	1207	142	20063	0.351173	1	1	100
UP_SEQ_FEATURE	repeat:ANK 3	5	0.41425	0.998761	ANKRD28, ANK2, CLPB, ANKFY1, HECTD1	1207	207	20063	0.401503	1	1	100
UP_SEQ_FEATURE	repeat:ANK 1	6	0.4971	0.999187	ANKRD28, ANK2, CLPB, ASAP1, ANKFY1, HECTD1	1207	244	20063	0.408743	1	1	100
UP_SEQ_FEATURE	repeat:ANK 2	6	0.4971	0.999225	ANKRD28, ANK2, CLPB, ASAP1, ANKFY1, HECTD1	1207	245	20063	0.407074	1	1	100
UP_KEYWORDS	ANK repeat	6	0.4971	0.999567	ANKRD28, ANK2, CLPB, ASAP1, ANKFY1, HECTD1	1207	264	20581	0.387531	1	0.999999	100
INTERPRO	IPR002110:Ankyrin repeat	6	0.4971	0.999788	ANKRD28, ANK2, CLPB, ASAP1, ANKFY1, HECTD1	1189	255	18559	0.367269	1	1	100
SMART	SM00248:ANK	6	0.4971	0.999863	ANKRD28, ANK2, CLPB, ASAP1, ANKFY1, HECTD1	678	249	10057	0.35743	1	1	100
INTERPRO	IPR020683:Ankyrin repeat-containing domain	6	0.4971	0.999875	ANKRD28, ANK2, CLPB, ASAP1, ANKFY1, HECTD1	1189	265	18559	0.353409	1	1	100
Annotation Cluster 151	Enrichment Score: 0.3278723710020137
Category	Term	Count	%	PValue	Genes	List Total	Pop Hits	Pop Total	Fold Enrichment	Bonferroni	Benjamini	FDR
GOTERM_BP_DIRECT	GO:0046513~ceramide biosynthetic process	4	0.3314	0.252377	SPTLC1, SPTLC2, CERS6, AGK	1174	25	16792	2.28852	1	0.964627	99.4981
GOTERM_BP_DIRECT	GO:0030148~sphingolipid biosynthetic process	5	0.41425	0.43421	SPTLC1, HACD3, SPTLC2, CERS6, ALDH3A2	1174	48	16792	1.48992	1	0.996574	99.9969
KEGG_PATHWAY	hsa00600:Sphingolipid metabolism	3	0.24855	0.94762	SPTLC1, SPTLC2, CERS6	662	47	6910	0.66626	1	0.997683	100
Annotation Cluster 152	Enrichment Score: 0.31669058634612574
Category	Term	Count	%	PValue	Genes	List Total	Pop Hits	Pop Total	Fold Enrichment	Bonferroni	Benjamini	FDR
INTERPRO	IPR009071:High mobility group (HMG) box domain	6	0.4971	0.300422	SSRP1, HMGB1, UBTF, PBRM1, PMS1, CHD3	1189	57	18559	1.64304	1	0.993516	99.7797
SMART	SM00398:HMG	5	0.41425	0.497222	SSRP1, HMGB1, UBTF, PBRM1, PMS1	678	54	10057	1.37346	1	0.990355	99.9918
UP_SEQ_FEATURE	DNA-binding region:HMG box	3	0.24855	0.751012	SSRP1, PBRM1, PMS1	1207	44	20063	1.13333	1	1	100
Annotation Cluster 153	Enrichment Score: 0.31598963038379974
Category	Term	Count	%	PValue	Genes	List Total	Pop Hits	Pop Total	Fold Enrichment	Bonferroni	Benjamini	FDR
BIOCARTA	h_salmonellaPathway:How does salmonella hijack a cell	4	0.3314	0.19789	CDC42, ACTA1, RAC1, ARPC4	196	13	1625	2.55102	1	0.847276	93.6373
BIOCARTA	h_cdc42racPathway:Role of PI3K subunit p85 in regulation of Actin Organization and Cell Migration	3	0.24855	0.589663	CDC42, RAC1, ARPC4	196	16	1625	1.55453	1	0.989893	99.9985
KEGG_PATHWAY	hsa04666:Fc gamma R-mediated phagocytosis	5	0.41425	0.966058	CDC42, CFL1, RAC1, ASAP1, ARPC4	662	84	6910	0.621313	1	0.998392	100
Annotation Cluster 154	Enrichment Score: 0.31285272937230707
Category	Term	Count	%	PValue	Genes	List Total	Pop Hits	Pop Total	Fold Enrichment	Bonferroni	Benjamini	FDR
GOTERM_BP_DIRECT	GO:0010881~regulation of cardiac muscle contraction by regulation of the release of sequestered calcium ion	3	0.24855	0.38697	ANK2, PRKACA, CALM2	1174	19	16792	2.25841	1	0.993141	99.9865
GOTERM_BP_DIRECT	GO:0055117~regulation of cardiac muscle contraction	3	0.24855	0.436838	ANK2, PRKACA, CALM2	1174	21	16792	2.04332	1	0.996673	99.9971
GOTERM_BP_DIRECT	GO:0002027~regulation of heart rate	3	0.24855	0.681467	ANK2, PRKACA, CALM2	1174	33	16792	1.30029	1	0.999929	100
Annotation Cluster 155	Enrichment Score: 0.30244318732420056
Category	Term	Count	%	PValue	Genes	List Total	Pop Hits	Pop Total	Fold Enrichment	Bonferroni	Benjamini	FDR
GOTERM_BP_DIRECT	GO:0046718~viral entry into host cell	8	0.6628	0.325237	PVR, RPSA, VPS18, NUP153, TFRC, HSPA1B, KPNA3, ITGB1	1174	80	16792	1.43032	1	0.985396	99.9224
UP_KEYWORDS	Host cell receptor for virus entry	5	0.41425	0.521203	PVR, RPSA, TFRC, HSPA1B, ITGB1	1207	64	20581	1.33214	1	0.86092	99.9971
GOTERM_MF_DIRECT	GO:0001618~virus receptor activity	5	0.41425	0.730236	PVR, RPSA, TFRC, HSPA1B, ITGB1	1181	70	16881	1.02099	1	0.998836	100
Annotation Cluster 156	Enrichment Score: 0.2924010525310239
Category	Term	Count	%	PValue	Genes	List Total	Pop Hits	Pop Total	Fold Enrichment	Bonferroni	Benjamini	FDR
KEGG_PATHWAY	hsa01212:Fatty acid metabolism	8	0.6628	0.170519	ACADM, HACD3, SCD, FASN, TECR, ACSL3, HADHA, HADHB	662	48	6910	1.73968	1	0.66422	91.1986
GOTERM_BP_DIRECT	GO:0006635~fatty acid beta-oxidation	4	0.3314	0.601904	ACADM, ABCD3, HADHA, HADHB	1174	44	16792	1.30029	1	0.999711	100
KEGG_PATHWAY	hsa00071:Fatty acid degradation	5	0.41425	0.618217	ACADM, ACSL3, ALDH3A2, HADHA, HADHB	662	44	6910	1.18614	1	0.961844	99.9996
KEGG_PATHWAY	hsa00280:Valine, leucine and isoleucine degradation	5	0.41425	0.670596	HSD17B10, ACADM, ALDH3A2, HADHA, HADHB	662	47	6910	1.11043	1	0.970642	99.9999
KEGG_PATHWAY	hsa00410:beta-Alanine metabolism	3	0.24855	0.811132	ACADM, ALDH3A2, HADHA	662	31	6910	1.01014	1	0.988872	100
Annotation Cluster 157	Enrichment Score: 0.26798766538625385
Category	Term	Count	%	PValue	Genes	List Total	Pop Hits	Pop Total	Fold Enrichment	Bonferroni	Benjamini	FDR
UP_SEQ_FEATURE	domain:G-patch	3	0.24855	0.406278	CHERP, RBM10, RBM17	1207	23	20063	2.16811	1	0.999967	99.9927
INTERPRO	IPR000467:G-patch domain	3	0.24855	0.61632	CHERP, RBM10, RBM17	1189	32	18559	1.46334	1	0.999994	100
SMART	SM00443:G_patch	3	0.24855	0.627201	CHERP, RBM10, RBM17	678	31	10057	1.43548	1	0.997703	99.9999
Annotation Cluster 158	Enrichment Score: 0.25551322801850146
Category	Term	Count	%	PValue	Genes	List Total	Pop Hits	Pop Total	Fold Enrichment	Bonferroni	Benjamini	FDR
UP_KEYWORDS	Guanine-nucleotide releasing factor	13	1.07705	0.164622	ARHGEF2, GBF1, RASGRP1, ARHGEF28, DOCK7, RCC1, ARFGEF2, ARFGEF1, ARHGEF10L, RAB3IP, FARP1, ARHGEF10, RIC8A	1207	149	20581	1.4877	1	0.471303	92.2061
UP_SEQ_FEATURE	domain:DH	5	0.41425	0.590239	ARHGEF2, ARHGEF28, ARHGEF10L, FARP1, ARHGEF10	1207	68	20063	1.22222	1	1	100
INTERPRO	IPR000219:Dbl homology (DH) domain	5	0.41425	0.674202	ARHGEF2, ARHGEF28, ARHGEF10L, FARP1, ARHGEF10	1189	71	18559	1.09922	1	0.999999	100
SMART	SM00325:RhoGEF	5	0.41425	0.68052	ARHGEF2, ARHGEF28, ARHGEF10L, FARP1, ARHGEF10	678	68	10057	1.09069	1	0.998873	100
GOTERM_MF_DIRECT	GO:0005089~Rho guanyl-nucleotide exchange factor activity	5	0.41425	0.795495	ARHGEF2, ARHGEF28, ARHGEF10L, FARP1, ARHGEF10	1181	77	16881	0.92817	1	0.999561	100
GOTERM_BP_DIRECT	GO:0035023~regulation of Rho protein signal transduction	5	0.41425	0.826295	ARHGEF2, ARHGEF28, ARHGEF10L, FARP1, ARHGEF10	1174	81	16792	0.882916	1	0.999998	100
Annotation Cluster 159	Enrichment Score: 0.23813992900049624
Category	Term	Count	%	PValue	Genes	List Total	Pop Hits	Pop Total	Fold Enrichment	Bonferroni	Benjamini	FDR
INTERPRO	IPR001487:Bromodomain	4	0.3314	0.525371	TRIM28, PBRM1, SMARCA4, BRD8	1189	43	18559	1.45199	1	0.999932	99.9997
SMART	SM00297:BROMO	4	0.3314	0.544244	TRIM28, PBRM1, SMARCA4, BRD8	678	42	10057	1.4127	1	0.99395	99.9979
UP_KEYWORDS	Bromodomain	3	0.24855	0.675026	PBRM1, SMARCA4, BRD8	1207	39	20581	1.31164	1	0.936004	100
Annotation Cluster 160	Enrichment Score: 0.19144822798274816
Category	Term	Count	%	PValue	Genes	List Total	Pop Hits	Pop Total	Fold Enrichment	Bonferroni	Benjamini	FDR
GOTERM_BP_DIRECT	GO:1902187~negative regulation of viral release from host cell	4	0.3314	0.0963255	TRIM5, TRIM28, TRIM25, TRIM21	1174	16	16792	3.57581	1	0.764168	84.1775
UP_SEQ_FEATURE	domain:B30.2/SPRY	8	0.6628	0.365532	TRIM5, HNRNPUL2, HNRNPUL1, DDX1, TRIM25, HNRNPU, TRIM21, RANBP10	1207	97	20063	1.3709	1	0.999905	99.9756
INTERPRO	IPR003877:SPla/RYanodine receptor SPRY	8	0.6628	0.396463	TRIM5, HNRNPUL2, HNRNPUL1, DDX1, TRIM25, HNRNPU, TRIM21, RANBP10	1189	94	18559	1.32842	1	0.998962	99.9824
SMART	SM00449:SPRY	8	0.6628	0.42581	TRIM5, HNRNPUL2, HNRNPUL1, DDX1, TRIM25, HNRNPU, TRIM21, RANBP10	678	92	10057	1.28986	1	0.97965	99.9495
INTERPRO	IPR001870:B30.2/SPRY domain	8	0.6628	0.449562	TRIM5, HNRNPUL2, HNRNPUL1, DDX1, TRIM25, HNRNPU, TRIM21, RANBP10	1189	99	18559	1.26133	1	0.999649	99.9964
GOTERM_BP_DIRECT	GO:0060333~interferon-gamma-mediated signaling pathway	6	0.4971	0.558918	TRIM5, JAK1, TRIM25, HLA-B, STAT1, TRIM21	1174	71	16792	1.20872	1	0.999401	100
GOTERM_BP_DIRECT	GO:0051091~positive regulation of sequence-specific DNA binding transcription factor activity	7	0.57995	0.750574	JUP, TRIM5, PHB2, TRIM25, TRIM21, CTNNB1, SMARCA4	1174	105	16792	0.953549	1	0.999986	100
INTERPRO	IPR013320:Concanavalin A-like lectin/glucanase, subgroup	12	0.9942	0.883703	TRIM5, LGALS3, HNRNPUL2, HNRNPUL1, LGALS1, DDX1, TRIM25, CALR, CANX, HNRNPU, TRIM21, RANBP10	1189	232	18559	0.807358	1	1	100
INTERPRO	IPR003879:Butyrophylin-like	3	0.24855	0.949713	TRIM5, TRIM25, TRIM21	1189	72	18559	0.650371	1	1	100
SMART	SM00336:BBOX	3	0.24855	0.963951	TRIM5, TRIM28, TRIM21	678	74	10057	0.601351	1	1	100
INTERPRO	IPR000315:Zinc finger, B-box	3	0.24855	0.971118	TRIM5, TRIM28, TRIM21	1189	82	18559	0.571058	1	1	100
UP_SEQ_FEATURE	zinc finger region:RING-type	8	0.6628	0.986765	TRIM5, VPS18, LTN1, TRIM28, TRIM25, CBLL1, HLTF, TRIM21	1207	230	20063	0.578164	1	1	100
INTERPRO	IPR017907:Zinc finger, RING-type, conserved site	5	0.41425	0.995501	TRIM5, TRIM25, CBLL1, HLTF, TRIM21	1189	169	18559	0.461802	1	1	100
INTERPRO	IPR013083:Zinc finger, RING/FYVE/PHD-type	15	1.24275	0.999526	LTN1, TRIM28, TRIM25, CBLL1, HLTF, RIMS1, STUB1, TRIM21, PRPF19, TRIM5, USP22, ANKFY1, CHD4, CHD3, PHF6	1189	453	18559	0.516851	1	1	100
INTERPRO	IPR001841:Zinc finger, RING-type	7	0.57995	0.999892	TRIM5, LTN1, TRIM28, TRIM25, CBLL1, HLTF, TRIM21	1189	295	18559	0.370381	1	1	100
SMART	SM00184:RING	5	0.41425	0.999962	TRIM5, TRIM28, TRIM25, HLTF, TRIM21	678	244	10057	0.303962	1	1	100
Annotation Cluster 161	Enrichment Score: 0.18865853422275927
Category	Term	Count	%	PValue	Genes	List Total	Pop Hits	Pop Total	Fold Enrichment	Bonferroni	Benjamini	FDR
UP_SEQ_FEATURE	region of interest:S-adenosyl-L-methionine binding	4	0.3314	0.352225	NOP2, NSUN2, FBL, MEPCE	1207	35	20063	1.89968	1	0.999869	99.9643
UP_SEQ_FEATURE	binding site:S-adenosyl-L-methionine	4	0.3314	0.598893	DIMT1, NOP2, NSUN2, FBL	1207	51	20063	1.3037	1	1	100
UP_KEYWORDS	S-adenosyl-L-methionine	10	0.8285	0.697007	DIMT1, TARBP1, NOP2, PRMT5, DNMT1, TFB1M, AMD1, NSUN2, FBL, MEPCE	1207	174	20581	0.979964	1	0.942622	100
UP_KEYWORDS	Methyltransferase	10	0.8285	0.803689	DIMT1, TARBP1, TYMS, NOP2, PRMT5, DNMT1, TFB1M, NSUN2, FBL, MEPCE	1207	193	20581	0.883491	1	0.973876	100
GOTERM_MF_DIRECT	GO:0008168~methyltransferase activity	4	0.3314	0.964301	NOP2, PRMT5, DNMT1, FBL	1181	94	16881	0.608248	1	1	100
Annotation Cluster 162	Enrichment Score: 0.18587432048825364
Category	Term	Count	%	PValue	Genes	List Total	Pop Hits	Pop Total	Fold Enrichment	Bonferroni	Benjamini	FDR
GOTERM_CC_DIRECT	GO:0070469~respiratory chain	3	0.24855	0.380157	NDUFA8, CYC1, NDUFA10	1194	20	18224	2.28945	1	0.847859	99.9309
UP_KEYWORDS	Electron transport	8	0.6628	0.447991	SDHA, UQCR10, NDUFA8, CYC1, NDUFS8, TXN, NDUFA10, ETFA	1207	108	20581	1.26306	1	0.808052	99.9782
UP_KEYWORDS	Respiratory chain	5	0.41425	0.508681	UQCR10, NDUFA8, CYC1, NDUFS8, NDUFA10	1207	63	20581	1.35328	1	0.852652	99.9958
UP_KEYWORDS	Ubiquinone	3	0.24855	0.616198	NDUFA8, NDUFS8, NDUFA10	1207	35	20581	1.46155	1	0.912372	99.9999
GOTERM_BP_DIRECT	GO:0032981~mitochondrial respiratory chain complex I assembly	5	0.41425	0.650008	NDUFAF4, NDUFA8, AIFM1, NDUFS8, NDUFA10	1174	63	16792	1.13518	1	0.999868	100
GOTERM_CC_DIRECT	GO:0005747~mitochondrial respiratory chain complex I	3	0.24855	0.839732	NDUFA8, NDUFS8, NDUFA10	1194	49	18224	0.934468	1	0.996349	100
GOTERM_MF_DIRECT	GO:0008137~NADH dehydrogenase (ubiquinone) activity	3	0.24855	0.858195	NDUFA8, NDUFS8, NDUFA10	1181	48	16881	0.893364	1	0.999897	100
GOTERM_BP_DIRECT	GO:0006120~mitochondrial electron transport, NADH to ubiquinone	3	0.24855	0.865726	NDUFA8, NDUFS8, NDUFA10	1174	49	16792	0.875708	1	1	100
KEGG_PATHWAY	hsa04932:Non-alcoholic fatty liver disease (NAFLD)	9	0.74565	0.981087	SDHA, CDC42, UQCR10, NDUFA8, EIF2S1, CYC1, NDUFS8, RAC1, NDUFA10	662	151	6910	0.622136	1	0.999227	100
Annotation Cluster 163	Enrichment Score: 0.1802659330314563
Category	Term	Count	%	PValue	Genes	List Total	Pop Hits	Pop Total	Fold Enrichment	Bonferroni	Benjamini	FDR
BIOCARTA	h_tnfr1Pathway:TNFR1 Signaling Pathway	5	0.41425	0.493934	LMNB1, LMNA, PRKDC, PARP1, SPTAN1	196	30	1625	1.3818	1	0.982495	99.9798
BIOCARTA	h_fasPathway:FAS signaling pathway ( CD95 )	5	0.41425	0.547155	LMNB1, LMNA, PRKDC, PARP1, SPTAN1	196	32	1625	1.29544	1	0.988161	99.995
BIOCARTA	h_caspasePathway:Caspase Cascade in Apoptosis	3	0.24855	0.803424	LMNB1, LMNA, PARP1	196	24	1625	1.03635	1	0.998868	100
BIOCARTA	h_hivnefPathway:HIV-I Nef: negative effector of Fas and TNF	6	0.4971	0.875411	ACTG1, LMNB1, LMNA, PRKDC, PARP1, SPTAN1	196	61	1625	0.81549	1	0.99961	100
Annotation Cluster 164	Enrichment Score: 0.1604493613784173
Category	Term	Count	%	PValue	Genes	List Total	Pop Hits	Pop Total	Fold Enrichment	Bonferroni	Benjamini	FDR
INTERPRO	IPR023753:Pyridine nucleotide-disulphide oxidoreductase, FAD/NAD(P)-binding domain	5	0.41425	0.513626	SDHA, GDI1, SQRDL, GDI2, AIFM1	1189	58	18559	1.3456	1	0.999918	99.9996
UP_KEYWORDS	FAD	7	0.57995	0.630034	SDHA, STEAP3, SQRDL, ACADM, AIFM1, NDUFA10, ETFA	1207	110	20581	1.08509	1	0.919039	99.9999
UP_KEYWORDS	Flavoprotein	7	0.57995	0.726617	SDHA, STEAP3, SQRDL, ACADM, AIFM1, NDUFA10, ETFA	1207	122	20581	0.978357	1	0.953651	100
UP_SEQ_FEATURE	nucleotide phosphate-binding region:FAD	4	0.3314	0.728448	SDHA, ACADM, AIFM1, ETFA	1207	62	20063	1.0724	1	1	100
GOTERM_MF_DIRECT	GO:0009055~electron carrier activity	6	0.4971	0.762763	SDHA, ACADM, AIFM1, PHGDH, UGDH, ETFA	1181	90	16881	0.952921	1	0.999259	100
GOTERM_MF_DIRECT	GO:0050660~flavin adenine dinucleotide binding	4	0.3314	0.834064	SDHA, ACADM, AIFM1, ETFA	1181	64	16881	0.893364	1	0.999814	100
Annotation Cluster 165	Enrichment Score: 0.15352301935670992
Category	Term	Count	%	PValue	Genes	List Total	Pop Hits	Pop Total	Fold Enrichment	Bonferroni	Benjamini	FDR
UP_SEQ_FEATURE	zinc finger region:C3H1-type 2	3	0.24855	0.563695	ZC3H15, PARP12, U2AF1	1207	31	20063	1.6086	1	1	100
UP_SEQ_FEATURE	zinc finger region:C3H1-type 1	3	0.24855	0.563695	ZC3H15, PARP12, U2AF1	1207	31	20063	1.6086	1	1	100
SMART	SM00356:ZnF_C3H1	3	0.24855	0.851484	ZC3H15, PARP12, U2AF1	678	49	10057	0.908163	1	0.999971	100
INTERPRO	IPR000571:Zinc finger, CCCH-type	3	0.24855	0.898757	ZC3H15, PARP12, U2AF1	1189	59	18559	0.793674	1	1	100
Annotation Cluster 166	Enrichment Score: 0.13220254943701276
Category	Term	Count	%	PValue	Genes	List Total	Pop Hits	Pop Total	Fold Enrichment	Bonferroni	Benjamini	FDR
UP_SEQ_FEATURE	active site:Glycyl thioester intermediate	6	0.4971	0.42499	HUWE1, UBR5, UBE2M, BIRC6, TRIP12, HECTD1	1207	71	20063	1.40469	1	0.999979	99.996
KEGG_PATHWAY	hsa04120:Ubiquitin mediated proteolysis	12	0.9942	0.77291	PRPF19, CUL4A, HUWE1, UBR5, DDB1, UBE2M, TCEB2, BIRC6, SAE1, SKP1, STUB1, TRIP12	662	137	6910	0.914283	1	0.986113	100
GOTERM_MF_DIRECT	GO:0016874~ligase activity	17	1.40845	0.7883	LTN1, TRIM28, UBR4, BIRC6, CBLL1, HLTF, STUB1, TRIM21, UFL1, PRPF19, TRIM5, HUWE1, KCMF1, UBR5, ACSL3, TRIP12, HECTD1	1181	270	16881	0.899981	1	0.999516	100
UP_KEYWORDS	Ubl conjugation pathway	35	2.89975	0.854814	RAD23B, LTN1, USP9X, SAE1, NEDD8, CBLL1, STUB1, PRPF19, TRIM5, MAP1LC3B, EIF3F, USP10, USP15, TRIP12, HECTD1, DDB1, TRIM28, UBR4, BIRC6, TRIM25, SKP1, HLTF, TRIM21, UFL1, PSMD14, CUL4A, VCP, HUWE1, KCMF1, UBR5, UBE2M, KCTD17, TCEB2, CAND1, USP22	1207	680	20581	0.877644	1	0.985535	100
GOTERM_MF_DIRECT	GO:0004842~ubiquitin-protein transferase activity	15	1.24275	0.986089	TRIM28, UBR4, BIRC6, TRIM25, SKP1, CBLL1, STUB1, TRIM21, PRPF19, TRIM5, HUWE1, UBR5, UBE2M, TRIP12, HECTD1	1181	329	16881	0.651694	1	1	100
Annotation Cluster 167	Enrichment Score: 0.12900353405289683
Category	Term	Count	%	PValue	Genes	List Total	Pop Hits	Pop Total	Fold Enrichment	Bonferroni	Benjamini	FDR
GOTERM_BP_DIRECT	GO:0002227~innate immune response in mucosa	3	0.24855	0.529412	HIST2H2BE, HIST1H2BG, FAU	1174	25	16792	1.71639	1	0.999094	99.9999
GOTERM_BP_DIRECT	GO:0019731~antibacterial humoral response	3	0.24855	0.822487	HIST2H2BE, HIST1H2BG, FAU	1174	44	16792	0.975221	1	0.999998	100
GOTERM_BP_DIRECT	GO:0050830~defense response to Gram-positive bacterium	4	0.3314	0.942034	HIST2H2BE, HIST1H2BG, FAU, EPHA2	1174	85	16792	0.673093	1	1	100
Annotation Cluster 168	Enrichment Score: 0.1254703655218819
Category	Term	Count	%	PValue	Genes	List Total	Pop Hits	Pop Total	Fold Enrichment	Bonferroni	Benjamini	FDR
UP_KEYWORDS	DNA-directed RNA polymerase	3	0.24855	0.675026	POLR2H, POLR1C, POLR2C	1207	39	20581	1.31164	1	0.936004	100
GOTERM_MF_DIRECT	GO:0003899~DNA-directed RNA polymerase activity	3	0.24855	0.75474	POLR2H, POLR1C, POLR2C	1181	38	16881	1.12846	1	0.999153	100
KEGG_PATHWAY	hsa03020:RNA polymerase	3	0.24855	0.825033	POLR2H, POLR1C, POLR2C	662	32	6910	0.978569	1	0.989513	100
Annotation Cluster 169	Enrichment Score: 0.10737929975749286
Category	Term	Count	%	PValue	Genes	List Total	Pop Hits	Pop Total	Fold Enrichment	Bonferroni	Benjamini	FDR
GOTERM_BP_DIRECT	GO:0071377~cellular response to glucagon stimulus	6	0.4971	0.144228	ASS1, PRKAR1A, PRKACA, GNB4, GNB3, GNG5	1174	40	16792	2.14549	1	0.868541	94.1292
KEGG_PATHWAY	hsa04728:Dopaminergic synapse	14	1.1599	0.453457	PPP2R1B, PPP2R1A, GNAI2, PPP2CA, PPP2R5D, GRIN2A, PRKACA, GNB4, GNB3, CALML5, GNG5, PPP1CB, CALM2, PPP2R2A	662	128	6910	1.14166	1	0.913344	99.9612
KEGG_PATHWAY	hsa04713:Circadian entrainment	8	0.6628	0.816548	GNAI2, GRIN2A, PRKACA, GNB4, GNB3, CALML5, GNG5, CALM2	662	95	6910	0.878995	1	0.989199	100
KEGG_PATHWAY	hsa04727:GABAergic synapse	6	0.4971	0.919663	GNAI2, PRKACA, GNB4, GNB3, GNG5, NSF	662	85	6910	0.736805	1	0.997149	100
KEGG_PATHWAY	hsa04014:Ras signaling pathway	17	1.40845	0.92528	EGFR, RAB5C, GRIN2A, EPHA2, CDC42, RASGRP1, RRAS2, RAC1, ZAP70, RAB5A, RAP1A, GNB4, PRKACA, GNB3, CALML5, GNG5, CALM2	662	226	6910	0.785164	1	0.997165	100
KEGG_PATHWAY	hsa05030:Cocaine addiction	3	0.24855	0.955696	GNAI2, GRIN2A, PRKACA	662	49	6910	0.639065	1	0.997887	100
KEGG_PATHWAY	hsa04723:Retrograde endocannabinoid signaling	6	0.4971	0.970673	GNAI2, PRKACA, GNB4, GNB3, RIMS1, GNG5	662	101	6910	0.620083	1	0.998719	100
KEGG_PATHWAY	hsa05032:Morphine addiction	5	0.41425	0.979331	GNAI2, PRKACA, GNB4, GNB3, GNG5	662	91	6910	0.57352	1	0.999137	100
KEGG_PATHWAY	hsa04724:Glutamatergic synapse	6	0.4971	0.987848	GNAI2, GRIN2A, PRKACA, GNB4, GNB3, GNG5	662	114	6910	0.549372	1	0.999541	100
KEGG_PATHWAY	hsa04062:Chemokine signaling pathway	10	0.8285	0.994563	CDC42, ROCK1, GNAI2, RAC1, RAP1A, PRKACA, GNB4, GNB3, STAT1, GNG5	662	186	6910	0.561186	1	0.999785	100
KEGG_PATHWAY	hsa04726:Serotonergic synapse	5	0.41425	0.995354	GNAI2, PRKACA, GNB4, GNB3, GNG5	662	111	6910	0.470183	1	0.999824	100
KEGG_PATHWAY	hsa04725:Cholinergic synapse	5	0.41425	0.995354	GNAI2, PRKACA, GNB4, GNB3, GNG5	662	111	6910	0.470183	1	0.999824	100
UP_KEYWORDS	Transducer	5	0.41425	1	GNAI2, PLCD3, GNB4, GNB3, GNG5	1207	899	20581	0.0948352	1	1	100
Annotation Cluster 170	Enrichment Score: 0.09992024499920785
Category	Term	Count	%	PValue	Genes	List Total	Pop Hits	Pop Total	Fold Enrichment	Bonferroni	Benjamini	FDR
GOTERM_BP_DIRECT	GO:0050832~defense response to fungus	3	0.24855	0.571659	DCD, S100A8, S100A9	1174	27	16792	1.58925	1	0.999511	100
UP_KEYWORDS	Antimicrobial	5	0.41425	0.883896	DCD, S100A8, HIST2H2BE, HIST1H2BG, S100A9	1207	108	20581	0.789415	1	0.990089	100
GOTERM_BP_DIRECT	GO:0042742~defense response to bacterium	5	0.41425	0.992433	DCD, S100A8, S100A9, RAB14, RAB1A	1174	145	16792	0.493215	1	1	100
Annotation Cluster 171	Enrichment Score: 0.08706235494364804
Category	Term	Count	%	PValue	Genes	List Total	Pop Hits	Pop Total	Fold Enrichment	Bonferroni	Benjamini	FDR
GOTERM_MF_DIRECT	GO:0004197~cysteine-type endopeptidase activity	5	0.41425	0.625085	PDIA3, USP9X, CTSD, USP10, USP15	1181	61	16881	1.17162	1	0.995488	100
GOTERM_MF_DIRECT	GO:0004843~thiol-dependent ubiquitin-specific protease activity	6	0.4971	0.666	COPS5, USP9X, EIF3F, USP10, USP22, USP15	1181	80	16881	1.07204	1	0.997216	100
GOTERM_BP_DIRECT	GO:0016579~protein deubiquitination	6	0.4971	0.829858	COPS5, USP9X, EIF3F, USP10, USP22, USP15	1174	99	16792	0.866863	1	0.999999	100
INTERPRO	IPR018200:Peptidase C19, ubiquitin carboxyl-terminal hydrolase 2, conserved site	4	0.3314	0.872529	USP9X, USP10, USP22, USP15	1189	76	18559	0.821522	1	1	100
INTERPRO	IPR001394:Peptidase C19, ubiquitin carboxyl-terminal hydrolase 2	4	0.3314	0.893605	USP9X, USP10, USP22, USP15	1189	80	18559	0.780446	1	1	100
UP_KEYWORDS	Thiol protease	6	0.4971	0.949464	CAPN7, USP9X, EIF3F, USP10, USP22, USP15	1207	153	20581	0.668681	1	0.997579	100
GOTERM_MF_DIRECT	GO:0036459~thiol-dependent ubiquitinyl hydrolase activity	3	0.24855	0.961042	USP9X, USP22, USP15	1181	70	16881	0.612592	1	0.999999	100
Annotation Cluster 172	Enrichment Score: 0.08442752581762909
Category	Term	Count	%	PValue	Genes	List Total	Pop Hits	Pop Total	Fold Enrichment	Bonferroni	Benjamini	FDR
UP_KEYWORDS	Phospholipid biosynthesis	3	0.24855	0.749266	CDIPT, MBOAT7, PCYT1A	1207	45	20581	1.13676	1	0.959596	100
GOTERM_BP_DIRECT	GO:0008654~phospholipid biosynthetic process	3	0.24855	0.779287	CDIPT, MBOAT7, PCYT1A	1174	40	16792	1.07274	1	0.999993	100
UP_KEYWORDS	Phospholipid metabolism	3	0.24855	0.790247	CDIPT, MBOAT7, PCYT1A	1207	49	20581	1.04396	1	0.970747	100
KEGG_PATHWAY	hsa00564:Glycerophospholipid metabolism	4	0.3314	0.995848	PLD3, CDIPT, MBOAT7, PCYT1A	662	95	6910	0.439498	1	0.999835	100
Annotation Cluster 173	Enrichment Score: 0.08278279078263857
Category	Term	Count	%	PValue	Genes	List Total	Pop Hits	Pop Total	Fold Enrichment	Bonferroni	Benjamini	FDR
GOTERM_BP_DIRECT	GO:0090305~nucleic acid phosphodiester bond hydrolysis	6	0.4971	0.608366	SND1, G3BP1, DDX1, PELO, EXD2, RBBP8	1174	75	16792	1.14426	1	0.999739	100
GOTERM_MF_DIRECT	GO:0004519~endonuclease activity	3	0.24855	0.887026	G3BP1, PELO, RBBP8	1181	52	16881	0.824643	1	0.999959	100
UP_KEYWORDS	Nuclease	6	0.4971	0.899373	G3BP1, DDX1, PELO, EXD2, XRN2, RBBP8	1207	134	20581	0.763494	1	0.992534	100
UP_KEYWORDS	Endonuclease	3	0.24855	0.961231	G3BP1, PELO, RBBP8	1207	84	20581	0.608977	1	0.998453	100
Annotation Cluster 174	Enrichment Score: 0.0786321566282003
Category	Term	Count	%	PValue	Genes	List Total	Pop Hits	Pop Total	Fold Enrichment	Bonferroni	Benjamini	FDR
UP_SEQ_FEATURE	zinc finger region:Phorbol-ester/DAG-type	4	0.3314	0.513127	ARHGEF2, ROCK1, RASGRP1, ARHGEF28	1207	45	20063	1.47753	1	0.999998	99.9998
INTERPRO	IPR002219:Protein kinase C-like, phorbol ester/diacylglycerol binding	4	0.3314	0.803056	ARHGEF2, ROCK1, RASGRP1, ARHGEF28	1189	66	18559	0.945995	1	1	100
SMART	SM00109:C1	4	0.3314	0.822704	ARHGEF2, ROCK1, RASGRP1, ARHGEF28	678	65	10057	0.912821	1	0.999935	100
UP_SEQ_FEATURE	domain:PH	7	0.57995	0.997385	ADRM1, ARHGEF2, ROCK1, ARHGEF28, PLCD3, SPTBN1, ASAP1	1207	245	20063	0.47492	1	1	100
INTERPRO	IPR001849:Pleckstrin homology domain	8	0.6628	0.998815	ARHGEF2, ROCK1, ARHGEF28, PLCD3, SPTBN1, ASAP1, FARP1, SPTB	1189	271	18559	0.46078	1	1	100
SMART	SM00233:PH	8	0.6628	0.999183	ARHGEF2, ROCK1, ARHGEF28, PLCD3, SPTBN1, ASAP1, FARP1, SPTB	678	264	10057	0.449495	1	1	100
Annotation Cluster 175	Enrichment Score: 0.06824976858421973
Category	Term	Count	%	PValue	Genes	List Total	Pop Hits	Pop Total	Fold Enrichment	Bonferroni	Benjamini	FDR
GOTERM_MF_DIRECT	GO:0004713~protein tyrosine kinase activity	10	0.8285	0.589405	EGFR, HSP90AA1, MAP2K3, DYRK1A, ZAP70, ERLIN2, JAK1, TTN, CDC37, EPHA2	1181	133	16881	1.07472	1	0.992931	99.9999
UP_KEYWORDS	Tyrosine-protein kinase	7	0.57995	0.647429	EGFR, MAP2K3, DYRK1A, ZAP70, JAK1, EIF2AK2, EPHA2	1207	112	20581	1.06571	1	0.925119	100
GOTERM_BP_DIRECT	GO:0018108~peptidyl-tyrosine phosphorylation	10	0.8285	0.749672	EGFR, HSP90AA1, MAP2K3, DYRK1A, ZAP70, ERLIN2, EIF2AK2, TTN, CDC37, EPHA2	1174	153	16792	0.934852	1	0.999986	100
INTERPRO	IPR008266:Tyrosine-protein kinase, active site	5	0.41425	0.86516	EGFR, ZAP70, JAK1, TTN, EPHA2	1189	95	18559	0.821522	1	1	100
INTERPRO	IPR020635:Tyrosine-protein kinase, catalytic domain	4	0.3314	0.915523	EGFR, ZAP70, JAK1, EPHA2	1189	85	18559	0.734537	1	1	100
SMART	SM00219:TyrKc	4	0.3314	0.931957	EGFR, ZAP70, JAK1, EPHA2	678	85	10057	0.698039	1	1	100
GOTERM_BP_DIRECT	GO:0007169~transmembrane receptor protein tyrosine kinase signaling pathway	3	0.24855	0.992262	EGFR, ZAP70, JAK1	1174	96	16792	0.446976	1	1	100
INTERPRO	IPR001245:Serine-threonine/tyrosine-protein kinase catalytic domain	4	0.3314	0.994789	EGFR, ZAP70, JAK1, EPHA2	1189	140	18559	0.445969	1	1	100
UP_SEQ_FEATURE	domain:Protein kinase	17	1.40845	0.997247	EGFR, CDK1, SRPK2, ROCK1, STK38, MAP2K3, MAPKAPK2, RIOK1, TTN, SRPK1, EPHA2, DYRK1A, ZAP70, PRKACA, EIF2AK2, STK38L, CDK13	1207	478	20063	0.591166	1	1	100
INTERPRO	IPR000719:Protein kinase, catalytic domain	17	1.40845	0.999319	EGFR, SRPK2, CDK1, ROCK1, STK38, MAP2K3, MAPKAPK2, TTN, SRPK1, EPHA2, DYRK1A, ZAP70, JAK1, PRKACA, EIF2AK2, STK38L, CDK13	1189	487	18559	0.54487	1	1	100
Annotation Cluster 176	Enrichment Score: 0.06584570867900423
Category	Term	Count	%	PValue	Genes	List Total	Pop Hits	Pop Total	Fold Enrichment	Bonferroni	Benjamini	FDR
UP_SEQ_FEATURE	binding site:ATP	35	2.89975	0.486059	STK38, HK2, QARS, MAPKAPK2, RIOK1, TTN, VARS, IARS, LARS, ZAP70, PRKACA, UCK2, TOP2A, EHD2, STK38L, CDK13, MARS, EGFR, CDK1, SRPK2, MAT2A, ROCK1, MAP2K3, EPRS, EPHA2, SRPK1, EIF4A3, HSP90B1, NME2, DYRK1A, JAK1, PGK1, EIF2AK2, PRPS2, PRPS1	1207	558	20063	1.04261	1	0.999995	99.9995
UP_SEQ_FEATURE	domain:AGC-kinase C-terminal	4	0.3314	0.662345	ROCK1, STK38, PRKACA, STK38L	1207	56	20063	1.1873	1	1	100
SMART	SM00133:S_TK_X	4	0.3314	0.663584	ROCK1, STK38, PRKACA, STK38L	678	50	10057	1.18667	1	0.99863	100
INTERPRO	IPR000961:AGC-kinase, C-terminal	4	0.3314	0.70428	ROCK1, STK38, PRKACA, STK38L	1189	56	18559	1.11492	1	1	100
UP_SEQ_FEATURE	active site:Proton acceptor	37	3.06545	0.788226	HSD17B11, ALDOA, HSD17B10, LDHB, QPCTL, STK38, UNG, MAPKAPK2, RIOK1, TTN, HADHB, TPI1, CBR1, ZAP70, PRKACA, STK38L, CDK13, ENO1, NSDHL, EGFR, SRPK2, CDK1, ACADM, PFKL, ROCK1, MAP2K3, PFKP, PFKM, EPHA2, SRPK1, SDHA, DYRK1A, PON2, JAK1, ADSL, EIF2AK2, MDH2	1207	672	20063	0.915211	1	1	100
UP_KEYWORDS	Kinase	39	3.23115	0.812334	YWHAZ, STK38, PFKFB3, STRAP, PFKFB2, HK2, HK1, PRKDC, MAPKAPK2, RIOK1, TTN, PKM, PRKRA, ZAP70, PRKACA, UCK2, STK38L, AGK, CDK13, EGFR, CDK1, SRPK2, PFKL, ROCK1, MAP2K3, PFKP, AKAP8L, PFKM, EPHA2, SRPK1, NME2, DYRK1A, PRKAR1A, JAK1, PGK1, EIF2AK2, PRPS2, CALM2, PRPS1	1207	735	20581	0.904766	1	0.975494	100
GOTERM_BP_DIRECT	GO:0018105~peptidyl-serine phosphorylation	7	0.57995	0.877033	CDK1, STK38, DYRK1A, PRKDC, PRKACA, MAPKAPK2, STK38L	1174	125	16792	0.800981	1	1	100
GOTERM_MF_DIRECT	GO:0004672~protein kinase activity	19	1.57415	0.949689	EGFR, SRPK2, CDK1, FASTKD2, ROCK1, MAP2K3, TRIM28, TBRG4, PRKDC, CAD, MAPKAPK2, TTN, SRPK1, HSPB8, DYRK1A, EIF2AK2, FASTKD5, STK38L, CDK13	1181	359	16881	0.756497	1	0.999999	100
UP_KEYWORDS	Serine/threonine-protein kinase	15	1.24275	0.98587	CDK1, SRPK2, ROCK1, STK38, MAP2K3, PRKDC, MAPKAPK2, TTN, RIOK1, SRPK1, DYRK1A, PRKACA, EIF2AK2, STK38L, CDK13	1207	393	20581	0.650816	1	0.999671	100
INTERPRO	IPR017441:Protein kinase, ATP binding site	16	1.3256	0.986676	EGFR, CDK1, SRPK2, ROCK1, STK38, MAP2K3, MAPKAPK2, SRPK1, EPHA2, DYRK1A, ZAP70, JAK1, PRKACA, EIF2AK2, STK38L, CDK13	1189	381	18559	0.655492	1	1	100
GOTERM_MF_DIRECT	GO:0004674~protein serine/threonine kinase activity	17	1.40845	0.990413	CDK1, SRPK2, ROCK1, STK38, MAP2K3, PRKDC, MAPKAPK2, RIOK1, TTN, SRPK1, NME2, SQSTM1, DYRK1A, PRKACA, EIF2AK2, STK38L, CDK13	1181	376	16881	0.646263	1	1	100
INTERPRO	IPR008271:Serine/threonine-protein kinase, active site	12	0.9942	0.99127	CDK1, SRPK2, ROCK1, STK38, MAP2K3, DYRK1A, PRKACA, MAPKAPK2, EIF2AK2, STK38L, SRPK1, CDK13	1189	312	18559	0.600343	1	1	100
GOTERM_BP_DIRECT	GO:0006468~protein phosphorylation	20	1.657	0.996005	SRPK2, CTBP1, FASTKD2, ROCK1, STK38, TBRG4, BIRC6, ILF3, MAPKAPK2, RIOK1, SRPK1, SQSTM1, PRKRA, DYRK1A, ZAP70, JAK1, PRKACA, EIF2AK2, FASTKD5, STK38L	1174	456	16792	0.627335	1	1	100
UP_SEQ_FEATURE	domain:Protein kinase	17	1.40845	0.997247	EGFR, CDK1, SRPK2, ROCK1, STK38, MAP2K3, MAPKAPK2, RIOK1, TTN, SRPK1, EPHA2, DYRK1A, ZAP70, PRKACA, EIF2AK2, STK38L, CDK13	1207	478	20063	0.591166	1	1	100
INTERPRO	IPR000719:Protein kinase, catalytic domain	17	1.40845	0.999319	EGFR, SRPK2, CDK1, ROCK1, STK38, MAP2K3, MAPKAPK2, TTN, SRPK1, EPHA2, DYRK1A, ZAP70, JAK1, PRKACA, EIF2AK2, STK38L, CDK13	1189	487	18559	0.54487	1	1	100
INTERPRO	IPR011009:Protein kinase-like domain	19	1.57415	0.999355	EGFR, SRPK2, CDK1, ROCK1, STK38, MAP2K3, PRKDC, MAPKAPK2, RIOK1, TTN, SRPK1, EPHA2, DYRK1A, ZAP70, JAK1, PRKACA, EIF2AK2, STK38L, CDK13	1189	531	18559	0.558511	1	1	100
SMART	SM00220:S_TKc	12	0.9942	0.999391	CDK1, SRPK2, ROCK1, STK38, MAP2K3, DYRK1A, PRKACA, MAPKAPK2, EIF2AK2, STK38L, SRPK1, CDK13	678	359	10057	0.495822	1	1	100
Annotation Cluster 177	Enrichment Score: 0.05122373503720908
Category	Term	Count	%	PValue	Genes	List Total	Pop Hits	Pop Total	Fold Enrichment	Bonferroni	Benjamini	FDR
UP_KEYWORDS	Innate immunity	14	1.1599	0.765422	HMGB1, ARHGEF2, S100A8, LGALS3, S100A9, ANXA1, SAMHD1, TRIM25, TRIM5, C1QBP, DDX3X, PCBP2, AKAP8, EIF2AK2	1207	261	20581	0.914633	1	0.962946	100
GOTERM_BP_DIRECT	GO:0045087~innate immune response	24	1.9884	0.930313	SRPK2, HMGB1, ARHGEF2, S100A8, LGALS3, S100A7, TRIM28, CAPZA1, S100A9, ANXA1, TRIM25, HLA-B, SRPK1, TRIM21, TRIM5, DDX3X, C1QBP, IPO7, PCBP2, ZAP70, JAK1, AKAP8, EIF2AK2, RPS27A	1174	430	16792	0.79832	1	1	100
UP_KEYWORDS	Immunity	20	1.657	0.985822	HMGB1, ARHGEF2, S100A8, LGALS3, S100A9, ANXA1, CTPS1, SAMHD1, TRIM25, HLA-B, PSMA1, TRIM5, BAG6, DDX3X, C1QBP, SQSTM1, PCBP2, ZAP70, AKAP8, EIF2AK2	1207	500	20581	0.682055	1	0.99968	100
Annotation Cluster 178	Enrichment Score: 0.04974803496928127
Category	Term	Count	%	PValue	Genes	List Total	Pop Hits	Pop Total	Fold Enrichment	Bonferroni	Benjamini	FDR
UP_KEYWORDS	Cell junction	37	3.06545	0.7463	TLN1, SHROOM3, MTDH, COPS5, COPS4, ARFGEF2, RIMS1, ITGB1, FBF1, CTNNB1, PNN, CTTN, HNRNPK, ANK2, DNAJA3, PLEC, ARHGEF2, DNM1L, ACTN4, MAP1B, FMR1, GRIN2A, ACTN1, ITGA3, CTNNA1, FARP1, EPHA2, ATAD1, GJB2, JUP, TJP1, ARF1, CLIC4, CYFIP1, RAP1A, FLII, DBN1	1207	675	20581	0.934668	1	0.959158	100
GOTERM_CC_DIRECT	GO:0030054~cell junction	22	1.8227	0.971186	BCAS2, DNM1L, COPS5, FMR1, COPS4, MAP1B, GRIN2A, UTP15, GID8, BASP1, ARFGEF2, CTNNA1, RIMS1, ATAD1, FARP1, FBF1, CTNNB1, TJP1, MRPS18B, RAP1A, DNAJA3, PUF60	1194	459	18224	0.731559	1	0.999963	100
UP_KEYWORDS	Synapse	14	1.1599	0.978453	DNM1L, COPS5, FMR1, COPS4, MAP1B, GRIN2A, ARFGEF2, RIMS1, FARP1, ATAD1, ARF1, ANK2, CYFIP1, DNAJA3	1207	357	20581	0.668681	1	0.999451	100
Annotation Cluster 179	Enrichment Score: 0.04076325268205727
Category	Term	Count	%	PValue	Genes	List Total	Pop Hits	Pop Total	Fold Enrichment	Bonferroni	Benjamini	FDR
UP_SEQ_FEATURE	repeat:Kelch 6	3	0.24855	0.828166	ATRN, IVNS1ABP, TTN	1207	52	20063	0.958973	1	1	100
UP_SEQ_FEATURE	repeat:Kelch 5	3	0.24855	0.913093	ATRN, IVNS1ABP, TTN	1207	66	20063	0.755555	1	1	100
UP_SEQ_FEATURE	repeat:Kelch 4	3	0.24855	0.928903	ATRN, IVNS1ABP, TTN	1207	70	20063	0.71238	1	1	100
UP_SEQ_FEATURE	repeat:Kelch 2	3	0.24855	0.932408	ATRN, IVNS1ABP, TTN	1207	71	20063	0.702347	1	1	100
UP_SEQ_FEATURE	repeat:Kelch 1	3	0.24855	0.932408	ATRN, IVNS1ABP, TTN	1207	71	20063	0.702347	1	1	100
UP_SEQ_FEATURE	repeat:Kelch 3	3	0.24855	0.932408	ATRN, IVNS1ABP, TTN	1207	71	20063	0.702347	1	1	100
Annotation Cluster 180	Enrichment Score: 0.036534688350538386
Category	Term	Count	%	PValue	Genes	List Total	Pop Hits	Pop Total	Fold Enrichment	Bonferroni	Benjamini	FDR
KEGG_PATHWAY	hsa04922:Glucagon signaling pathway	9	0.74565	0.743078	PKM, LDHB, PYGL, SLC2A1, PGAM1, PRKACA, CALML5, CALM2, PDHB	662	99	6910	0.948915	1	0.983587	100
KEGG_PATHWAY	hsa04720:Long-term potentiation	6	0.4971	0.769913	GRIN2A, RAP1A, PRKACA, CALML5, PPP1CB, CALM2	662	66	6910	0.948915	1	0.986272	100
KEGG_PATHWAY	hsa04713:Circadian entrainment	8	0.6628	0.816548	GNAI2, GRIN2A, PRKACA, GNB4, GNB3, CALML5, GNG5, CALM2	662	95	6910	0.878995	1	0.989199	100
KEGG_PATHWAY	hsa04971:Gastric acid secretion	6	0.4971	0.840457	EZR, GNAI2, PRKACA, ATP1A1, CALML5, CALM2	662	73	6910	0.857923	1	0.990914	100
KEGG_PATHWAY	hsa05031:Amphetamine addiction	5	0.41425	0.888139	GRIN2A, PRKACA, CALML5, PPP1CB, CALM2	662	66	6910	0.790763	1	0.99544	100
KEGG_PATHWAY	hsa05133:Pertussis	5	0.41425	0.937354	GNAI2, CFL1, CALML5, ITGB1, CALM2	662	75	6910	0.695871	1	0.997507	100
KEGG_PATHWAY	hsa04912:GnRH signaling pathway	6	0.4971	0.944327	EGFR, CDC42, MAP2K3, PRKACA, CALML5, CALM2	662	91	6910	0.688224	1	0.997621	100
KEGG_PATHWAY	hsa04921:Oxytocin signaling pathway	11	0.91135	0.944882	ACTB, MYL6, ACTG1, EGFR, ROCK1, GNAI2, PRKACA, EEF2, CALML5, PPP1CB, CALM2	662	158	6910	0.726701	1	0.997551	100
KEGG_PATHWAY	hsa04924:Renin secretion	4	0.3314	0.952071	GNAI2, PRKACA, CALML5, CALM2	662	64	6910	0.652379	1	0.997758	100
KEGG_PATHWAY	hsa04270:Vascular smooth muscle contraction	7	0.57995	0.976521	MYL6, ROCK1, CALD1, PRKACA, CALML5, PPP1CB, CALM2	662	119	6910	0.614004	1	0.999016	100
KEGG_PATHWAY	hsa04750:Inflammatory mediator regulation of TRP channels	5	0.41425	0.987597	MAP2K3, PRKACA, CALML5, PPP1CB, CALM2	662	98	6910	0.532554	1	0.99955	100
KEGG_PATHWAY	hsa04916:Melanogenesis	5	0.41425	0.989307	GNAI2, PRKACA, CALML5, CALM2, CTNNB1	662	100	6910	0.521903	1	0.999612	100
KEGG_PATHWAY	hsa04970:Salivary secretion	4	0.3314	0.991338	PRKACA, ATP1A1, CALML5, CALM2	662	86	6910	0.485491	1	0.999699	100
KEGG_PATHWAY	hsa04024:cAMP signaling pathway	11	0.91135	0.993725	ROCK1, GNAI2, RRAS2, RAC1, GRIN2A, RAP1A, PRKACA, ATP1A1, CALML5, PPP1CB, CALM2	662	198	6910	0.579893	1	0.999756	100
KEGG_PATHWAY	hsa04925:Aldosterone synthesis and secretion	3	0.24855	0.997327	PRKACA, CALML5, CALM2	662	81	6910	0.386595	1	0.999913	100
KEGG_PATHWAY	hsa04740:Olfactory transduction	3	0.24855	1	PRKACA, CALML5, CALM2	662	399	6910	0.0784817	1	1	100
Annotation Cluster 181	Enrichment Score: 0.02981974210891989
Category	Term	Count	%	PValue	Genes	List Total	Pop Hits	Pop Total	Fold Enrichment	Bonferroni	Benjamini	FDR
UP_SEQ_FEATURE	domain:C2 2	3	0.24855	0.877246	ESYT2, RIMS1, ESYT1	1207	59	20063	0.845197	1	1	100
UP_SEQ_FEATURE	domain:C2 1	3	0.24855	0.877246	ESYT2, RIMS1, ESYT1	1207	59	20063	0.845197	1	1	100
SMART	SM00239:C2	4	0.3314	0.992826	PLCD3, ESYT2, RIMS1, ESYT1	678	127	10057	0.467192	1	1	100
INTERPRO	IPR000008:C2 calcium-dependent membrane targeting	5	0.41425	0.9945	SNRNP200, PLCD3, ESYT2, RIMS1, ESYT1	1189	165	18559	0.472997	1	1	100
Annotation Cluster 182	Enrichment Score: 0.02451943531573574
Category	Term	Count	%	PValue	Genes	List Total	Pop Hits	Pop Total	Fold Enrichment	Bonferroni	Benjamini	FDR
GOTERM_BP_DIRECT	GO:0060271~cilium morphogenesis	7	0.57995	0.919995	IQCB1, DYNLL1, CFAP20, ASAP1, FLNA, FBF1, RAB1A	1174	136	16792	0.736196	1	1	100
UP_KEYWORDS	Cilium biogenesis/degradation	6	0.4971	0.93912	IQCB1, KCTD17, ASAP1, DNAAF5, FLNA, FBF1	1207	148	20581	0.691272	1	0.996985	100
GOTERM_BP_DIRECT	GO:0042384~cilium assembly	5	0.41425	0.977091	IQCB1, ATXN10, FLNA, RAB3IP, FBF1	1174	124	16792	0.576743	1	1	100
Annotation Cluster 183	Enrichment Score: 0.023344877130065684
Category	Term	Count	%	PValue	Genes	List Total	Pop Hits	Pop Total	Fold Enrichment	Bonferroni	Benjamini	FDR
KEGG_PATHWAY	hsa04730:Long-term depression	4	0.3314	0.935681	PPP2R1B, PPP2R1A, GNAI2, PPP2CA	662	60	6910	0.695871	1	0.997493	100
KEGG_PATHWAY	hsa05142:Chagas disease (American trypanosomiasis)	7	0.57995	0.94153	PPP2R1B, PPP2R1A, GNAI2, PPP2CA, SERPINE1, CALR, PPP2R2A	662	104	6910	0.702562	1	0.997493	100
KEGG_PATHWAY	hsa04350:TGF-beta signaling pathway	5	0.41425	0.966058	PPP2R1B, PPP2R1A, ROCK1, PPP2CA, SKP1	662	84	6910	0.621313	1	0.998392	100
Annotation Cluster 184	Enrichment Score: 0.021777514104455276
Category	Term	Count	%	PValue	Genes	List Total	Pop Hits	Pop Total	Fold Enrichment	Bonferroni	Benjamini	FDR
INTERPRO	IPR001965:Zinc finger, PHD-type	4	0.3314	0.930005	TRIM28, CHD4, CHD3, PHF6	1189	89	18559	0.701524	1	1	100
INTERPRO	IPR019786:Zinc finger, PHD-type, conserved site	3	0.24855	0.933974	TRIM28, CHD4, CHD3	1189	67	18559	0.698907	1	1	100
SMART	SM00249:PHD	4	0.3314	0.944419	TRIM28, CHD4, CHD3, PHF6	678	89	10057	0.666667	1	1	100
INTERPRO	IPR019787:Zinc finger, PHD-finger	3	0.24855	0.965847	TRIM28, CHD4, CHD3	1189	79	18559	0.592744	1	1	100
INTERPRO	IPR011011:Zinc finger, FYVE/PHD-type	5	0.41425	0.982244	TRIM28, RIMS1, ANKFY1, CHD4, CHD3	1189	141	18559	0.553508	1	1	100
Annotation Cluster 185	Enrichment Score: 0.019756134745183996
Category	Term	Count	%	PValue	Genes	List Total	Pop Hits	Pop Total	Fold Enrichment	Bonferroni	Benjamini	FDR
SMART	SM00454:SAM	4	0.3314	0.931957	PPFIBP1, SAMHD1, EPHA2, PHC2	678	85	10057	0.698039	1	1	100
INTERPRO	IPR001660:Sterile alpha motif domain	4	0.3314	0.94489	PPFIBP1, SAMHD1, EPHA2, PHC2	1189	94	18559	0.664209	1	1	100
UP_SEQ_FEATURE	domain:SAM	3	0.24855	0.963512	SAMHD1, EPHA2, PHC2	1207	83	20063	0.600803	1	1	100
INTERPRO	IPR013761:Sterile alpha motif/pointed domain	4	0.3314	0.98252	PPFIBP1, SAMHD1, EPHA2, PHC2	1189	117	18559	0.533638	1	1	100
Annotation Cluster 186	Enrichment Score: 0.013580952094018394
Category	Term	Count	%	PValue	Genes	List Total	Pop Hits	Pop Total	Fold Enrichment	Bonferroni	Benjamini	FDR
GOTERM_MF_DIRECT	GO:0008237~metallopeptidase activity	4	0.3314	0.928773	PSMD14, COPS5, NPEPPS, AFG3L2	1181	81	16881	0.705868	1	0.999994	100
UP_SEQ_FEATURE	metal ion-binding site:Zinc; catalytic	4	0.3314	0.985744	PSMD14, COPS5, NPEPPS, AFG3L2	1207	129	20063	0.515417	1	1	100
UP_KEYWORDS	Metalloprotease	4	0.3314	0.994451	PSMD14, COPS5, NPEPPS, AFG3L2	1207	152	20581	0.44872	1	0.999925	100
Annotation Cluster 187	Enrichment Score: 0.007387394609707362
Category	Term	Count	%	PValue	Genes	List Total	Pop Hits	Pop Total	Fold Enrichment	Bonferroni	Benjamini	FDR
UP_KEYWORDS	Transcription	125	10.3563	0.944163	MMS19, XRCC5, RALY, XRCC6, CBX3, CNOT1, PNN, CTNNB1, NONO, DPY30, DDX17, SND1, TARDBP, PSIP1, DDX21, DHX36, CCAR2, CHTOP, MTPAP, NME2, PA2G4, PTRF, RFC1, FLII, AKAP8, TFB1M, EIF2AK2, MYBBP1A, XRN2, LRPPRC, SMARCA4, TRAPPC2, EID1, CHCHD3, MYEF2, C14ORF166, TCF21, MOV10, HNRNPK, DDX3X, HEXIM1, HNRNPD, PBRM1, BTF3, TAF9, TCF25, HELLS, EEF1A1, SUB1, DDX1, AKAP8L, SAP18, SNW1, DDX5, RBMX, SAFB2, SMARC…	1207	2398	20581	0.888833	1	0.997265	100
UP_KEYWORDS	Transcription regulation	114	9.4449	0.989535	MMS19, XRCC5, RALY, XRCC6, CBX3, CNOT1, PNN, CTNNB1, NONO, DPY30, DDX17, SND1, TARDBP, PSIP1, DHX36, CCAR2, CHTOP, NME2, PA2G4, PTRF, RFC1, FLII, AKAP8, TFB1M, EIF2AK2, MYBBP1A, XRN2, LRPPRC, SMARCA4, EID1, CHCHD3, C14ORF166, TCF21, MOV10, HNRNPK, DDX3X, HEXIM1, HNRNPD, PBRM1, BTF3, TAF9, TCF25, HELLS, EEF1A1, SUB1, DDX1, AKAP8L, SAP18, SNW1, DDX5, SAFB2, SMARCC1, SUPT16H, NELFB, DNMT1, PARP1, PU…	1207	2332	20581	0.833557	1	0.999785	100
GOTERM_BP_DIRECT	GO:0006351~transcription, DNA-templated	99	8.20215	0.999938	RALY, XRCC5, MMS19, E2F7, XRCC6, YBX3, CBX3, CNOT1, RPS3, CTNNB1, PNN, NONO, MEN1, BZW1, DPY30, DDX17, DYNLL1, SND1, PSIP1, DHX36, CCAR2, BRD8, KHDRBS1, CTBP1, RBBP4, MTPAP, SF1, ADNP, TP53, POLR1C, CDC5L, RBBP7, PURA, NME2, PA2G4, C1QBP, RFC1, TXN, KHSRP, FLII, RUVBL2, AKAP8, RUVBL1, USP22, RBM39, EEF1D, EIF2AK2, TFB1M, MYBBP1A, LRPPRC, TRAPPC2, SMARCA4, POLR2H, EID1, BCLAF1, NACA, FRYL, CHCHD3,…	1174	1955	16792	0.724307	1	1	100
GOTERM_BP_DIRECT	GO:0006355~regulation of transcription, DNA-templated	66	5.4681	0.999998	RALY, YBX3, YBX1, RPS3, PNN, NONO, BZW1, DYNLL1, PRMT5, SND1, TARDBP, PSIP1, LRRFIP2, CCAR2, BRD8, PPP2R1A, CHTOP, RBBP4, TP53, ADNP, SF1, HLTF, HMGA1, NME2, PTRF, KHSRP, FLII, RUVBL2, RBM39, NUP107, RUVBL1, AKAP8, EEF1D, TFB1M, MYBBP1A, LRPPRC, XRN2, SMARCA4, TRAPPC2, NACA, SRSF10, FRYL, CALR, MLF2, MLF1, SRRT, MOV10, RPL6, PPP2CA, HNRNPD, CSDE1, BTF3, PBRM1, CHD4, CHD3, EEF1A1, SSRP1, PHB, DDX1…	1174	1504	16792	0.627669	1	1	100
Annotation Cluster 188	Enrichment Score: 0.006989751556444506
Category	Term	Count	%	PValue	Genes	List Total	Pop Hits	Pop Total	Fold Enrichment	Bonferroni	Benjamini	FDR
UP_SEQ_FEATURE	domain:PDZ	4	0.3314	0.969384	SHROOM3, AHNAK2, RIMS1, AHNAK	1207	113	20063	0.588397	1	1	100
INTERPRO	IPR001478:PDZ domain	5	0.41425	0.990971	TJP1, SHROOM3, AHNAK2, RIMS1, AHNAK	1189	155	18559	0.503513	1	1	100
SMART	SM00228:PDZ	5	0.41425	0.991914	TJP1, SHROOM3, AHNAK2, RIMS1, AHNAK	678	149	10057	0.497763	1	1	100
Annotation Cluster 189	Enrichment Score: 0.006538414309325232
Category	Term	Count	%	PValue	Genes	List Total	Pop Hits	Pop Total	Fold Enrichment	Bonferroni	Benjamini	FDR
UP_KEYWORDS	Synapse	14	1.1599	0.978453	DNM1L, COPS5, FMR1, COPS4, MAP1B, GRIN2A, ARFGEF2, RIMS1, FARP1, ATAD1, ARF1, ANK2, CYFIP1, DNAJA3	1207	357	20581	0.668681	1	0.999451	100
UP_KEYWORDS	Postsynaptic cell membrane	6	0.4971	0.981734	ANK2, ARF1, FMR1, GRIN2A, DNAJA3, ATAD1	1207	179	20581	0.571554	1	0.999546	100
GOTERM_CC_DIRECT	GO:0045211~postsynaptic membrane	7	0.57995	0.995064	ANK2, ARF1, FMR1, GRIN2A, STRN, DNAJA3, ATAD1	1194	211	18224	0.506355	1	1	100
Annotation Cluster 190	Enrichment Score: 0.003498052587066384
Category	Term	Count	%	PValue	Genes	List Total	Pop Hits	Pop Total	Fold Enrichment	Bonferroni	Benjamini	FDR
UP_SEQ_FEATURE	domain:BTB	5	0.41425	0.976483	LGALS3BP, KCTD17, IVNS1ABP, KCTD5, ANKFY1	1207	144	20063	0.57716	1	1	100
INTERPRO	IPR011333:BTB/POZ fold	6	0.4971	0.994577	LGALS3BP, KCTD17, SKP1, IVNS1ABP, KCTD5, ANKFY1	1189	190	18559	0.492913	1	1	100
INTERPRO	IPR000210:BTB/POZ-like	5	0.41425	0.99743	LGALS3BP, KCTD17, IVNS1ABP, KCTD5, ANKFY1	1189	180	18559	0.433581	1	1	100
SMART	SM00225:BTB	4	0.3314	0.999591	KCTD17, IVNS1ABP, KCTD5, ANKFY1	678	176	10057	0.337121	1	1	100
Annotation Cluster 191	Enrichment Score: 0.0024317221815342745
Category	Term	Count	%	PValue	Genes	List Total	Pop Hits	Pop Total	Fold Enrichment	Bonferroni	Benjamini	FDR
UP_SEQ_FEATURE	domain:SH3	6	0.4971	0.982179	TJP1, CTTN, MACF1, LASP1, ASAP1, SPTAN1	1207	175	20063	0.569904	1	1	100
UP_KEYWORDS	SH3 domain	6	0.4971	0.996005	TJP1, CTTN, MACF1, LASP1, ASAP1, SPTAN1	1207	215	20581	0.475852	1	0.99995	100
INTERPRO	IPR001452:Src homology-3 domain	5	0.41425	0.999653	TJP1, CTTN, LASP1, ASAP1, SPTAN1	1189	218	18559	0.358003	1	1	100
SMART	SM00326:SH3	4	0.3314	0.999935	CTTN, LASP1, ASAP1, SPTAN1	678	206	10057	0.288026	1	1	100
Annotation Cluster 192	Enrichment Score: 4.4233510503868383E-4
Category	Term	Count	%	PValue	Genes	List Total	Pop Hits	Pop Total	Fold Enrichment	Bonferroni	Benjamini	FDR
UP_SEQ_FEATURE	domain:Fibronectin type-III 2	3	0.24855	0.997558	OSMR, TTN, EPHA2	1207	133	20063	0.374937	1	1	100
UP_SEQ_FEATURE	domain:Fibronectin type-III 1	3	0.24855	0.99769	OSMR, TTN, EPHA2	1207	134	20063	0.372139	1	1	100
SMART	SM00060:FN3	3	0.24855	0.999681	OSMR, TTN, EPHA2	678	150	10057	0.296667	1	1	100
INTERPRO	IPR003961:Fibronectin, type III	3	0.24855	0.999984	OSMR, TTN, EPHA2	1189	207	18559	0.226216	1	1	100
INTERPRO	IPR013783:Immunoglobulin-like fold	9	0.74565	1	PVR, BSG, OSMR, HLA-B, FLNC, TTN, FLNB, FLNA, EPHA2	1189	951	18559	0.147718	1	1	100
Annotation Cluster 193	Enrichment Score: 5.888039795894296E-6
Category	Term	Count	%	PValue	Genes	List Total	Pop Hits	Pop Total	Fold Enrichment	Bonferroni	Benjamini	FDR
GOTERM_MF_DIRECT	GO:0008270~zinc ion binding	52	4.3082	0.999959	S100A6, LTN1, S100A8, QPCTL, S100A7, S100A9, CAD, TRIM5, RBM10, KPNB1, PHC2, ARHGEF2, MTA2, AARS, TP53, GRIN2A, SF1, UBR4, NPEPPS, HLTF, TAF15, UBR5, CLIP1, USP22, SNRPC, AKAP8, MATR3, FUS, CBLL1, CALR, RPS27, RPS29, SQSTM1, RASGRP1, GATAD2A, CHD4, CHD3, NUP153, UPF1, TRIM28, SAMHD1, TRIM25, CSRP1, SF3A2, AFG3L2, TRIM21, SRSF7, KCMF1, LASP1, DNMT1, PARP1, PHF6	1181	1169	16881	0.635824	1	1	100
UP_KEYWORDS	Zinc-finger	55	4.55675	1	LTN1, RPS27L, TRIM5, U2AF1, RBM10, RPS27A, PHC2, ARHGEF2, ROCK1, MTA2, SF1, UBR4, ADNP, HLTF, TAF15, PARP12, UBR5, EIF2S2, CLIP1, USP22, SNRPC, AKAP8, ANKFY1, MATR3, XRN2, FUS, ARHGEF28, ASAP1, RPL37, CBLL1, RIMS1, RPS27, SQSTM1, RASGRP1, DNAJA1, GATAD2A, DNAJA3, CHD4, CHD3, DNAJA2, VPS18, NUP153, UPF1, ZC3H15, TRIM28, AKAP8L, TRIM25, SF3A2, TRIM21, SRSF7, KCMF1, DNMT1, RPL37A, PARP1, PHF6	1207	1781	20581	0.526572	1	1	100
UP_KEYWORDS	Zinc	78	6.4623	1	LTN1, QPCTL, S100A8, S100A7, S100A9, CAD, RPS27L, TRIM5, U2AF1, RBM10, RPS27A, MBLAC2, S100A1, PHC2, ARHGEF2, ROCK1, CRYAB, MTA2, GMEB1, AARS, TP53, GRIN2A, ADNP, SF1, UBR4, NPEPPS, HLTF, LAP3, TAF15, PARP12, UBR5, EIF2S2, CLIP1, AKAP8, SNRPC, USP22, ANKFY1, MATR3, XRN2, FUS, ARHGEF28, ASAP1, RPL37, CBLL1, CALR, RIMS1, RPS27, RPS29, ALB, SQSTM1, RASGRP1, GATAD2A, DNAJA1, SLC39A7, DNAJA3, CHD4, DN…	1207	2348	20581	0.566442	1	1	100
Annotation Cluster 194	Enrichment Score: 2.271006439920657E-6
Category	Term	Count	%	PValue	Genes	List Total	Pop Hits	Pop Total	Fold Enrichment	Bonferroni	Benjamini	FDR
UP_SEQ_FEATURE	repeat:LRR 3	5	0.41425	0.999991	SNRPA1, ANP32B, PDS5A, LRRC59, FLII	1207	302	20063	0.275202	1	1	100
UP_KEYWORDS	Leucine-rich repeat	5	0.41425	0.999991	SNRPA1, ANP32B, MACF1, LRRC59, FLII	1207	311	20581	0.274138	1	1	100
INTERPRO	IPR001611:Leucine-rich repeat	4	0.3314	0.999995	SNRPA1, ANP32B, LRRC59, FLII	1189	263	18559	0.237398	1	1	100
UP_SEQ_FEATURE	repeat:LRR 1	5	0.41425	0.999997	SNRPA1, ANP32B, PDS5A, LRRC59, FLII	1207	321	20063	0.258913	1	1	100
UP_SEQ_FEATURE	repeat:LRR 2	5	0.41425	0.999997	SNRPA1, ANP32B, PDS5A, LRRC59, FLII	1207	322	20063	0.258109	1	1	100
UP_SEQ_FEATURE	repeat:LRR 4	3	0.24855	0.999998	ANP32B, LRRC59, FLII	1207	255	20063	0.195555	1	1	100
Annotation Cluster 195	Enrichment Score: 2.1070555144189833E-14
Category	Term	Count	%	PValue	Genes	List Total	Pop Hits	Pop Total	Fold Enrichment	Bonferroni	Benjamini	FDR
INTERPRO	IPR003599:Immunoglobulin subtype	3	0.24855	1	PVR, BSG, TTN	1189	497	18559	0.0942188	1	1	100
UP_KEYWORDS	Immunoglobulin domain	3	0.24855	1	PVR, BSG, TTN	1207	546	20581	0.0936888	1	1	100
SMART	SM00409:IG	3	0.24855	1	PVR, BSG, TTN	678	497	10057	0.0895372	1	1	100
INTERPRO	IPR013783:Immunoglobulin-like fold	9	0.74565	1	PVR, BSG, OSMR, HLA-B, FLNC, TTN, FLNB, FLNA, EPHA2	1189	951	18559	0.147718	1	1	100
INTERPRO	IPR007110:Immunoglobulin-like domain	4	0.3314	1	PVR, BSG, HLA-B, TTN	1189	771	18559	0.0809801	1	1	100
Annotation Cluster 196	Enrichment Score: 3.3751461329365057E-16
Category	Term	Count	%	PValue	Genes	List Total	Pop Hits	Pop Total	Fold Enrichment	Bonferroni	Benjamini	FDR
UP_KEYWORDS	Membrane	318	26.3463	1	PVR, CDIPT, S100A6, HM13, SEC31A, QPCTL, S100A8, OSMR, RPL15, S100A9, STRN, INTS2, DNAJB12, TMEM11, RAB1A, SSR1, CTNNB1, PLOD1, GBF1, PGAM5, PLOD3, DHX36, OGT, GNG5, PLD3, BSG, OPA1, CAPNS1, ROCK1, GRIN2A, UBR4, EXD2, CTNNA1, FARP1, RIC8A, JUP, HUWE1, PTRF, RAB18, RPS14, UBR5, KIAA1524, ATP5C1, RAB14, SURF4, ARL8B, RAB10, ALDOA, GNAI2, LMNB1, ARHGEF28, TMX3, MTX1, AKAP12, CHCHD3, ASAP1, ARF5, ARF…	1207	7494	20581	0.723557	1	1	100
UP_SEQ_FEATURE	transmembrane region	120	9.942	1	PVR, CDIPT, HM13, QPCTL, OSMR, TMEM11, INTS2, DNAJB12, SLC7A5, SSR1, SLC16A1, PGAM5, SLC25A24, PGRMC1, LRRC59, SLC2A1, RPN1, RPN2, DDOST, PLD3, EGFR, SCAMP3, BSG, SPTLC1, OPA1, SPTLC2, GRIN2A, UBR4, HLA-B, MOGS, TECR, BCAP31, SEC61B, KIAA1524, SURF4, CAV1, HACD3, MTX1, TMX3, CERS6, ITGB1, FIS1, MTCH2, MTCH1, TMED10, EMD, SEC61A1, PRAF2, NOC4L, SCD, CKAP4, NCKAP1L, ITGA3, AFG3L2, VDAC2, EPHA2, VDA…	1207	5056	20063	0.394514	1	1	100
UP_KEYWORDS	Transmembrane	162	13.4217	1	PVR, CDIPT, HM13, QPCTL, OSMR, C19ORF70, TMEM11, DNAJB12, INTS2, SLC7A5, SSR1, SLC16A1, SLC25A24, PGAM5, PGRMC1, SLC2A1, LRRC59, RPN1, DHX36, RPN2, DDOST, EGFR, PLD3, SCAMP3, BSG, SPTLC1, OPA1, SPTLC2, GRIN2A, UBR4, EXD2, HLA-B, MOGS, TECR, BCAP31, PSMA1, SEC61B, HUWE1, RPS14, KIAA1524, UBR5, SURF4, DCUN1D5, ALDOA, CAV1, HACD3, MTX1, TMX3, CERS6, CHCHD3, ASAP1, PTRH2, ITGB1, FIS1, MACF1, MTCH2, R…	1207	5651	20581	0.48882	1	1	100
UP_KEYWORDS	Transmembrane helix	159	13.1732	1	PVR, CDIPT, HM13, QPCTL, OSMR, C19ORF70, TMEM11, DNAJB12, INTS2, SLC7A5, SSR1, SLC16A1, SLC25A24, PGAM5, PGRMC1, SLC2A1, LRRC59, RPN1, DHX36, RPN2, DDOST, EGFR, PLD3, SCAMP3, BSG, SPTLC1, OPA1, SPTLC2, GRIN2A, UBR4, EXD2, HLA-B, MOGS, TECR, BCAP31, PSMA1, SEC61B, HUWE1, RPS14, KIAA1524, UBR5, SURF4, DCUN1D5, ALDOA, CAV1, HACD3, MTX1, TMX3, CHCHD3, CERS6, ASAP1, PTRH2, ITGB1, FIS1, MACF1, MTCH2, R…	1207	5634	20581	0.481215	1	1	100
UP_SEQ_FEATURE	topological domain:Cytoplasmic	61	5.05385	1	PVR, STEAP3, HM13, OSMR, PEX3, CANX, SSR1, SLC16A1, SLC2A1, LRRC59, RPN1, RPN2, DDOST, TUBB3, PLD3, EGFR, KDELR2, BSG, SCAMP3, GRIN2A, SLC3A2, ERLIN2, HLA-B, MOGS, BCAP31, STOM, MFN1, SEC61B, TOMM22, CAV1, MTDH, TMX3, CERS6, ITM2B, ITGB1, SEC62, ALDH3A2, FIS1, TMED2, TMED3, TMED1, TMED10, APMAP, ACSL3, CRIM1, SEC61A1, PRAF2, RRBP1, ATRN, ITGA3, ATP1A1, EPHA2, GJB2, CLPTM1, SLC16A3, LRP1, TFRC, AT…	1207	3456	20063	0.29339	1	1	100
GOTERM_CC_DIRECT	GO:0016021~integral component of membrane	146	12.0961	1	PVR, CDIPT, HM13, QPCTL, OSMR, DNAJB12, INTS2, SLC7A5, SSR1, SLC16A1, SLC25A24, PGAM5, PGRMC1, SLC2A1, LRRC59, RPN1, DHX36, RPN2, DDOST, EGFR, PLD3, SCAMP3, BSG, SPTLC1, OPA1, SPTLC2, GRIN2A, UBR4, EXD2, HLA-B, MOGS, TECR, BCAP31, PSMA1, SEC61B, HUWE1, RPS14, KIAA1524, UBR5, SURF4, DCUN1D5, CAV1, HACD3, MTX1, TMX3, CERS6, ASAP1, PTRH2, MACF1, MTCH2, RPL9, MTCH1, TMED10, EMD, SEC61A1, NUDC, PRAF2,…	1194	5163	18224	0.431609	1	1	100
Annotation Cluster 197	Enrichment Score: -0.0
Category	Term	Count	%	PValue	Genes	List Total	Pop Hits	Pop Total	Fold Enrichment	Bonferroni	Benjamini	FDR
UP_KEYWORDS	Signal	100	8.285	1	PVR, RALY, CDIPT, SEC31A, OSMR, C19ORF70, RBM3, RPS27L, SSR1, DNAJB11, PLOD1, PLOD3, SERPINE1, RPN1, DDX20, RPN2, DDOST, EGFR, BSG, CAPNS1, GRIN2A, HLA-B, CERCAM, CTNNA1, ST13, PA2G4, TXNDC5, UGGT2, UGGT1, DCUN1D4, MYBBP1A, HSD17B11, TMX3, CALR, RIMS1, SERPINH1, ITGB1, CALU, P3H1, LGALS3BP, ALB, TMED10, SDF4, SDF2, MRPS27, P4HB, TBL2, MRPS28, MRPS22, GARS, HBA2, ITGA3, EPHA2, FXR1, PPIB, PON2, PD…	1207	4160	20581	0.409889	1	1	100
UP_KEYWORDS	Glycoprotein	97	8.03645	1	PVR, HSP90AB1, STEAP3, HM13, OSMR, ATP5B, DNAJC10, SLC7A5, SSR1, CTNNB1, OS9, CDC42, MCM7, PLOD1, DNAJB11, HIST1H2BL, PLOD3, SLC2A1, SERPINE1, RPN1, RPN2, OGT, GOLGA4, EGFR, PLD3, BSG, PFKL, CRYAB, GRIN2A, SLC3A2, TP53, PFKP, CCDC47, ERLIN2, HLA-B, PFKM, MOGS, CERCAM, MCM3, TECR, MCM6, JUP, PSMA1, MAGT1, KRT18, HIST2H2BE, PSMA5, CTSD, SIL1, UGGT2, FKBP10, UGGT1, MDH2, GANAB, VIM, TMX3, CERS6, ITM…	1207	4551	20581	0.363433	1	1	100
UP_SEQ_FEATURE	signal peptide	67	5.55095	1	PVR, PDIA3, OSMR, DNAJC10, PDIA6, PDIA4, CANX, OS9, SSR1, PLOD1, DNAJB11, PLOD3, SERPINE1, RPN1, RPN2, DDOST, CYR61, EGFR, BSG, AIFM1, GRIN2A, CCDC47, HLA-B, CERCAM, MAGT1, TXNDC5, CTSD, SIL1, UGGT2, FKBP10, UGGT1, THEM6, HSD17B11, DCD, GANAB, TMX3, PRSS1, CALR, SERPINH1, ITGB1, CALU, P3H1, LGALS3BP, TMED2, TMED3, ALB, TMED1, TMED10, HSPA5, SDF4, CRIM1, SDF2, P4HB, ATRN, ITGA3, CPVL, BRAT1, EPHA2…	1207	3346	20063	0.332841	1	1	100
UP_SEQ_FEATURE	glycosylation site:N-linked (GlcNAc...)	61	5.05385	1	PVR, STEAP3, HM13, OSMR, DNAJC10, SLC7A5, OS9, SSR1, PLOD1, DNAJB11, PLOD3, SERPINE1, SLC2A1, RPN1, RPN2, TUBB3, PLD3, EGFR, BSG, GRIN2A, SLC3A2, ERLIN2, CCDC47, HLA-B, MOGS, CERCAM, TECR, CTSD, SIL1, UGGT2, FKBP10, UGGT1, GANAB, TMX3, CERS6, CALR, ITM2B, ITGB1, SERPINH1, CALU, P3H1, LGALS3BP, SLC39A7, ABCD3, TMED10, APMAP, SDF4, CRIM1, ATRN, ITGA3, CPVL, EPHA2, CLPTM1, HSP90B1, LRP1, TFRC, PPIB,…	1207	4234	20063	0.239479	1	1	100

## Sheet: Chart - Interacting
Category	Term	Count	%	PValue	Genes	List Total	Pop Hits	Pop Total	Fold Enrichment	Bonferroni	Benjamini	FDR
UP_KEYWORDS	Acetylation	755	62.5518	6.90588e-305	XRCC5, LDHB, HIST2H2AA3, RPL14, RPL13, TUBB2A, XRCC6, PGAM1, RPLP2, SYNCRIP, H1FX, INTS3, SART3, CTNNB1, ACTG1, DHX38, HIST1H2BL, PGAM5, RPLP1, DHX36, RPL11, PTBP3, OGT, RPL12, GNG5, LUC7L3, CCAR2, H1F0, OPA1, ROCK1, CRYAB, PTBP1, MTPAP, EIF2S3, CTNNA1, ST13, JUP, RPS18, RPS19, RCC2, PTRF, EIF2S1, KIAA1524, EIF2S2, RPS15, RPS12, ADSL, FLII, RPS13, ARL8B, RPS11, EIF2AK2, MYBBP1A, HSD17B10, AHCY, C…	1207	3424	20581	3.75987	3.10764e-302	3.10764e-302	9.79734e-302
GOTERM_MF_DIRECT	GO:0044822~poly(A) RNA binding	455	37.6968	2.52536e-251	XRCC5, RPL17, RPL19, RPL14, RPL13, XRCC6, RPL15, SYNCRIP, H1FX, SART3, DHX38, DHX37, RPLP0, FAU, LUC7L2, RPL10, PTBP3, RPL11, DHX36, RPL12, DHX30, CCAR2, LUC7L3, H1F0, PTBP1, MTPAP, CTNNA1, RPS18, RPS19, PTRF, RPS16, RCC2, RPS17, EIF2S1, RPS14, EIF2S2, RPS15, RPS12, RPS13, RPS10, RPS11, EIF2AK2, MYBBP1A, HSD17B10, PABPC4, MYEF2, SERPINH1, PUS7, HADHB, RPS25, PFN1, RPS26, RPS27, RPS28, C1ORF52, NA…	1181	1129	16881	5.76057	2.66931e-248	2.66931e-248	4.01819e-248
UP_KEYWORDS	Phosphoprotein	930	77.0505	5.77685e-160	TTI1, LDHB, OSMR, PPP2R5D, PGAM1, SYNCRIP, RPLP2, SART3, DHX38, PGAM5, RPLP0, RPLP1, PTBP3, DHX36, OGT, DHX30, CCAR2, BSG, PTBP1, GRIN2A, NCAPD3, NCAPD2, JUP, PTRF, RCC2, KIAA1524, ADSL, EIF2AK2, MYBBP1A, RAD23B, ARHGEF28, PABPC4, CHCHD3, ARFGEF2, RCC1, SERPINH1, ARFGEF1, PFN1, RAC1, C1ORF52, CDC123, ZAP70, AHNAK2, NAT10, PABPC1, DHX8, DHX9, ZC3H15, GARS, HBA2, PRPSAP1, PRPSAP2, GART, VDAC1, SRSF…	1207	8246	20581	1.92309	2.59958e-157	1.29979e-157	8.1956e-157
GOTERM_CC_DIRECT	GO:0016020~membrane	442	36.6197	5.25221e-119	XRCC5, RPL18, LDHB, CDIPT, RPL19, RPL14, RPL13, XRCC6, RPL15, PGAM1, RPLP2, SYNCRIP, STRN, INTS2, CTNNB1, ACTG1, DHX38, RPLP0, RPL10, RPL11, RPL12, GNG5, BSG, OPA1, PTBP1, NCAPD3, NCAPD2, RPS18, RPS19, RPS16, RCC2, RPS17, EIF2S1, RPS14, RPS15, RPS12, RPS13, RPS10, RPS11, ARL8B, EIF2AK2, MYBBP1A, GNAI2, ARFGEF2, PFN1, P3H1, RPS26, RAC1, NAT10, RPS20, PABPC1, RPS23, PRPF40A, RPS24, RPSA, DHX9, PHB,…	1194	2200	18224	3.06647	3.92865e-116	3.92865e-116	7.99096e-116
GOTERM_CC_DIRECT	GO:0005829~cytosol	541	44.8219	2.40602e-111	XRCC5, RPL18, LDHB, RPL17, RPL19, RPL14, RPL13, PPP2R5D, XRCC6, RPL15, PGAM1, RPLP2, CTNNB1, ACTG1, RPLP0, RPLP1, WDR77, FAU, RPL10, RPL11, DHX36, OGT, RPL12, ROCK1, CRYAB, EIF2S3, SKP1, CTNNA1, NCAPD2, ST13, JUP, NME2, RPS18, RPS19, TRAPPC9, PTRF, RPS16, RCC2, RPS17, EIF2S1, RPS14, EIF2S2, RPS15, TRAPPC5, RPS12, ADSL, RPS13, RPS10, RPS11, EIF2AK2, TRAPPC3, TRAPPC2, HSD17B11, AHCY, GNAI2, ARHGEF2…	1194	3315	18224	2.49088	1.7997e-108	8.99851e-109	3.66063e-108
GOTERM_BP_DIRECT	GO:0006413~translational initiation	112	9.2792	4.3049e-104	EIF6, RPL18, RPL17, RPL36A, RPL19, RPL14, RPL13, RPL15, EIF5, EIF5B, RPLP2, RPLP0, RPLP1, FAU, RPL10, RPL11, RPL12, EIF2B2, EIF2B3, RPS27A, EIF2B4, EIF2B5, RPL35A, EIF2S3, RPS18, RPS19, RPS16, RPS17, RPS14, EIF2S1, RPS15, EIF2S2, RPS12, RPS13, RPS10, RPS11, EIF3C, RPS25, RPS26, EIF3D, RPS27, EIF3A, RPS28, EIF3B, RPS29, RPL7, EIF3G, RPL6, EIF3H, RPL9, EIF3E, RPL8, DDX3Y, EIF3F, EIF3K, RPL3, EIF3L,…	1174	137	16792	11.6932	1.42449e-100	1.42449e-100	7.83633e-101
UP_KEYWORDS	Ribonucleoprotein	146	12.0961	7.56971e-99	RPL18, RALY, SRP14, MRPS35, RPL17, MRPS34, RPL36A, RPL19, RPL14, RPL13, SNRPD3, RPL15, SNRPD1, RPLP2, SYNCRIP, SNRPD2, RPS27L, MRPS31, RPLP0, RPLP1, FAU, RPL10, RPL11, RPL12, RPS27A, SNRPA1, RPL35A, EFTUD2, FMR1, HNRNPA2B1, HNRNPR, HNRNPU, RPS18, PA2G4, RPS19, RPS16, MRPS18B, RPS17, RPS14, RPS15, MRPL49, RPS12, SNRPB, RPS13, SNRPA, RPS10, MRPL47, SRP72, RPS11, SNRPC, SNRPF, SNRPE, SNRPG, MRPS15, …	1207	296	20581	8.41047	3.40637e-96	1.13546e-96	1.07391e-95
GOTERM_MF_DIRECT	GO:0005515~protein binding	950	78.7075	5.80215e-98	TTI1, LDHB, CDIPT, PPP2R5D, PGAM1, SYNCRIP, RPLP2, SART3, DHX38, RPLP0, SERPINE1, RPLP1, DHX36, OGT, DHX30, CCAR2, BSG, PTBP1, MTPAP, GRIN2A, EXD2, NCAPD3, NCAPD2, JUP, PTRF, RCC2, KIAA1524, PRKRIP1, ARL8B, EIF2AK2, MYBBP1A, RAD23B, HSD17B10, PABPC4, CHCHD3, ARF5, ARFGEF2, RCC1, ARFGEF1, PFN1, RAC1, ZAP70, AHNAK2, NAT10, PABPC1, DHX8, DHX9, ZC3H15, PAIP2, PAIP1, HBA2, PRPSAP1, VDAC2, PRPSAP2, VDA…	1181	8785	16881	1.54572	6.13287e-95	3.06644e-95	9.23199e-95
UP_KEYWORDS	RNA-binding	204	16.9014	2.80854e-92	FASTKD2, U2AF2, SYNCRIP, SART3, NONO, DDX17, RBM8A, U2AF1, DHX36, RPL11, PTBP3, RPL12, DHX30, CHTOP, AARS, PTBP1, MTPAP, RPS18, NOP2, PTRF, EIF2S1, SERBP1, RPS11, EIF2AK2, FASTKD5, FUS, SRSF10, ARHGEF28, SRSF11, PABPC4, MYEF2, IGF2BP2, HNRNPA3, MOV10, FRG1, PABPC1, HNRNPAB, DHX9, DDX1, EPRS, RPS9, DDX5, FXR2, HNRNPA1, LARP4B, HNRNPA0, DDX6, FXR1, SRSF3, UPF3A, SRSF2, SRSF5, SRSF4, SRSF7, SRSF6, P…	1207	665	20581	5.2308	1.26384e-89	3.15961e-90	3.98447e-89
GOTERM_BP_DIRECT	GO:0000184~nuclear-transcribed mRNA catabolic process, nonsense-mediated decay	94	7.7879	2.06811e-84	NCBP2, RPL18, NCBP1, RPL17, RPL36A, RPL19, RPL14, RPL13, RPL15, RPLP2, RPS2, RPS3, RBM8A, RPS3A, RPLP0, RPLP1, FAU, RPL10, RPL11, RPL12, RPS27A, PPP2R1A, RPL35A, MAGOH, RPS4X, EIF4G1, EIF4A3, RPS18, RPS19, RPS16, RPS17, RPS14, RPS15, RPS12, RPS13, RPS4Y1, RPS10, RPS11, PPP2R2A, RPL27A, RPL35, RPS15A, RPL36, RPL37, RPL38, RPS25, RPS26, RPS27, RPL30, RPS28, RPS29, RPL7, RPL32, RPL31, RPL6, PPP2CA, …	1174	119	16792	11.2984	6.84337e-81	3.42168e-81	3.76464e-81
GOTERM_BP_DIRECT	GO:0006614~SRP-dependent cotranslational protein targeting to membrane	83	6.87655	2.3878e-82	RPL18, SRP14, RPL17, RPL36A, RPL19, RPL14, RPL13, RPL15, RPLP2, RPS2, RPS3, RPS3A, RPLP0, RPLP1, FAU, RPL10, RPL11, RPL12, RPS27A, RPL35A, SRPRB, RPS4X, RPS18, RPS19, RPS16, RPS17, RPS14, RPS15, RPS12, RPS4Y1, RPS13, RPS10, SRP72, RPS11, SRP9, RPL27A, RPL35, RPS15A, RPL36, RPL37, RPL38, RPS25, RPS26, RPS27, RPL30, RPS28, RPS29, RPL32, RPL7, RPL6, RPL31, RPL9, RPL34, RPL8, RPL3, RPL5, RPS20, RPL4,…	1174	94	16792	12.6295	7.90123e-79	2.63374e-79	4.34658e-79
GOTERM_CC_DIRECT	GO:0005654~nucleoplasm	443	36.7026	2.47831e-82	XRCC5, PPP2R5D, XRCC6, SYNCRIP, INTS2, INTS3, SART3, CTNNB1, DHX38, HIST1H2BL, DHX37, WDR77, FAU, RPL11, OGT, CCAR2, LUC7L3, H1F0, OPA1, CRYAB, PTBP1, SKP1, NCAPD3, NCAPD2, RPS18, RPS19, PTRF, RPS16, RPS17, RPS14, RPS15, RPS12, RPS13, FLII, RPS10, RPS11, MYBBP1A, RAD23B, GNAI2, MYEF2, HSPA1B, RCC1, ARFGEF1, HSPA1L, RPS25, RPS26, RPS27, RPS28, RPS29, HEXIM1, NAT10, RPS20, RPS21, RPS23, NUDC, PRPF4…	1194	2784	18224	2.4287	1.85377e-79	6.17924e-80	3.77061e-79
GOTERM_CC_DIRECT	GO:0070062~extracellular exosome	444	36.7854	1.83111e-81	HIST2H2AA3, LDHB, RPL14, TUBB2A, RPL15, PGAM1, RPLP2, CTNNB1, ACTG1, HIST1H2BL, RPLP0, RPLP1, SERPINE1, RPL11, DHX36, RPL12, GNG5, BSG, CRYAB, PTBP1, EIF2S3, SKP1, ST13, JUP, NME2, RPS18, RPS19, RPS16, RPS17, EIF2S1, RPS14, PRKRIP1, RPS13, RPS10, RPS11, ARL8B, AHCY, GNAI2, CHCHD3, ARF5, SERPINH1, HADHB, RPS25, PFN1, P3H1, RPS26, RPS28, RPS29, RAC1, RPS20, PABPC1, TUBB4A, TUBB4B, RPSA, PHB, GARS, …	1194	2811	18224	2.4108	1.36967e-78	3.42418e-79	2.78594e-78
UP_KEYWORDS	Isopeptide bond	245	20.2983	1.24573e-76	XRCC5, HIST2H2AA3, RPL19, HMGN2, SEC31A, RPL14, RPL13, TUBB2A, U2AF2, XRCC6, SYNCRIP, CCT3, NONO, ACTG1, DDX17, DHX38, HIST1H2BL, RBM8A, RPLP0, H2AFZ, RPL10, CCAR2, LUC7L3, EIF2B5, RAN, SKP1, NOP2, KRT18, PTRF, RFC1, RPS17, SERBP1, ADSL, SRP72, EIF2AK2, ALDOA, LMNB1, MTX1, AKAP12, HNRNPA3, PFN1, TPI1, RAC1, AHNAK2, PBRM1, RPS20, RPS21, TUBB4A, TUBB4B, PRPF40A, SUB1, DDX5, VDAC2, HNRNPA1, HNRNPA0,…	1207	1132	20581	3.69045	5.60577e-74	1.12115e-74	1.76731e-73
GOTERM_BP_DIRECT	GO:0019083~viral transcription	85	7.04225	1.41567e-73	RPL18, RPL17, RPL36A, RPL19, RPL14, RPL13, RPL15, RPLP2, NUP188, RPS2, RPS3, RPS3A, RPLP0, RPLP1, FAU, RPL10, RPL11, RPL12, RPS27A, RPL35A, NUP85, RPS4X, RPS18, RPS19, RPS16, RPS17, RPS14, NUP205, RPS15, RPS12, RPS4Y1, RPS13, RPS10, NUP107, RPS11, NUP160, RPL27A, RPL35, RPS15A, NUP93, RPL36, RPL37, RPL38, RPS25, RPS26, RPS27, RPL30, RPS28, RPS29, RPL32, RPL7, RPL6, RPL31, RPL9, RPL34, RPL8, RPL3,…	1174	112	16792	10.8551	4.68445e-70	1.17111e-70	2.57698e-70
UP_KEYWORDS	Ribosomal protein	100	8.285	3.21668e-72	RPL18, MRPS35, RPL17, RPL36A, MRPS34, RPL19, RPL14, RPL13, RPL15, RPLP2, RPS27L, MRPS31, RPLP0, RPLP1, RPL10, FAU, RPL11, RPL12, RPS27A, RPL35A, RPS18, RPS19, RPS16, MRPS18B, RPS17, RPS14, RPS15, RPS12, MRPL49, RPS13, MRPL47, RPS10, RPS11, MRPS15, MRPS14, RPL10L, RPS25, RPS26, RPS27, RPS28, RPL7, RPS29, RPL6, RPL9, RPL8, RPL3, RPL5, RPL7A, RPL10A, RPL4, RPS20, RPS21, RPS23, RPS24, MRPS27, MRPS26,…	1207	185	20581	9.21696	1.44751e-69	2.41251e-70	4.5635e-69
UP_KEYWORDS	mRNA splicing	112	9.2792	1.90676e-67	NCBP2, RALY, NCBP1, SNRPD3, U2AF2, SNRPD1, SNRPD2, SYNCRIP, SART3, PNN, NONO, DHX38, DDX23, RBM8A, SRRM2, TARDBP, U2AF1, SRRM1, PTBP3, ACIN1, DDX20, RBM10, CCAR2, LUC7L3, SNRPA1, MAGOH, EFTUD2, DDX39B, PTBP1, FMR1, HNRNPA2B1, HNRNPR, HNRNPU, SNRPB, SNRPA, SNRPF, SNRPE, SNRPG, SRSF10, STRAP, SNRPB2, SRSF11, HNRNPA3, HNRNPM, DDX47, HNRNPK, DDX46, FRG1, HNRNPF, PABPC1, HNRNPC, PRPF40A, DHX8, LGALS3,…	1207	260	20581	7.3452	8.5804e-65	1.22577e-65	2.70511e-64
UP_KEYWORDS	mRNA processing	124	10.2734	3.56296e-66	NCBP2, RALY, NCBP1, U2AF2, SNRPD3, SNRPD1, SNRPD2, SYNCRIP, SART3, PNN, NONO, DDX23, DHX38, RBM8A, SRRM2, TARDBP, U2AF1, SRRM1, PTBP3, ACIN1, DDX20, RBM10, CCAR2, LUC7L3, PABPN1, SNRPA1, MAGOH, EFTUD2, DDX39B, PTBP1, FMR1, HNRNPA2B1, MTPAP, HNRNPR, HNRNPU, SNRPB, SNRPA, SNRPF, SNRPE, FASTKD5, XRN2, SNRPG, SRSF10, STRAP, SNRPB2, SRSF11, HNRNPA3, HNRNPM, DDX47, HNRNPK, DDX46, FRG1, HNRNPF, PABPC1, …	1207	332	20581	6.36858	1.60333e-63	2.00417e-64	5.05476e-63
GOTERM_MF_DIRECT	GO:0003723~RNA binding	169	14.0017	3.13799e-65	RALY, RPL18, NCBP2, SRP14, XPO1, NCBP1, CHERP, RPL19, RPL14, XPO5, RPL13, U2AF2, RBM3, RPL15, SNRPD1, EIF5A, SYNCRIP, DDX17, RBM8A, TARDBP, U2AF1, FAU, PTBP3, RPL11, RBMS1, PABPN1, HNRNPA2B1, PTBP1, FMR1, YTHDF2, HNRNPR, HNRNPU, RSL1D1, PSMA1, RPS18, RPS16, RPS14, UBR5, RPS15, EIF2S2, SNRPB, SNRPA, SNRPF, SNRPE, LRPPRC, SNRPG, FUS, HDLBP, SRSF10, ARHGEF28, PABPC4, C14ORF166, PUS7, RPS25, HNRNPA3,…	1181	547	16881	4.41619	3.31685e-62	1.10562e-62	4.99295e-62
UP_KEYWORDS	Cytoplasm	541	44.8219	4.23124e-64	RPL18, TTI1, LDHB, TUBB2A, PPP2R5D, STRN, SYNCRIP, SART3, CTNNB1, ACTG1, RPLP0, WDR77, DHX36, OGT, DHX30, CCAR2, ROCK1, CRYAB, MTPAP, CTNNA1, NCAPD2, ST13, JUP, NME2, RPS18, TRAPPC9, PTRF, RCC2, KIAA1524, RPS12, FLII, RPS10, PELO, ARL8B, EIF2AK2, MYBBP1A, TRAPPC2, RAD23B, AHCY, GNAI2, ARHGEF28, PABPC4, CHCHD3, ARF5, HSPA1B, ARFGEF2, RCC1, ARFGEF1, PFN1, HEXIM1, RAC1, CDC123, ZAP70, PABPC1, RPS20,…	1207	4816	20581	1.91545	1.90406e-61	2.11562e-62	6.00285e-61
UP_KEYWORDS	Methylation	212	17.5642	7.03366e-64	HIST2H2AA3, HRNR, TUBB2A, S100A9, SYNCRIP, SART3, NONO, ACTG1, DDX17, ATXN10, HIST1H2BL, H2AFZ, U2AF1, GNG5, CCAR2, EIF2B5, CHTOP, BYSL, KRT19, RPS19, KRT18, RAB18, HUWE1, SERBP1, RAB14, RPS10, RPS11, FUS, LMNB1, PABPC4, MYEF2, HSPA1B, TAGLN2, RCC1, HADHA, HNRNPA3, TPI1, RPS29, RAC1, TMED10, PABPC1, MEPCE, HNRNPAB, PRPF40A, DHX9, PAIP1, EPRS, HNRNPA1, LARP4B, HNRNPA0, CCT7, CCT4, LASP1, PCNA, H3F…	1207	1001	20581	3.61128	3.16515e-61	3.16515e-62	9.97863e-61
GOTERM_CC_DIRECT	GO:0005840~ribosome	92	7.6222	1.60635e-63	ABCF1, RPL18, MRPS34, RPL36A, RPL19, RPL14, RPL13, RPL15, RPLP2, RPS27L, RPS2, CANX, RPS3, RPS3A, RPLP0, RPLP1, FAU, RPL10, RPL11, RPS27A, RPL35A, SF1, MRPL9, RPS4X, MRPS2, RPS18, RPS19, RPS16, MRPS9, MRPS18B, RPS17, RPS14, EIF2S1, RPS15, MRPL49, RPS4Y1, RPS13, RPS10, RPS11, EIF2AK2, MRPS15, MRPS14, RPL27A, RPL35, RPS15A, RPL36, RPL37, RPL38, RPS25, MRPL11, RPS26, RPS27, RPL30, RPS28, RPS29, RPL7…	1194	166	18224	8.459	1.20155e-60	2.40309e-61	2.44397e-60
GOTERM_MF_DIRECT	GO:0003735~structural constituent of ribosome	104	8.6164	9.80711e-60	RPL18, MRPS35, RPL17, RPL36A, MRPS34, RPL19, RPL14, RPL13, RPL15, RPLP2, RPS27L, MRPS31, SLC25A24, RPLP0, RPLP1, RPL10, FAU, RPL11, RPL12, RPS27A, RPL35A, MRTO4, RPS18, RPS19, RPS16, MRPS18B, RPS17, RPS14, RPS15, RPS12, MRPL49, RPS13, RPS10, MRPL47, RPS11, MRPS15, MRPS14, RPL10L, RPS26, RPS27, RPS28, RPS29, RPL7, RPL6, RPL9, RPL8, RPL3, RPL5, RPL7A, RPL10A, RPL4, RPS20, RPS21, RPS23, RPS24, RPSA,…	1181	222	16881	6.6962	1.03661e-56	2.59153e-57	1.56044e-56
GOTERM_BP_DIRECT	GO:0006412~translation	110	9.1135	3.8932e-59	RPL18, RPL17, RPL36A, RPL19, RPL14, RPL13, RPL15, RPLP2, RPS27L, SLC25A24, RPLP0, RPLP1, FAU, RPL10, RPL11, RPL12, RPS27A, EGFR, RPL35A, DARS, EFTUD2, RSL1D1, RPS18, RPS19, RPS16, MRPS18B, RPS17, RPS14, RPS15, RPS12, MRPL49, RPS13, RPS10, PELO, RPS11, EIF2AK2, MRPS15, MRPS14, PABPC4, RPL10L, RPS25, RPS26, RPS27, RPS28, RPS29, RPL7, RPL6, RPL9, RPL8, RPL3, RPL5, RPL7A, RPL10A, RPL4, RPS20, RPS21, …	1174	253	16792	6.2188	1.28826e-55	2.57652e-56	7.08692e-56
UP_KEYWORDS	Ubl conjugation	275	22.7838	1.29761e-57	XRCC5, TTI1, HIST2H2AA3, RPL19, HMGN2, SEC31A, RPL14, TUBB2A, RPL13, U2AF2, XRCC6, CCT3, CTNNB1, NONO, DDX17, DHX38, HIST1H2BL, RBM8A, RPLP0, H2AFZ, RPL10, OGT, CCAR2, LUC7L3, EIF2B5, RAN, AARS, SKP1, CTNNA1, DCTN1, NOP2, KRT18, PTRF, RFC1, RPS17, SERBP1, ADSL, SRP72, EIF2AK2, ALDOA, LMNB1, MTX1, AKAP12, CDC37, HNRNPA3, PFN1, TPI1, RAC1, AHNAK2, PBRM1, RPS20, RPS21, PRPF40A, SUB1, PAIP2, DDX5, VD…	1207	1705	20581	2.75022	5.83925e-55	5.30841e-56	1.84092e-54
GOTERM_BP_DIRECT	GO:0000398~mRNA splicing, via spliceosome	102	8.4507	1.36347e-57	NCBP2, RALY, NCBP1, SNRPD3, U2AF2, SNRPD1, SNRPD2, SYNCRIP, SART3, PNN, NONO, DHX38, DDX23, RBM8A, SRRM2, U2AF1, SRRM1, PABPN1, SNRPA1, EFTUD2, MAGOH, PTBP1, DDX39B, HNRNPA2B1, HNRNPR, HNRNPU, SNRPB, SNRPA, SNRPC, SNRPF, SNRPE, SNRPG, FUS, SRSF10, SNRPB2, SRSF11, HNRNPA3, HNRNPL, HNRNPM, HNRNPK, DDX46, FRG1, HNRNPF, HNRNPD, PABPC1, HNRNPC, PRPF40A, DHX8, DHX9, RNPS1, SNW1, CASC3, DDX5, HNRNPA1, R…	1174	222	16792	6.57176	4.51172e-54	7.51953e-55	2.48196e-54
GOTERM_BP_DIRECT	GO:0006364~rRNA processing	100	8.285	2.61374e-57	RPL18, RPL17, RPL36A, RPL19, RPL14, RPL13, RPL15, RPLP2, RPS27L, DHX37, RPLP0, RPLP1, RPL10, FAU, RPL11, DDX21, RPL12, RPS27A, RPL35A, BYSL, MRTO4, PA2G4, RPS18, RPS19, RPS16, RPS17, RPS14, RPS15, RPS12, RPS13, RPS10, RPS11, XRN2, RIOK1, RPS25, RPS26, DDX47, RPS27, RPS28, RPL7, RPS29, RPL6, FRG1, RPL9, RPL8, RPL3, NPM3, RPL5, RPL7A, RPL10A, RPL4, RPS20, RPS21, RPS23, RPS24, RPSA, NOC4L, TSR1, RPS…	1174	214	16792	6.68376	8.64887e-54	1.23555e-54	4.75787e-54
KEGG_PATHWAY	hsa03010:Ribosome	88	7.2908	3.67053e-56	RPL18, RPL17, RPL36A, RPL19, RPL14, RPL13, RPL15, RPLP2, RPS27L, RPS2, RPS3, RPS3A, RPLP0, RPLP1, FAU, RPL10, RPL11, RPL12, RPS27A, RPL35A, MRPL9, MRPS6, RPS4X, MRPS2, RPS18, RPS19, RPS16, MRPS9, RPS17, RPS14, RPS15, RPS12, RPS13, RPS4Y1, RPS10, RPS11, MRPS15, MRPS14, RPL27A, RPL35, RPS15A, RPL36, RPL37, RPL38, RPS25, MRPL11, RPL10L, RPS26, RPS27, RPL30, RPS28, MRPL12, RPS29, RPL7, RPL32, RPL31, …	662	136	6910	6.75404	9.21304e-54	9.21304e-54	4.77137e-53
GOTERM_CC_DIRECT	GO:0030529~intracellular ribonucleoprotein complex	76	6.2966	1.02346e-52	NCBP1, XPO1, SNRPD1, SYNCRIP, YBX1, RPS3, RPS3A, PCBP1, RPLP0, PCBP2, PABPN1, SNRPA1, ACTN4, EFTUD2, FMR1, G3BP1, HNRNPA2B1, G3BP2, EEF2, RPS4X, NCL, HNRNPR, HNRNPU, EIF4A3, PA2G4, LARP7, SNRNP200, SNRPB, CPSF6, LRPPRC, PABPC4, SNRPB2, HNRNPA3, HNRNPL, HNRNPM, HNRNPK, RPL7, HNRNPF, NPM1, HNRNPD, RPL5, PABPC1, HNRNPC, RPL4, GAPDH, HSPA8, HNRNPAB, ACTB, DHX9, DDX1, EPRS, RPS9, RPL27, ILF3, SSB, CAS…	1194	136	18224	8.52931	7.65549e-50	1.27591e-50	1.55714e-49
GOTERM_CC_DIRECT	GO:0005925~focal adhesion	120	9.942	2.16754e-48	PVR, RPL18, RPL19, S100A7, RPLP2, CTNNB1, ACTG1, RPLP0, RPLP1, RPL12, EGFR, BSG, ACTN4, ACTN1, CTNNA1, PPP1CB, JUP, RPS18, NME2, RPS19, RPS16, RPS17, RPS14, RPS15, HSPB1, FLII, RPS13, RPS10, RPS11, RAB10, CAV1, HACD3, AKAP12, HSPA1B, CALR, ITGB1, PFN1, HNRNPK, RPS29, RPL7, RPL6, RPL9, NPM1, RPL8, RAC1, RPL3, RPL5, PABPC1, RPL10A, RPL7A, RPL4, P4HB, PPFIBP1, RPS9, DOCK7, ITGA3, CSRP1, RPS5, EPHA2,…	1194	391	18224	4.68429	1.62132e-45	2.31617e-46	3.2978e-45
GOTERM_MF_DIRECT	GO:0098641~cadherin binding involved in cell-cell adhesion	106	8.7821	3.31145e-48	CAST, RPL14, STK38, CAPZA1, RPL15, EIF5, H1FX, RAB1A, CTNNB1, SND1, LRRC59, EGFR, BSG, RAN, EIF2S3, EEF2, CTNNA1, RSL1D1, JUP, KRT18, KIAA1524, RARS, SERBP1, RAB10, DBN1, ALDOA, HDLBP, ASAP1, HSPA1B, TAGLN2, CAPZB, ITGB1, RPS26, PFN1, PSMB6, HNRNPK, DDX3X, MACF1, RPL6, EIF3E, RPL7A, EMD, NUDC, UNC45A, ZC3H15, MYO1B, CKAP5, PPFIBP1, S100A11, RPL23A, EPHA2, DDX6, LASP1, CCT8, SPTBN1, TMPO, AHSA1, P…	1181	290	16881	5.22464	3.5002e-45	7.0004e-46	5.26896e-45
GOTERM_CC_DIRECT	GO:0005913~cell-cell adherens junction	107	8.86495	1.33556e-46	PVR, CAST, RPL14, STK38, CAPZA1, RPL15, EIF5, H1FX, RAB1A, CTNNB1, SND1, LRRC59, EGFR, BSG, RAN, EIF2S3, EEF2, CTNNA1, RSL1D1, JUP, KRT18, KIAA1524, RARS, SERBP1, RAB10, DBN1, ALDOA, HDLBP, ASAP1, HSPA1B, TAGLN2, CAPZB, ITGB1, RPS26, PFN1, PSMB6, HNRNPK, DDX3X, MACF1, RPL6, EIF3E, RPL7A, EMD, NUDC, UNC45A, ZC3H15, MYO1B, CKAP5, PPFIBP1, S100A11, RPL23A, EPHA2, DDX6, LASP1, CCT8, SPTBN1, TMPO, AHS…	1194	323	18224	5.05616	9.98998e-44	1.24875e-44	2.03198e-43
GOTERM_CC_DIRECT	GO:0005737~cytoplasm	566	46.8931	7.66488e-46	RPL18, TTI1, LDHB, RPL19, RPL14, TUBB2A, XRCC6, PGAM1, STRN, SART3, CTNNB1, DHX38, HIST1H2BL, DHX37, RPLP0, RPLP1, WDR77, RPL11, DHX36, DHX30, CCAR2, OPA1, CRYAB, EIF2S3, EXD2, SKP1, NCAPD2, ST13, JUP, NME2, RPS19, PTRF, EIF2S1, RPS14, KIAA1524, EIF2S2, RPS15, FLII, PELO, ARL8B, RPS11, EIF2AK2, MYBBP1A, TRAPPC3, TRAPPC2, HSD17B11, RAD23B, HSD17B10, AHCY, GNAI2, PABPC4, CHCHD3, MYEF2, ARF5, HSPA1B…	1194	5222	18224	1.65432	5.73333e-43	6.37036e-44	1.16617e-42
GOTERM_BP_DIRECT	GO:0098609~cell-cell adhesion	96	7.9536	2.7018e-42	CAST, HSP90AB1, STK38, RPL14, EIF5, CAPZA1, RPL15, H1FX, RPS2, PRDX1, RAB1A, LARP1, EFHD2, BZW2, PKM, BZW1, CTTN, PCBP1, SND1, BAG3, LRRC59, RANBP1, AHNAK, BSG, RAN, SLC3A2, PFKP, EIF2S3, EEF2, FLNB, EIF4G1, RSL1D1, KRT18, PRDX6, KIAA1524, RARS, SERBP1, EEF1G, RUVBL1, RAB10, EEF1D, DBN1, ALDOA, HDLBP, YWHAZ, CNN3, CALD1, ASAP1, RDX, ESYT2, TAGLN2, CAPZB, RPS26, PFN1, PSMB6, ATXN2L, HNRNPK, MACF1,…	1174	271	16792	5.06683	8.94026e-39	1.11753e-39	4.91817e-39
KEGG_PATHWAY	hsa03040:Spliceosome	75	6.21375	1.25781e-41	NCBP2, SRSF1, NCBP1, CHERP, U2AF2, SNRPD3, U2SURP, SNRPD1, SNRPD2, DDX23, DHX38, RBM8A, PCBP1, U2AF1, ACIN1, SNRPA1, PRPF31, EFTUD2, MAGOH, DDX39B, CDC5L, HNRNPU, EIF4A3, SNRNP200, SNRPB, SNRPA, SNRPC, THOC2, SNRPF, SNRPE, SNRPG, SRSF10, TRA2B, TRA2A, SNRPB2, SF3B6, HSPA1B, SF3B5, SF3B4, SF3B3, SF3B2, HNRNPA3, PRPF19, HSPA1L, SF3B1, HNRNPM, DDX46, HNRNPK, HSPA2, PRPF8, DHX15, SNRNP70, HNRNPC, HSP…	662	133	6910	5.88613	3.15709e-39	1.57855e-39	1.63504e-38
UP_KEYWORDS	Nucleus	515	42.6678	3.58203e-41	XRCC5, HIST2H2AA3, PPP2R5D, XRCC6, SYNCRIP, INTS2, H1FX, INTS3, SART3, CTNNB1, DHX38, HIST1H2BL, RPLP0, WDR77, LUC7L2, RPL11, DHX36, OGT, LUC7L3, CCAR2, H1F0, CRYAB, PTBP1, EXD2, NCAPD3, NCAPD2, NME2, RPS19, PTRF, RCC2, PRKRIP1, FLII, RPS10, PELO, EIF2AK2, MYBBP1A, TRAPPC2, RAD23B, CHCHD3, MYEF2, RCC1, ARFGEF1, HEXIM1, AHNAK2, NAT10, PABPC1, NUDC, PRPF40A, UNC45A, DHX8, RPSA, DHX9, ZC3H15, SRSF3,…	1207	5244	20581	1.67457	1.61191e-38	1.34326e-39	5.08181e-38
UP_KEYWORDS	Spliceosome	62	5.1367	3.96466e-41	RALY, SRSF1, U2AF2, SNRPD3, SNRPD1, SYNCRIP, SNRPD2, SKIV2L2, PNN, DHX38, DDX23, RBM8A, SRRM2, U2AF1, SRRM1, SNRPA1, PRPF31, EFTUD2, MAGOH, HNRNPA2B1, DDX39B, SF1, CDC5L, HNRNPR, HNRNPU, EIF4A3, SNRNP200, SNRPB, SNRPA, SNRPF, SNRPE, SNRPG, SNRPB2, SF3B5, SF3B4, SF3B3, SF3B2, PRPF19, HNRNPA3, SF3B1, HNRNPM, HNRNPK, FRG1, HNRNPF, PRPF8, HNRNPC, PABPC1, HSPA8, BCAS2, DHX8, LGALS3, SREK1, ALYREF, SNW…	1207	127	20581	8.32429	1.7841e-38	1.37238e-39	5.62465e-38
GOTERM_CC_DIRECT	GO:0022625~cytosolic large ribosomal subunit	48	3.9768	4.5507e-40	RPL18, RPL17, RPL36A, RPL19, RPL14, RPL13, RPL15, RPL27A, RPL35, RPLP2, RPL36, RPL37, RPL38, RPL10L, RPL30, RPL32, RPL7, RPL6, RPL31, RPLP0, RPL9, RPL34, RPLP1, RPL8, RPL3, RPL10, RPL5, RPL11, RPL4, RPL7A, RPL10A, RPL12, RPL35A, RPL26, RPL27, RPL24, RPL23A, FXR2, RPL28, RPL29, MRTO4, RSL1D1, RPL18A, RPL23, RPL22, RPL13A, RPL21, RPL37A	1194	68	18224	10.7739	3.40392e-37	3.40392e-38	6.92364e-37
INTERPRO	IPR012677:Nucleotide-binding, alpha-beta plait	88	7.2908	2.98234e-39	NCBP2, RALY, SRSF1, RBM3, U2AF2, U2SURP, SYNCRIP, SART3, NONO, RBM8A, TARDBP, U2AF1, DDX21, PTBP3, ACIN1, RBM10, RBMS1, PABPN1, PTBP1, G3BP1, HNRNPA2B1, G3BP2, NCL, HNRNPR, LARP4, TAF15, LARP7, CPSF7, SNRPA, CPSF6, RBM39, MATR3, FUS, SRSF10, TRA2B, TRA2A, PABPC4, SNRPB2, SRSF11, MYEF2, IGF2BP2, SF3B6, SF3B4, HNRNPA3, HNRNPL, SRRT, HNRNPM, EIF3B, EIF3G, HNRNPF, SAFB, PPIL4, HNRNPD, SNRNP70, PABPC1…	1189	264	18559	5.20297	5.76188e-36	5.76188e-36	5.10689e-36
SMART	SM00360:RRM	79	6.54515	2.58917e-38	RALY, NCBP2, SRSF1, RBM3, U2AF2, U2SURP, SYNCRIP, SART3, NONO, RBM8A, TARDBP, U2AF1, PTBP3, RBM10, RBMS1, PABPN1, PTBP1, G3BP1, HNRNPA2B1, G3BP2, NCL, HNRNPR, TAF15, LARP7, CPSF7, SNRPA, CPSF6, RBM39, MATR3, FUS, SRSF10, TRA2B, TRA2A, PABPC4, SNRPB2, SRSF11, MYEF2, IGF2BP2, SF3B6, SF3B4, HNRNPA3, HNRNPL, HNRNPM, EIF3B, EIF3G, HNRNPF, SAFB, PPIL4, HNRNPD, SNRNP70, PABPC1, HNRNPC, RBM25, HNRNPAB, S…	678	212	10057	5.52752	9.08798e-36	9.08798e-36	3.54265e-35
GOTERM_CC_DIRECT	GO:0005634~nucleus	558	46.2303	7.9215e-38	XRCC5, RPL18, HIST2H2AA3, RPL17, TUBB2A, RPL13, PPP2R5D, XRCC6, RPL15, SYNCRIP, H1FX, INTS3, SART3, CTNNB1, ACTG1, DHX38, HIST1H2BL, RPLP0, WDR77, PTBP3, DHX36, OGT, DHX30, LUC7L3, CCAR2, H1F0, CRYAB, PTBP1, EIF2S3, EXD2, SKP1, NCAPD2, JUP, NME2, RPS18, PTRF, RCC2, EIF2S1, EIF2S2, RPS15, RPS13, PELO, EIF2AK2, MYBBP1A, TRAPPC2, RAD23B, AHCY, PABPC4, CHCHD3, MYEF2, RCC1, PUS7, RPS25, PFN1, RPS27, H…	1194	5415	18224	1.57281	5.92528e-35	5.38662e-36	1.20521e-34
INTERPRO	IPR000504:RNA recognition motif domain	80	6.628	8.18557e-38	RALY, NCBP2, SRSF1, RBM3, U2AF2, U2SURP, SYNCRIP, SART3, NONO, RBM8A, TARDBP, U2AF1, PTBP3, RBM10, RBMS1, PABPN1, PTBP1, G3BP1, HNRNPA2B1, G3BP2, NCL, HNRNPR, TAF15, LARP7, CPSF7, SNRPA, CPSF6, RBM39, MATR3, FUS, SRSF10, TRA2B, TRA2A, PABPC4, SNRPB2, SRSF11, MYEF2, IGF2BP2, SF3B6, SF3B4, HNRNPA3, HNRNPL, HNRNPM, EIF3B, EIF3G, HNRNPF, SAFB, PPIL4, HNRNPD, SNRNP70, PABPC1, HNRNPC, RBM25, HNRNPAB, S…	1189	226	18559	5.52528	1.58145e-34	7.90726e-35	1.40168e-34
GOTERM_CC_DIRECT	GO:0071013~catalytic step 2 spliceosome	51	4.22535	4.51447e-35	RALY, SRSF1, SNRPD3, SNRPD1, SYNCRIP, SNRPD2, SKIV2L2, PNN, DHX38, DDX23, RBM8A, SRRM2, U2AF1, SRRM1, SNRPA1, MAGOH, EFTUD2, HNRNPA2B1, CDC5L, HNRNPR, HNRNPU, EIF4A3, SNRNP200, SNRPB, SNRPF, SNRPE, SNRPG, SNRPB2, SF3B6, SF3B3, SF3B2, PRPF19, HNRNPA3, HNRNPM, SF3B1, HNRNPK, FRG1, HNRNPF, PRPF8, HNRNPC, PABPC1, BCAS2, DHX8, ALYREF, SNW1, SF3A2, DDX5, HNRNPA1, RBMX, PHF5A, HNRNPH1	1194	92	18224	8.461	3.37682e-32	2.81402e-33	6.86853e-32
GOTERM_CC_DIRECT	GO:0005730~nucleolus	156	12.9246	1.97255e-32	RPL18, XRCC5, EIF6, XPO1, RPL19, XPO6, RBM3, XRCC6, H1FX, MRPS31, NONO, TOP1, DDX17, DDX23, DHX37, PGRMC1, DDX24, DDX21, RPL11, ACIN1, RPL12, RPS27A, CHTOP, GTPBP4, RAN, BYSL, PTBP1, FMR1, HNRNPR, PPP1CB, MRTO4, RSL1D1, PA2G4, RPS19, NOP2, KRT18, RFC1, RCC2, RPS14, PRKRIP1, SMARCA5, SNRPA, RPS13, RPS10, SRP72, AKAP8, RPS11, MYBBP1A, XRN2, SMARCA4, SNRPB2, ARFGEF1, RPS25, SPC24, RPS26, HNRNPM, DDX…	1194	857	18224	2.77833	1.47547e-29	1.13497e-30	3.00113e-29
GOTERM_CC_DIRECT	GO:0031012~extracellular matrix	85	7.04225	7.48723e-32	ATP5B, S100A9, CCT2, CLTC, CANX, PRDX1, RPS3, ACTG1, PKM, RPS3A, SERPINE1, RPN1, ATP5O, RPL11, RPL12, DYNC1H1, CYR61, RPL35A, HSP90AA1, RAN, SLC25A5, EFTUD2, SLC25A6, PFKP, EEF2, CCT6A, RPS4X, FLNB, FLNA, HNRNPU, JUP, RPS18, RPS19, RPS16, RPS17, RPS14, CFL1, EIF4A1, RPS13, HSPB1, CTSD, RPS10, RPS11, MYL6, DCD, GANAB, VIM, RPS15A, PRKDC, CALR, HADHA, RPS25, HNRNPM, RPL30, LGALS3BP, TUBB, HNRNPK, H…	1194	296	18224	4.38295	5.60044e-29	4.00032e-30	1.13914e-28
INTERPRO	IPR016024:Armadillo-type fold	92	7.6222	7.71192e-32	MMS19, TTI1, NCBP1, XPO1, LTN1, KIAA0368, XPO6, XPO5, PPP2R5D, XPO4, EIF5, NUP188, CLTC, THADA, CTNNB1, BZW2, BZW1, AP2B1, GBF1, ATXN10, COPB1, PSMD1, RANBP6, PSMD2, KPNB1, API5, EIF2B5, PPP2R1B, PPP2R1A, GPRASP2, UBR4, RAP1GDS1, ATP6V1H, IPO9, NCAPD3, RIC8A, NCAPD2, TARBP1, JUP, EIF4G1, EIF4G3, COPG1, HUWE1, IPO7, KIAA1524, IPO4, IPO5, KPNA6, SIL1, CAND1, KPNA4, KPNA3, MYBBP1A, KPNA2, KPNA1, IQC…	1189	351	18559	4.09123	1.48994e-28	4.96647e-29	1.32057e-28
GOTERM_MF_DIRECT	GO:0000166~nucleotide binding	95	7.87075	1.801e-31	NCBP2, RALY, SRSF1, RBM3, U2AF2, U2SURP, SYNCRIP, SART3, NONO, RBM8A, TARDBP, NT5C2, U2AF1, PTBP3, ACIN1, RBM10, IMPDH2, RBMS1, CYR61, PABPN1, HSP90AA1, G3BP1, PTBP1, HNRNPA2B1, G3BP2, MTPAP, NCL, HNRNPR, LARP4, TAF15, LARP7, CPSF7, SNRPA, CPSF6, RBM39, MATR3, FUS, SRSF10, TRA2B, TRA2A, PABPC4, SNRPB2, SRSF11, MYEF2, IGF2BP2, SF3B6, SF3B4, HNRNPA3, HNRNPL, TYMS, SRRT, HNRNPM, EIF3B, EIF3G, HNRNPF…	1181	348	16881	3.90205	1.90366e-28	3.17276e-29	2.86563e-28
GOTERM_CC_DIRECT	GO:0022627~cytosolic small ribosomal subunit	36	2.9826	1.85879e-31	RPS15A, RPS27L, RPS2, RPS3, RPS25, RPS26, RPS27, RPS28, RPS29, DDX3X, RPS3A, FAU, RPS20, RPS21, RPS27A, RPS23, RPS24, RPSA, RPS9, HBA2, RPS6, RPS4X, RPS5, RPS8, RPS7, RPS18, RPS19, RPS16, RPS17, RPS14, RPS15, RPS12, RPS13, RPS4Y1, RPS10, RPS11	1194	48	18224	11.4472	1.39038e-28	9.26917e-30	2.82805e-28
UP_KEYWORDS	Protein biosynthesis	58	4.8053	2.14936e-31	EIF6, NARS, EIF5, EIF5B, EIF5A, QARS, LARP1, EIF2B2, EIF2B3, EIF2B4, EIF2B5, DARS, AARS, EIF2S3, EEF2, EIF4G1, EIF4G3, EIF2S1, RARS, EIF4A1, EIF2S2, FARSB, EEF1G, EEF1D, TUFM, EEF1B2, VARS, KARS, IARS, EIF3C, EIF3D, EIF3A, EIF3B, EIF3G, EIF3H, EIF3E, EIF3F, EIF3K, LARS, EIF3L, EIF3I, EIF3M, MARS, EEF1A1, RARS2, AIMP1, AIMP2, EEF1A2, GARS, EPRS, ETF1, EIF2B1, EIF4B, EIF4E, EEF1E1, GSPT2, TCEB2, TC…	1207	152	20581	6.50644	9.67212e-29	6.90866e-30	3.04929e-28
GOTERM_CC_DIRECT	GO:0043209~myelin sheath	60	4.971	7.13465e-31	LDHB, PDIA3, ATP5B, PGAM1, CCT2, PRDX3, CCT3, CLTC, PRDX1, CANX, PKM, ACTG1, CDC42, ACTR1A, SLC25A3, MSN, TUBA1A, TUBA1B, RPS27A, NSF, HSP90AA1, SLC25A5, CRYAB, NDUFA10, NME2, ATP5C1, GNB4, MDH2, TUFM, NAPG, STIP1, RDX, EZR, HSPA2, ALB, HSPA5, HSPA8, TUBB4A, HSPA9, TUBB4B, ACTB, GDI1, TCP1, GDI2, IMMT, EEF1A2, PHB, ATP1A1, VDAC2, IDH3A, VDAC1, SDHA, GPI, YWHAG, CCT5, VCP, PHGDH, RAP1A, ATP5A1, HS…	1194	152	18224	6.02486	5.33671e-28	3.33545e-29	1.0855e-27
UP_KEYWORDS	Nucleotide-binding	224	18.5584	6.43628e-29	XRCC5, TUBB2A, XRCC6, CCT2, CCT3, RAB1A, ACTG1, DDX17, DHX38, DHX37, NT5C2, DHX36, DHX30, GTPBP4, OPA1, ROCK1, RAN, AARS, MTPAP, EIF2S3, RFC5, NME2, RFC4, RAB18, RFC1, RARS, RAB14, TUBA4A, ARL8B, EIF2AK2, RAB10, GNAI2, PFKFB3, PFKFB2, HSPA1B, ARF5, HSPA1L, MOV10, RAC1, ZAP70, NAT10, TUBB4A, TUBB4B, DHX8, DHX9, RARS2, MAP2K3, GARS, DDX1, EPRS, DDX5, AFG3L2, VDAC2, EPHA2, GART, DDX6, CCT7, CCT5, CC…	1207	1788	20581	2.13619	2.89633e-26	1.93088e-27	9.13113e-26
GOTERM_BP_DIRECT	GO:0008380~RNA splicing	62	5.1367	8.36375e-29	NCBP2, NCBP1, SNRPD3, SNRPD1, SYNCRIP, SNRPD2, NONO, DDX23, RBM8A, TARDBP, U2AF1, QKI, SRRM1, PTBP3, ACIN1, RBM10, LUC7L3, CCAR2, PPP2R1A, SNRPA1, SRPK2, EFTUD2, FMR1, PTBP1, DDX39B, SRPK1, EIF4A3, C1QBP, KHSRP, SNRPB, RBM39, THOC2, SNRPF, SNRPG, SRSF11, IVNS1ABP, SF3B4, SF3B3, SF3B2, DDX47, PPP2CA, PRPF8, ECD, DHX15, HNRNPC, SNRNP70, RBM25, BCAS2, DHX8, LGALS3, SREK1, AKAP8L, SAP18, RNPS1, SF3A2…	1174	166	16792	5.34217	2.76756e-25	3.07507e-26	1.52248e-25
KEGG_PATHWAY	hsa03013:RNA transport	69	5.71665	1.19429e-26	NCBP2, XPO1, NCBP1, XPO5, EIF5, EIF5B, NUP188, PNN, RBM8A, PRMT5, SRRM1, ACIN1, DDX20, EIF2B2, EIF2B3, KPNB1, EIF2B4, EIF2B5, CLNS1A, RAN, MAGOH, FMR1, DDX39B, EIF2S3, NUP85, EIF4G1, EIF4A3, EIF4G3, NUP205, EIF2S1, EIF4A1, EIF2S2, NUP107, THOC2, NUP160, STRAP, PABPC4, NUP93, EIF3C, EIF3D, EIF3A, EIF3B, EIF3G, EIF3H, EIF3E, EIF3F, EIF3I, PABPC1, GEMIN4, GEMIN5, XPOT, EEF1A1, NUP153, UPF1, PAIP1, E…	662	172	6910	4.18736	2.99767e-24	9.99222e-25	1.55247e-23
INTERPRO	IPR011989:Armadillo-like helical	65	5.38525	4.07683e-25	MMS19, XPO1, TTI1, LTN1, KIAA0368, XPO6, XPO5, THADA, CTNNB1, AP2B1, ATXN10, COPB1, PSMD1, RANBP6, KPNB1, API5, PPP2R1B, PPP2R1A, GPRASP2, RAP1GDS1, ATP6V1H, IPO9, NCAPD3, NCAPD2, RIC8A, JUP, COPG1, IPO7, KIAA1524, IPO4, IPO5, KPNA6, SIL1, CAND1, KPNA4, KPNA3, KPNA2, KPNA1, BTAF1, FRYL, PRKDC, ARFGEF2, ARFGEF1, SF3B1, CSE1L, NCAPG, ARMCX3, DNAAF5, TNPO2, TNPO1, TRIP12, HECTD1, UNC45A, TNPO3, XPOT…	1189	225	18559	4.50924	7.87644e-22	1.96911e-22	6.98107e-22
UP_KEYWORDS	Host-virus interaction	83	6.87655	4.19839e-25	PVR, XPO1, TLN1, COPS6, SYNCRIP, TOP1, TRIM5, GBF1, DYNLL1, COPB1, SND1, RPLP0, PSIP1, KPNB1, CDK13, ABCE1, CTBP1, RAN, SLC25A5, DDB1, SLC25A6, FMR1, TP53, UBR4, ATP6V1H, HLA-B, HMGA1, SRPK1, EIF4G1, EIF4G3, KRT19, KRT18, C1QBP, IPO7, PSMA4, IPO5, EIF4A1, EIF2AK2, KPNA3, KPNA2, KPNA1, CAV1, NACA, UNG, VIM, C14ORF166, IVNS1ABP, ITGB1, BANF1, KARS, SF3B2, PSMB7, PSMB6, HNRNPK, DDX3X, KRT7, KRT8, PS…	1207	385	20581	3.67601	1.88928e-22	1.1808e-23	5.95625e-22
GOTERM_MF_DIRECT	GO:0051082~unfolded protein binding	47	3.89395	7.97739e-25	HSP90AB1, PTGES3, GRPEL1, SRSF10, CCT2, HSPA1B, CCT3, CALR, NAP1L4, CANX, SERPINH1, CDC37, HSPA1L, HSPA2, DNAJB11, NPM1, DNAJA1, HSPE1, HSPA5, MDN1, DNAJA3, NUDC, HSPA8, DNAJA2, HSPA9, TUBB4B, TCP1, HSP90AA1, CRYAB, CCT6A, AFG3L2, ST13, CCT7, HSP90B1, CCT5, CCT4, PPIB, HEATR3, PPIA, CCT8, SIL1, DNAJB2, RUVBL2, HSPD1, UGGT2, UGGT1, DNAJB6	1181	110	16881	6.10736	8.4321e-22	1.20459e-22	1.26931e-21
UP_KEYWORDS	Chaperone	58	4.8053	2.82558e-24	PTGES3, HSP90AB1, GRPEL1, VBP1, PDIA6, CCT2, DNAJB12, CCT3, CANX, BAG5, BAG6, DNAJB11, BAG3, DNAJC11, DNAJC9, BAG2, DNAJC7, MDN1, ABCE1, HSP90AA1, ANP32B, CRYAB, CCT6A, RBBP7, ST13, HSPB8, HSPB1, NACA, HSPA1B, CALR, SERPINH1, CDC37, HSPA2, NPM1, DNAJA1, BTF3, NPM3, HSPE1, DNAJA3, HSPA8, HSPA9, UNC45A, DNAJA2, P4HB, TCP1, ALYREF, SGTA, CCT7, HSP90B1, CCT5, PPIH, CCT4, CCT8, HSPA4L, DNAJB2, HSPD1, …	1207	201	20581	4.92029	1.27151e-21	7.47947e-23	4.00864e-21
GOTERM_CC_DIRECT	GO:0005681~spliceosomal complex	42	3.4797	3.51336e-24	SNRPD3, U2AF2, SNRPB2, SNRPD2, IVNS1ABP, SF3B4, SF3B3, SF3B2, HNRNPM, SF3B1, PRPF8, U2AF1, HNRNPC, SNRNP70, HSPA8, API5, RBM25, CCAR2, BCAS2, DHX8, SNRPA1, LGALS3, EFTUD2, SREK1, DDX39B, HNRNPA2B1, SF1, SNW1, HNRNPDL, SF3A2, HNRNPA1, HNRNPR, SRSF2, PPIH, HNRNPH3, SNRNP200, SNRPB, SNRPA, SNRPF, SNRPE, RBM17, SNRPG	1194	94	18224	6.81963	2.62799e-21	1.54588e-22	5.34539e-21
GOTERM_CC_DIRECT	GO:0042470~melanosome	42	3.4797	9.88117e-23	HSP90AB1, YWHAZ, AHCY, GANAB, RAB9A, PDIA3, RAB5C, NAP1L1, PDIA6, PDIA4, CLTC, CANX, ITGB1, PRDX1, RAB1A, CALU, ANXA6, TMEM33, SND1, RAC1, SLC2A1, FASN, RPN1, TMED10, HSPA5, HSPA8, P4HB, BSG, HSP90AA1, RAN, YWHAB, SLC3A2, ATP1A1, YWHAE, ANXA2, STOM, HSP90B1, CCT4, TFRC, PPIB, RAB5A, CTSD	1194	101	18224	6.34698	7.39111e-20	4.10617e-21	1.50337e-19
UP_KEYWORDS	Viral nucleoprotein	23	1.90555	1.72199e-22	SNRPA1, PRPF31, EFTUD2, SNRPB2, SNRPD1, SYNCRIP, HNRNPDL, HNRNPA1, HNRNPR, HNRNPA3, HNRNPL, HNRNPM, HNRNPH3, HNRNPK, HNRNPUL1, HNRNPF, SNRNP200, HNRNPD, SNRPB, HNRNPC, SNRNP70, SNRPC, AHNAK	1207	28	20581	14.0065	7.74896e-20	4.30498e-21	2.44298e-19
GOTERM_BP_DIRECT	GO:0043488~regulation of mRNA stability	43	3.56255	2.77315e-22	XPO1, YWHAZ, HSPA1B, MAPKAPK2, PSMB7, PSMB6, PSMB2, PSMD1, HNRNPD, PSMD2, PSMD3, PSMD4, PABPC1, PSMD6, TNPO1, PSMD7, RPS27A, HSPA8, PSMD8, FMR1, YWHAB, ELAVL1, YTHDF2, EIF4G1, PSMA1, PSMC6, PSMD14, PSMC5, PSMD13, PSMC4, PSME1, PSMD12, PSMA5, PSMC3, PSME2, PSMD11, SERBP1, PSMA4, PSMC2, PSMC1, KHSRP, HSPB1, PSME3	1174	103	16792	5.97125	9.17635e-19	9.17635e-20	5.04805e-19
GOTERM_CC_DIRECT	GO:0015935~small ribosomal subunit	23	1.90555	4.31973e-22	RPSA, RPS9, MRPS6, RPS4X, RPS2, RPS6, RPS5, MRPS2, RPS3, RPS25, RPS26, RPS18, RPS28, RPS16, RPS29, RPS15, FAU, RPS20, RPS21, RPS23, RPS27A, DAP3, RPS24	1194	27	18224	13.0018	3.23116e-19	1.70061e-20	6.57225e-19
GOTERM_CC_DIRECT	GO:0019013~viral nucleocapsid	23	1.90555	1.88615e-21	SNRPA1, PRPF31, EFTUD2, SNRPB2, SNRPD1, SYNCRIP, HNRNPDL, HNRNPA1, HNRNPR, HNRNPA3, HNRNPL, HNRNPM, HNRNPH3, HNRNPK, HNRNPUL1, HNRNPF, SNRNP200, HNRNPD, SNRPB, HNRNPC, SNRNP70, SNRPC, AHNAK	1194	28	18224	12.5374	1.41084e-18	7.05421e-20	2.86968e-18
GOTERM_CC_DIRECT	GO:0000502~proteasome complex	32	2.6512	2.30643e-21	RAD23B, KIAA0368, PSMB7, PSMB6, PSMB2, PSMD1, PSMD2, PSMD3, PSMD4, PSMD6, PSMD7, PSMD8, UBXN1, PSMA1, ADRM1, PSMC6, PSMD14, PSMC5, PSMD13, PSMC4, VCP, PSME1, PSMD12, PSMA5, PSMC3, PSME2, PSMD11, PSMA4, PSMC2, PSMC1, HSPB1, PSME3	1194	60	18224	8.14026	1.72521e-18	8.21528e-20	3.50911e-18
GOTERM_CC_DIRECT	GO:0016607~nuclear speck	57	4.72245	3.3045e-21	SRSF1, U2AF2, TIMM50, SART3, PNN, NONO, RBM8A, TARDBP, SRRM2, U2AF1, LUC7L2, SRRM1, PRKACA, ACIN1, LUC7L3, CDK13, PABPN1, PRPF31, CHTOP, EFTUD2, MAGOH, DDX39B, FAM76B, BASP1, CDC5L, EIF4A3, RBM39, THOC2, BCLAF1, SRSF10, CBLL1, PRPF19, SF3B1, DDX46, ATXN2L, DDX3X, PRPF8, GATAD2A, SNRNP70, RBM25, PRPF40A, ALYREF, AKAP8L, LMNA, SAP18, RNPS1, CASC3, SF3A2, SRSF3, SRSF2, PPIH, SRSF5, SRSF4, SRSF6, DYR…	1194	201	18224	4.32831	2.47177e-18	1.12353e-19	5.02762e-18
GOTERM_MF_DIRECT	GO:0003729~mRNA binding	46	3.8111	3.71216e-21	SRSF1, NCBP2, XPO5, TRA2B, RPL35, IGF2BP2, CALR, RPS2, RPS3, HNRNPA3, TYMS, RPS26, SF3B1, EIF3A, RPL7, RBM8A, PCBP1, NUDT21, LUC7L2, QKI, SNRNP70, LUC7L3, RBM25, HNRNPAB, HSP90AA1, PAIP2, G3BP1, FMR1, GRSF1, G3BP2, ELAVL1, CLUH, SSB, FXR2, RBMX, RPS5, FXR1, EIF4A3, C1QBP, RPL13A, EIF4A1, RPS13, CPSF6, SNRPC, LUC7L, THOC2	1181	125	16881	5.26013	3.92375e-18	4.90469e-19	5.90654e-18
UP_KEYWORDS	Proteasome	29	2.40265	4.85723e-21	RAD23B, KIAA0368, PSMB7, PSMB6, PSMB2, PSMD1, PSMD2, PSMD3, PSMD4, PSMD6, PSMD7, PSMD8, PSMA1, ADRM1, PSMC6, PSMD14, PSMC5, PSMD13, PSME1, PSMC4, PSMD12, PSMA5, PSMC3, PSME2, PSMD11, PSMA4, PSMC2, PSMC1, PSME3	1207	53	20581	9.32999	2.18575e-18	1.1504e-19	6.89094e-18
GOTERM_BP_DIRECT	GO:0006397~mRNA processing	55	4.55675	5.3013e-21	SRSF1, U2AF2, NONO, RBM8A, TARDBP, U2AF1, SRRM1, QKI, PTBP3, PRKACA, ACIN1, RBM10, CCAR2, KHDRBS1, EFTUD2, HNRNPA2B1, PTBP1, FMR1, HNRNPR, SRPK1, C1QBP, KHSRP, CPSF6, RBM39, FASTKD5, XRN2, SRSF11, SF3B4, SF3B3, SF3B2, HNRNPL, DDX47, PRPF8, ECD, NUDT21, DHX15, SNRNP70, RBM25, BCAS2, LGALS3, SREK1, AKAP8L, SAP18, CASC3, SF3A2, HNRNPA1, HNRNPA0, SRSF2, SRSF5, SRSF4, SRSF7, SFPQ, SRSF9, THRAP3, PUF60	1174	179	16792	4.39485	1.7542e-17	1.59473e-18	9.65011e-18
UP_SEQ_FEATURE	domain:RRM 2	43	3.56255	6.14139e-21	SRSF1, RPL36A, U2AF2, SNRPB2, PABPC4, MYEF2, SYNCRIP, IGF2BP2, SART3, SF3B4, HNRNPA3, NONO, HNRNPL, HNRNPM, HNRNPF, TARDBP, HNRNPD, PTBP3, PABPC1, RBM10, HNRNPAB, RBMS1, HNRNPA2B1, PTBP1, GRSF1, ELAVL1, HNRNPDL, HNRNPA1, NCL, HNRNPR, HNRNPA0, SRSF5, HNRNPH3, SRSF4, HNRNPH2, SRSF6, SFPQ, SRSF9, SNRPA, RBM39, HNRNPH1, PUF60, MATR3	1207	125	20063	5.71804	2.11202e-17	2.11202e-17	1.12268e-17
UP_SEQ_FEATURE	domain:RRM 1	43	3.56255	6.14139e-21	SRSF1, RPL36A, U2AF2, SNRPB2, PABPC4, MYEF2, SYNCRIP, IGF2BP2, SART3, SF3B4, HNRNPA3, NONO, HNRNPL, HNRNPM, HNRNPF, TARDBP, HNRNPD, PTBP3, PABPC1, RBM10, HNRNPAB, RBMS1, HNRNPA2B1, PTBP1, GRSF1, ELAVL1, HNRNPDL, HNRNPA1, NCL, HNRNPR, HNRNPA0, SRSF5, HNRNPH3, SRSF4, HNRNPH2, SRSF6, SFPQ, SRSF9, SNRPA, RBM39, HNRNPH1, PUF60, MATR3	1207	125	20063	5.71804	2.11202e-17	2.11202e-17	1.12268e-17
UP_KEYWORDS	ATP-binding	170	14.0845	1.30636e-20	XRCC5, STK38, CLPB, XRCC6, CCT2, CCT3, TTN, ACTG1, DDX17, DDX23, DHX38, DHX37, DDX24, PRKACA, DHX36, DDX21, DDX20, DHX30, EGFR, ROCK1, DARS, AARS, DDX39B, MTPAP, HNRNPU, RFC5, NME2, RFC4, RFC1, RARS, SMARCA5, EIF2AK2, PRPS2, PRPS1, SMARCA4, ASS1, PFKFB3, PFKFB2, CTPS1, MAPKAPK2, HSPA1B, RIOK1, KARS, HSPA1L, MOV10, DDX47, DDX46, DDX3X, DDX3Y, ZAP70, NAT10, STK38L, HELLS, DHX8, DHX9, RARS2, MYO1C, …	1207	1391	20581	2.08392	5.87862e-18	2.93931e-19	1.85333e-17
UP_KEYWORDS	Helicase	45	3.72825	1.38944e-20	XRCC5, BTAF1, XRCC6, SKIV2L2, DDX47, MOV10, DDX17, MCM7, DDX46, ERCC6, DDX23, DHX38, DDX3X, DHX37, DDX24, DDX3Y, DHX15, DHX36, DDX21, DDX20, DHX30, HELLS, CHD4, CHD3, DHX8, DHX9, UPF1, DDX39B, G3BP1, DDX1, HLTF, MCM3, DDX5, MCM4, MCM5, MCM6, DDX6, EIF4A3, DDX55, SNRNP200, EIF4A1, SMARCA5, RUVBL2, RUVBL1, SMARCA4	1207	143	20581	5.36581	6.25248e-18	2.97737e-19	1.9712e-17
GOTERM_BP_DIRECT	GO:0006369~termination of RNA polymerase II transcription	32	2.6512	1.76112e-19	NCBP2, SRSF1, NCBP1, U2AF2, SNRPD3, SRSF11, DHX38, RBM8A, NUDT21, U2AF1, SRRM1, PABPN1, CHTOP, MAGOH, DDX39B, ALYREF, RNPS1, CASC3, SRSF3, EIF4A3, SRSF2, SRSF5, SRSF4, SRSF7, SRSF6, SRSF9, CPSF7, SNRPB, SNRPF, THOC2, SNRPE, SNRPG	1174	64	16792	7.15162	5.82754e-16	4.85629e-17	3.20582e-16
GOTERM_BP_DIRECT	GO:0006457~protein folding	53	4.39105	2.37725e-19	HSP90AB1, GRPEL1, PDIA3, VBP1, PDIA6, CCT2, PDIA4, CCT3, CANX, BAG5, DNAJB11, BAG3, BAG2, DNAJC7, HSP90AA1, CRYAB, AARS, MOGS, CCT6A, ST13, TXNDC5, TXN, SIL1, RUVBL2, GNB4, GNB3, FKBP10, GANAB, GNAI2, TMX3, CALR, CDC37, P3H1, PPIL4, DNAJA1, HSPE1, DNAJA3, HSPA8, NUDC, HSPA9, DNAJA2, TCP1, HSPBP1, CCT7, CCT5, PPIH, HSP90B1, CCT4, PPIA, CCT8, HSPA4L, DNAJB2, DNAJB6	1174	180	16792	4.21151	7.86632e-16	6.05102e-17	4.32738e-16
UP_KEYWORDS	Initiation factor	28	2.3198	1.72239e-18	EIF6, EIF5, EIF5B, EIF3C, EIF3D, EIF3A, EIF3B, EIF3G, EIF3H, EIF3E, EIF3F, EIF3K, EIF3L, EIF3I, EIF2B2, EIF2B3, EIF3M, EIF2B4, EIF2B5, EIF2S3, EIF2B1, EIF4G1, EIF4B, EIF4G3, EIF4E, EIF2S1, EIF4A1, EIF2S2	1207	58	20581	8.23169	7.75076e-16	3.52307e-17	2.44355e-15
GOTERM_BP_DIRECT	GO:0006405~RNA export from nucleus	29	2.40265	1.81355e-18	NCBP2, SRSF1, NCBP1, U2AF2, SRSF11, NUP188, DHX38, RBM8A, U2AF1, SRRM1, RANBP1, CHTOP, MAGOH, DDX39B, ALYREF, RNPS1, CASC3, HNRNPA1, SRSF3, EIF4A3, SRSF2, SRSF5, SRSF4, EIF4E, SRSF7, NUP62, SRSF6, SRSF9, THOC2	1174	55	16792	7.54171	6.00104e-15	4.28646e-16	3.30126e-15
GOTERM_BP_DIRECT	GO:0006446~regulation of translational initiation	24	1.9884	1.9556e-18	NCBP2, NCBP1, EIF5, DDX1, EIF5B, EIF2B1, EIF3C, EIF4B, EIF4G1, EIF3D, EIF4G3, EIF3A, EIF3B, EIF3G, EIF3H, EIF3E, EIF4A1, EIF3F, EIF3K, EIF3L, HSPB1, EIF3I, EIF2B2, EIF3M	1174	36	16792	9.53549	6.47107e-15	4.31404e-16	3.55983e-15
GOTERM_BP_DIRECT	GO:0031124~mRNA 3'-end processing	27	2.23695	1.52013e-17	NCBP2, SRSF1, NCBP1, U2AF2, SRSF11, DHX38, RBM8A, NUDT21, U2AF1, SRRM1, PABPN1, CHTOP, MAGOH, ALYREF, DDX39B, RNPS1, CASC3, SRSF3, EIF4A3, SRSF2, SRSF5, SRSF4, SRSF7, SRSF6, SRSF9, CPSF7, THOC2	1174	50	16792	7.72375	5.0301e-14	3.14381e-15	2.76713e-14
GOTERM_BP_DIRECT	GO:0016032~viral process	67	5.55095	1.86324e-17	XPO1, TLN1, COPS6, SYNCRIP, NUP188, TOP1, GBF1, DYNLL1, COPB1, SND1, RANBP1, CDK13, ABCE1, SLC25A5, RAN, DDB1, TP53, UBR4, ATP6V1H, NUP85, HLA-B, SRPK1, EIF4G1, EIF4G3, KRT19, KRT18, C1QBP, IPO7, PSMA4, NUP205, IPO5, EIF4A1, NUP107, NACA, NUP160, UNG, VIM, NUP93, C14ORF166, RCC1, KARS, SF3B2, PSMB7, PSMB6, HNRNPK, KRT7, KRT8, PSMB2, NPM1, TNPO1, HSPA8, NUP153, FDPS, YWHAB, SNW1, KCTD5, HNRNPA1, Y…	1174	299	16792	3.20507	6.16547e-14	3.62675e-15	3.39172e-14
GOTERM_BP_DIRECT	GO:0006406~mRNA export from nucleus	37	3.06545	3.24225e-17	SRSF1, NCBP2, NCBP1, SRSF10, NUP160, U2AF2, SRSF11, NUP93, EIF5A, NUP188, DHX38, RBM8A, U2AF1, SRRM1, NUP153, CHTOP, UPF1, MAGOH, DDX39B, ALYREF, HNRNPA2B1, NUP85, RNPS1, CASC3, SRSF3, SRSF2, EIF4A3, SRSF5, SRSF4, EIF4E, SRSF7, NUP62, SRSF6, SRSF9, NUP205, NUP107, THOC2	1174	100	16792	5.2922	1.07286e-13	5.96033e-15	5.90196e-14
GOTERM_CC_DIRECT	GO:0005739~mitochondrion	168	13.9188	3.48672e-17	NCBP1, MRPS35, LDHB, MRPS34, GRPEL1, FASTKD2, CLPB, MRPS31, PDHB, TBC1D15, SLC16A1, GBF1, SLC25A24, PGAM5, SND1, PRKACA, OGT, DHX30, GNG5, RPL35A, BSG, OPA1, SPTLC2, CRYAB, AARS, MTPAP, RAP1GDS1, TBRG4, BCAP31, MRPS18B, PTRF, RPS14, RARS, ATP5C1, MRPL49, ADSL, MRPL47, AKAP8, TFB1M, FASTKD5, LRPPRC, MDH2, HSD17B10, MRPS15, MRPS14, HACD3, NAPG, CHCHD3, HSPA1B, PTRH2, KARS, HADHA, HADHB, FIS1, MTCH2…	1194	1331	18224	1.92651	2.60806e-14	1.13394e-15	5.30485e-14
UP_SEQ_FEATURE	domain:RRM	40	3.314	5.49097e-17	RALY, NCBP2, FUS, SRSF10, RBM3, TRA2B, U2SURP, SRSF11, TRA2A, SF3B6, EIF3B, EIF3G, RBM8A, SAFB, U2AF1, PPIL4, HNRNPC, SNRNP70, RBM25, PABPN1, SREK1, ALYREF, G3BP1, G3BP2, SSB, RNPS1, RBMX, LARP4B, SAFB2, SRSF3, EIF4B, SRSF2, LARP4, SRSF7, TAF15, LARP7, CPSF7, CPSF6, CIRBP, RBM17	1207	135	20063	4.9251	1.88835e-13	9.44173e-14	1.00378e-13
GOTERM_MF_DIRECT	GO:0003743~translation initiation factor activity	29	2.40265	6.05333e-17	EIF6, COPS5, EIF5, EIF5B, EIF3C, EIF3D, EIF3A, EIF3B, EIF3G, EIF3H, EIF3E, EIF3F, EIF3K, EIF3L, EIF3I, EIF2B2, EIF2B3, EIF3M, EIF2B4, EIF2B5, EIF2S3, EIF2B1, EIF4G1, EIF4B, EIF4G3, EIF4E, EIF2S1, EIF4A1, EIF2S2	1181	61	16881	6.79542	1.17351e-13	1.29896e-14	1.77636e-13
UP_KEYWORDS	Protein transport	92	7.6222	8.60291e-17	COPA, XPO1, SEC31A, RAB9A, XPO6, XPO5, RAB5C, AP2S1, TIMM17A, XPO4, EIF5A, NUP188, TIMM50, RAB1A, RAB3IP, COPB2, AP2B1, GBF1, COPB1, RANBP6, KPNB1, NSF, ZW10, KDELR2, SCAMP3, ACTN4, RAN, NUP85, IPO9, TIMM23, TIMM44, BCAP31, COPG1, SEC61B, RAB18, IPO7, NUP205, IPO4, IPO5, ARCN1, RAB14, RAB5A, KPNA6, SIL1, TOMM22, KPNA4, NUP107, AKAP8, RAB10, KPNA3, KPNA2, KPNA1, NACA, NUP160, RAB3D, NAPG, MTX1, NU…	1207	610	20581	2.57168	4.996e-14	2.22045e-15	1.55431e-13
GOTERM_BP_DIRECT	GO:0060071~Wnt signaling pathway, planar cell polarity pathway	35	2.89975	9.65505e-17	AP2S1, CLTC, PFN1, CDC42, PSMB7, AP2B1, PSMB6, PSMB2, RAC1, PSMD1, PSMD2, PSMD3, PSMD4, PSMD6, PSMD7, RPS27A, PSMD8, AP2M1, PSMA1, AP2A2, PSMC6, PSMD14, PSMC5, PSMD13, PSME1, PSMC4, PSMD12, PSMA5, PSMC3, PSME2, PSMD11, PSMA4, PSMC2, PSMC1, PSME3	1174	92	16792	5.44145	3.67373e-13	1.93179e-14	1.9984e-13
GOTERM_CC_DIRECT	GO:0022624~proteasome accessory complex	16	1.3256	1.90335e-16	PSMC6, PSMD14, PSMD13, PSMC5, PSMD12, PSMC4, PSMD11, PSMC3, PSMC2, PSMD1, PSMC1, PSMD2, PSMD3, PSMD4, PSMD6, PSMD8	1194	17	18224	14.3652	1.66089e-13	6.88338e-15	3.33067e-13
INTERPRO	IPR027417:P-loop containing nucleoside triphosphate hydrolase	123	10.1906	2.31414e-16	RAB9A, CLPB, EIF5B, RAB1A, DDX17, DDX23, DHX38, DHX37, DDX24, DHX36, DDX21, DDX20, DHX30, GTPBP4, OPA1, RAN, EFTUD2, DDX39B, EIF2S3, EEF2, HNRNPU, RFC5, RFC3, RFC4, RAB18, RFC1, SMARCA5, RAB14, ARL8B, RAB10, SMARCA4, IQCB1, GPN3, GNAI2, PFKFB3, PFKFB2, CTPS1, ARF5, MOV10, DDX47, DDX46, DDX3X, RAC1, DDX3Y, HELLS, DHX8, EEF1A1, DHX9, MYO1C, MYO1B, EEF1A2, DDX1, AFG3L2, DDX5, ATAD1, DDX6, PSMC6, DDX…	1189	879	18559	2.18418	4.2899e-13	8.58202e-14	3.77476e-13
GOTERM_BP_DIRECT	GO:0006521~regulation of cellular amino acid metabolic process	26	2.1541	3.92377e-16	PSMB7, PSMB6, PSMD1, PSMB2, PSMD2, PSMD3, PSMD4, PSMD6, PSMD7, PSMD8, PSMA1, PSMC6, PSMD14, PSMD13, PSMC5, PSMD12, PSMC4, PSME1, PSMC3, PSME2, PSMA5, PSMD11, PSMC2, PSMA4, PSMC1, PSME3	1174	51	16792	7.29185	1.46949e-12	7.34968e-14	8.10463e-13
UP_KEYWORDS	mRNA transport	34	2.8169	6.90088e-16	SRSF1, NCBP2, XPO1, NCBP1, NUP160, EIF5A, NUP93, IGF2BP2, NUP188, RBM8A, QKI, NUP153, CHTOP, MYO1C, MAGOH, DDX39B, ALYREF, HNRNPA2B1, FMR1, G3BP2, NUP85, CASC3, HNRNPA1, SRSF3, UPF3A, EIF4A3, SRSF7, NUP62, NUP205, KHSRP, NUP107, XPO7, THOC2, LRPPRC	1207	106	20581	5.46931	2.9976e-13	1.24345e-14	9.4369e-13
GOTERM_BP_DIRECT	GO:0038061~NIK/NF-kappaB signaling	29	2.40265	8.53267e-16	PSMB7, PSMB6, PSMB2, PSMD1, PSMD2, PSMD3, PSMD4, PSMD6, PSMD7, PSMD8, RPS27A, SKP1, PSMA1, PSMC6, PSMD14, PSMC5, PSMD13, PSME1, PSMC4, PSMD12, PSMA5, PSMC3, PSME2, PSMD11, PSMA4, PSMC2, PSMC1, UBE2M, PSME3	1174	66	16792	6.28476	2.93898e-12	1.39999e-13	1.62093e-12
GOTERM_BP_DIRECT	GO:0051437~positive regulation of ubiquitin-protein ligase activity involved in regulation of mitotic cell cycle transition	31	2.56835	8.57456e-16	PSMB7, PSMB6, PSMB2, PSMD1, PSMD2, PSMD3, PSMD4, PSMD6, PSMD7, RPS27A, PSMD8, BUB3, CDK1, SKP1, PSMA1, PSMC6, PSMD14, PSMC5, MAD2L1, PSMD13, PSME1, PSMC4, PSMD12, PSMA5, PSMC3, PSME2, PSMD11, PSMA4, PSMC2, PSMC1, PSME3	1174	76	16792	5.83422	2.93898e-12	1.3356e-13	1.62093e-12
GOTERM_BP_DIRECT	GO:0051436~negative regulation of ubiquitin-protein ligase activity involved in mitotic cell cycle	30	2.4855	8.78559e-16	PSMB7, PSMB6, PSMB2, PSMD1, PSMD2, PSMD3, PSMD4, PSMD6, PSMD7, PSMD8, BUB3, RPS27A, CDK1, PSMA1, PSMC6, PSMD14, PSMC5, MAD2L1, PSMD13, PSME1, PSMC4, PSMD12, PSMA5, PSME2, PSMC3, PSMD11, PSMA4, PSMC2, PSMC1, PSME3	1174	71	16792	6.04362	2.93898e-12	1.27787e-13	1.62093e-12
UP_SEQ_FEATURE	cross-link:Glycyl lysine isopeptide (Lys-Gly) (interchain with G-Cter in ubiquitin)	54	4.4739	1.14654e-15	ABCF1, HIST2H2AA3, SYNCRIP, TTN, SLC7A5, YBX1, RPS3, HIST1H2BL, TPP2, H2AFZ, RPL10, RPN2, ACIN1, PSMD7, KPNB1, TUBA1B, RPS27A, EGFR, CDK1, RBBP4, HIST1H1C, ACTN4, RAN, TP53, SLC3A2, FAM76B, RBBP7, PSMA1, ADRM1, NME2, HIST2H2BE, MAP7D1, HMGB1, TPM1, PFN1, TUBB, HNRNPK, SLC39A7, EIF3I, RPS20, RBM25, BUB3, HIST1H2BG, ATAD1, RPL29, CUL4A, ATP2A2, PPIA, CCT8, PSMC1, HIST1H2AI, PCNA, SSR4, CALM2	1207	255	20063	3.52	3.81806e-12	1.27265e-12	2.03171e-12
UP_SEQ_FEATURE	domain:PCI	16	1.3256	1.35071e-15	GPS1, EIF3C, COPS2, EIF3A, PSMD13, PSMD12, PSMD11, EIF3E, COPS3, COPS4, COPS7A, PSMD3, COPS7B, COPS8, PSMD6, EIF3M	1207	19	20063	13.9976	4.58167e-12	1.14542e-12	2.43139e-12
UP_KEYWORDS	Virion	23	1.90555	2.306e-15	SNRPA1, PRPF31, EFTUD2, SNRPB2, SNRPD1, SYNCRIP, HNRNPDL, HNRNPA1, HNRNPR, HNRNPA3, HNRNPL, HNRNPM, HNRNPH3, HNRNPK, HNRNPUL1, HNRNPF, SNRNP200, HNRNPD, SNRPB, HNRNPC, SNRNP70, SNRPC, AHNAK	1207	47	20581	8.34429	1.04916e-12	4.19664e-14	3.30846e-12
SMART	SM00088:PINT	15	1.24275	3.61995e-15	GPS1, EIF3C, COPS2, EIF3A, PSMD13, PSMD12, PSMD11, EIF3E, COPS3, COPS4, COPS7A, PSMD3, COPS7B, PSMD6, EIF3M	678	16	10057	13.9062	1.28597e-12	6.43041e-13	5.01821e-12
GOTERM_BP_DIRECT	GO:0048025~negative regulation of mRNA splicing, via spliceosome	17	1.40845	4.2697e-15	SRSF10, TRA2B, U2AF2, PTBP1, HNRNPA2B1, SAP18, RNPS1, RBMX, SRSF4, HNRNPK, SRSF7, C1QBP, SRSF6, SRSF9, DYRK1A, ACIN1, RBM10	1174	21	16792	11.5788	1.39602e-11	5.81646e-13	7.68274e-12
KEGG_PATHWAY	hsa03050:Proteasome	26	2.1541	5.17878e-15	PSMB7, PSMB6, PSMD1, PSMB2, PSMD2, PSMD3, PSMD4, PSMD6, PSMD7, PSMD8, PSMA1, PSMC6, PSMD14, PSMD13, PSMC5, PSMD12, PSMC4, PSME1, PSMC3, PSME2, PSMA5, PSMD11, PSMC2, PSMA4, PSMC1, PSME3	662	44	6910	6.16795	1.30973e-12	3.27405e-13	6.78346e-12
GOTERM_MF_DIRECT	GO:0003725~double-stranded RNA binding	27	2.23695	7.87184e-15	HSP90AB1, HMGB1, MTDH, VIM, CLTC, STAU2, STAU1, PRKRA, DHX15, DDX21, DHX36, STRBP, MSN, DHX30, TUBA1B, TUBB4B, SLC3A2, DDX1, ELAVL1, ACTN1, ILF3, TFRC, ILF2, PRKRIP1, EIF4A1, HSPD1, EIF2AK2	1181	61	16881	6.32677	8.33189e-12	8.33222e-13	1.25455e-11
INTERPRO	IPR000717:Proteasome component (PCI) domain	15	1.24275	1.01966e-14	GPS1, EIF3C, COPS2, EIF3A, PSMD13, PSMD12, PSMD11, EIF3E, COPS3, COPS4, COPS7A, PSMD3, COPS7B, PSMD6, EIF3M	1189	17	18559	13.7726	1.97335e-11	3.28892e-12	1.7486e-11
GOTERM_BP_DIRECT	GO:0010467~gene expression	24	1.9884	1.20469e-14	POLR2H, NCBP2, NCBP1, PTBP1, HNRNPA2B1, IGF2BP2, HNRNPA1, POLR2C, RBMX, HNRNPR, HNRNPA0, HNRNPU, HNRNPA3, HNRNPL, HNRNPM, HNRNPK, HNRNPH2, PCBP1, HNRNPF, GOLPH3, PCBP2, HNRNPD, HNRNPC, HNRNPH1	1174	48	16792	7.15162	4.00436e-11	1.60172e-12	2.20268e-11
GOTERM_CC_DIRECT	GO:0005852~eukaryotic translation initiation factor 3 complex	15	1.24275	1.39677e-14	ABCE1, COPS5, EIF3C, EIF3D, EIF3A, EIF3B, DDX3X, EIF3G, EIF3H, EIF3E, EIF3F, EIF3K, EIF3L, EIF3I, EIF3M	1194	17	18224	13.4673	1.04636e-11	4.18554e-13	2.1283e-11
GOTERM_BP_DIRECT	GO:0002479~antigen processing and presentation of exogenous peptide antigen via MHC class I, TAP-dependent	27	2.23695	1.97475e-14	PSMB7, PSMB6, PSMD1, PSMB2, PSMD2, PSMD3, PSMD4, PSMD6, PSMD7, PSMD8, HLA-B, PSMA1, PSMC6, PSMD14, PSMC5, PSMD13, PSME1, PSMC4, PSMD12, PSME2, PSMC3, PSMD11, PSMA5, PSMA4, PSMC2, PSMC1, PSME3	1174	63	16792	6.12996	6.53924e-11	2.5151e-12	3.59712e-11
GOTERM_BP_DIRECT	GO:0031145~anaphase-promoting complex-dependent catabolic process	30	2.4855	2.40408e-14	PSMB7, PSMB6, PSMB2, PSMD1, PSMD2, PSMD3, PSMD4, PSMD6, PSMD7, PSMD8, BUB3, RPS27A, CDK1, PSMA1, PSMC6, PSMD14, PSMC5, MAD2L1, PSMD13, PSME1, PSMC4, PSMD12, PSMA5, PSME2, PSMC3, PSMD11, PSMA4, PSMC2, PSMC1, PSME3	1174	79	16792	5.43161	7.97199e-11	2.95264e-12	4.38538e-11
GOTERM_MF_DIRECT	GO:0005524~ATP binding	182	15.0787	4.45394e-14	XRCC5, STK38, CLPB, XRCC6, CCT2, CCT3, TTN, ACTG1, DDX17, DDX23, DHX38, DHX37, DDX24, PRKACA, DHX36, DDX21, DDX20, EIF2B2, DHX30, PMS1, EGFR, ROCK1, DARS, AARS, DDX39B, MTPAP, HNRNPU, RFC5, NME2, RFC4, RFC1, RARS, SMARCA5, EIF2AK2, PRPS2, PRPS1, SMARCA4, ASS1, PFKFB3, PFKFB2, CTPS1, MAPKAPK2, HSPA1B, RIOK1, KARS, HSPA1L, MOV10, DDX47, DDX46, DDX3X, DDX3Y, ZAP70, DNAJA1, HSPE1, NAT10, STK38L, DNAJ…	1181	1495	16881	1.74012	4.70576e-11	4.27791e-12	7.08322e-11
GOTERM_MF_DIRECT	GO:0004004~ATP-dependent RNA helicase activity	27	2.23695	4.91645e-14	SKIV2L2, DDX17, DDX47, DDX46, DHX38, DDX23, DDX3X, DHX37, DDX3Y, DDX24, DHX15, DDX21, DHX36, DDX20, DHX30, DHX8, DHX9, UPF1, DDX39B, G3BP1, DDX1, DDX5, DDX6, EIF4A3, DDX55, SNRNP200, EIF4A1	1181	65	16881	5.93743	5.19863e-11	4.3322e-12	7.82596e-11
UP_SEQ_FEATURE	repeat:HEAT 2	24	1.9884	7.76457e-14	PPP2R1B, MMS19, PPP2R1A, XPO1, BTAF1, KIAA0368, CKAP5, IPO11, PRKDC, BRAT1, NCAPD3, SF3B1, EIF4G3, COPG1, HEATR3, NCAPG, IPO4, RANBP6, IPO5, DNAAF5, CAND1, TNPO2, KPNB1, TNPO1	1207	58	20063	6.87815	2.66882e-10	5.33764e-11	1.41864e-10
UP_SEQ_FEATURE	repeat:HEAT 1	24	1.9884	7.76457e-14	PPP2R1B, MMS19, PPP2R1A, XPO1, BTAF1, KIAA0368, CKAP5, IPO11, PRKDC, BRAT1, NCAPD3, SF3B1, EIF4G3, COPG1, HEATR3, NCAPG, IPO4, RANBP6, IPO5, DNAAF5, CAND1, TNPO2, KPNB1, TNPO1	1207	58	20063	6.87815	2.66882e-10	5.33764e-11	1.41864e-10
UP_SEQ_FEATURE	repeat:HEAT 4	21	1.73985	8.27986e-14	PPP2R1B, MMS19, PPP2R1A, XPO1, BTAF1, KIAA0368, CKAP5, IPO11, NCAPD3, SF3B1, EIF4G3, COPG1, NCAPG, IPO4, RANBP6, IPO5, DNAAF5, CAND1, TNPO2, KPNB1, TNPO1	1207	43	20063	8.11782	2.84827e-10	4.74711e-11	1.51401e-10
KEGG_PATHWAY	hsa04141:Protein processing in endoplasmic reticulum	51	4.22535	8.65951e-14	HSP90AB1, SEC31A, PDIA3, DNAJC10, PDIA6, DNAJB12, PDIA4, CANX, SSR1, OS9, HSPH1, DNAJB11, BAG2, RPN1, RPN2, DDOST, HSP90AA1, CRYAB, SKP1, MOGS, BCAP31, SEC61B, TXNDC5, EIF2S1, SIL1, EIF2AK2, UGGT2, UGGT1, RAD23B, GANAB, HSPA1B, CALR, STUB1, SEC62, HSPA1L, HSPA2, DNAJA1, HSPA5, SEC61A1, HSPA8, DNAJA2, P4HB, RRBP1, CKAP4, HSPBP1, HSP90B1, VCP, HSPA4L, DNAJB2, SSR4, SSR3	662	169	6910	3.14995	2.17359e-11	4.34719e-12	1.12566e-10
UP_SEQ_FEATURE	repeat:HEAT 6	18	1.4913	8.88967e-14	PPP2R1B, MMS19, PPP2R1A, XPO1, BTAF1, KIAA0368, CKAP5, IPO11, SF3B1, NCAPG, IPO4, RANBP6, IPO5, CAND1, DNAAF5, TNPO2, KPNB1, TNPO1	1207	30	20063	9.97332	3.05826e-10	4.36895e-11	1.6257e-10
INTERPRO	IPR001650:Helicase, C-terminal	33	2.73405	9.927e-14	BTAF1, SKIV2L2, DDX17, DDX47, DDX46, ERCC6, DHX38, DDX23, DDX3X, DHX37, DDX24, DDX3Y, DHX15, DHX36, DDX21, DDX20, DHX30, HELLS, CHD4, CHD3, DHX8, DHX9, DDX39B, DDX1, HLTF, DDX5, DDX6, EIF4A3, DDX55, SNRNP200, EIF4A1, SMARCA5, SMARCA4	1189	108	18559	4.76939	1.91759e-10	2.73941e-11	1.69964e-10
UP_SEQ_FEATURE	domain:Helicase C-terminal	32	2.6512	1.19851e-13	BTAF1, SKIV2L2, DDX17, DDX47, DDX46, ERCC6, DHX38, DDX23, DDX3X, DHX37, DDX24, DDX3Y, DHX15, DHX36, DDX21, DDX20, DHX30, HELLS, CHD4, CHD3, DHX8, DHX9, DDX39B, DDX1, DDX5, HLTF, DDX6, EIF4A3, DDX55, EIF4A1, SMARCA5, SMARCA4	1207	108	20063	4.9251	4.1235e-10	5.15438e-11	2.19191e-10
GOTERM_CC_DIRECT	GO:0036464~cytoplasmic ribonucleoprotein granule	17	1.40845	1.20191e-13	ACTB, DHX9, FMR1, RPS4X, RPS6, NCL, RPL28, HNRNPU, STAU1, CDC42, TUBB, RPL6, RPLP0, DDX3Y, RAC1, PABPC1, TUBA1A	1194	25	18224	10.3788	8.99374e-11	3.45912e-12	1.82931e-10
UP_KEYWORDS	Citrullination	30	2.4855	1.23368e-13	HIST2H2AA3, BCLAF1, RPL19, H1FX, RPS2, SF3B1, HIST1H4A, PSIP1, KRT1, SRRM1, RPL10, RPL4, H1F0, HIST1H1E, HIST1H1D, HIST1H1C, HIST1H1B, HIST1H1A, ALYREF, TRIM28, RPL23A, HNRNPU, NOP2, FLG, RPL13A, HIST1H2AI, H3F3A, RPS11, TMPO, MYBBP1A	1207	97	20581	5.27362	5.55056e-11	2.13485e-12	1.74993e-10
UP_SEQ_FEATURE	repeat:HEAT 5	19	1.57415	1.58382e-13	PPP2R1B, MMS19, PPP2R1A, XPO1, BTAF1, KIAA0368, CKAP5, IPO11, SF3B1, EIF4G3, NCAPG, IPO4, RANBP6, IPO5, DNAAF5, CAND1, TNPO2, TNPO1, KPNB1	1207	35	20063	9.02348	5.44837e-10	6.05375e-11	2.89613e-10
INTERPRO	IPR014001:Helicase, superfamily 1/2, ATP-binding domain	33	2.73405	1.74865e-13	BTAF1, SKIV2L2, DDX17, DDX47, DDX46, ERCC6, DHX38, DDX23, DDX3X, DHX37, DDX24, DDX3Y, DHX15, DHX36, DDX21, DDX20, DHX30, HELLS, CHD4, CHD3, DHX8, DHX9, DDX39B, DDX1, HLTF, DDX5, DDX6, EIF4A3, DDX55, SNRNP200, EIF4A1, SMARCA5, SMARCA4	1189	110	18559	4.68267	3.3783e-10	4.22287e-11	2.99427e-10
SMART	SM00490:HELICc	33	2.73405	2.35138e-13	BTAF1, SKIV2L2, DDX17, DDX47, DDX46, ERCC6, DHX38, DDX23, DDX3X, DHX37, DDX24, DDX3Y, DHX15, DHX36, DDX21, DDX20, DHX30, HELLS, CHD4, CHD3, DHX8, DHX9, DDX39B, DDX1, HLTF, DDX5, DDX6, EIF4A3, DDX55, SNRNP200, EIF4A1, SMARCA5, SMARCA4	678	107	10057	4.57477	8.2536e-11	2.7512e-11	3.21743e-10
GOTERM_BP_DIRECT	GO:0002181~cytoplasmic translation	17	1.40845	3.26446e-13	RPL35A, RPL36A, RPL15, RPL26, RPLP2, RPL36, RPL29, MRTO4, EIF4B, RPL7, RPL22, RPL31, RPL6, RPL9, RPLP0, RPLP1, RPL8	1174	25	16792	9.7262	1.08008e-09	3.85741e-11	5.94169e-10
UP_SEQ_FEATURE	repeat:HEAT 7	16	1.3256	3.47743e-13	PPP2R1B, MMS19, PPP2R1A, XPO1, BTAF1, KIAA0368, CKAP5, IPO11, SF3B1, NCAPG, RANBP6, CAND1, DNAAF5, TNPO2, TNPO1, KPNB1	1207	24	20063	11.0815	1.19582e-09	1.19582e-10	6.35658e-10
SMART	SM00487:DEXDc	33	2.73405	4.15743e-13	BTAF1, SKIV2L2, DDX17, DDX47, DDX46, ERCC6, DHX38, DDX23, DDX3X, DHX37, DDX24, DDX3Y, DHX15, DHX36, DDX21, DDX20, DHX30, HELLS, CHD4, CHD3, DHX8, DHX9, DDX39B, DDX1, HLTF, DDX5, DDX6, EIF4A3, DDX55, SNRNP200, EIF4A1, SMARCA5, SMARCA4	678	109	10057	4.49083	1.45938e-10	3.64846e-11	5.68889e-10
INTERPRO	IPR001494:Importin-beta, N-terminal	14	1.1599	5.31986e-13	XPOT, XPO1, XPO6, XPO5, IPO11, IPO9, CSE1L, IPO7, IPO4, IPO5, TNPO2, XPO7, KPNB1, TNPO1	1189	17	18559	12.8544	1.02786e-09	1.14207e-10	9.11016e-10
UP_SEQ_FEATURE	domain:Helicase ATP-binding	32	2.6512	5.96641e-13	BTAF1, SKIV2L2, DDX17, DDX47, DDX46, ERCC6, DHX38, DDX23, DDX3X, DHX37, DDX24, DDX3Y, DHX15, DHX36, DDX21, DDX20, DHX30, HELLS, CHD4, CHD3, DHX8, DHX9, DDX39B, DDX1, DDX5, HLTF, DDX6, EIF4A3, DDX55, EIF4A1, SMARCA5, SMARCA4	1207	114	20063	4.66588	2.05182e-09	1.86529e-10	1.09068e-09
UP_KEYWORDS	Diamond-Blackfan anemia	13	1.07705	6.00289e-13	RPL35A, RPS26, RPS28, RPS19, RPS29, RPS17, RPL15, RPL26, RPS10, RPL5, RPL11, RPS7, RPS24	1207	15	20581	14.7779	2.70134e-10	1.0005e-11	8.51641e-10
GOTERM_MF_DIRECT	GO:0003924~GTPase activity	51	4.22535	7.39187e-13	RAB9A, TUBB2A, RAB5C, EIF5, EIF5B, RAB1A, CDC42, TUBB6, TUBA1A, GNG5, TUBA1B, TUBB3, TUBA1C, RHOG, ARL1, GTPBP4, OPA1, RAN, EFTUD2, EIF2S3, EEF2, MFN1, RAB18, RRAS2, RAB14, RAB5A, TUBA4A, ARL8B, GNB3, RAB10, TUFM, GPN3, RAB3D, GNAI2, ARF5, BMS1, TUBB, DDX3X, RAC1, RAB11A, TUBB4A, TUBB4B, EEF1A1, DNM1L, TSR1, EEF1A2, TUBA8, ARF1, GSPT2, ARF4, RAP1A	1181	234	16881	3.11532	7.8132e-10	6.01016e-11	1.17615e-09
GOTERM_BP_DIRECT	GO:0006396~RNA processing	31	2.56835	1.53955e-12	CHERP, SNRPD3, RBM3, U2SURP, PABPC4, SNRPD1, SYNCRIP, SART3, HNRNPL, DDX17, HNRNPK, DHX37, HNRNPF, HNRNPD, DHX36, DDX20, DHX30, RBMS1, DHX8, PABPN1, DHX9, GRSF1, SSB, HNRNPDL, HNRNPU, HNRNPH3, HNRNPUL1, LARP7, RBM39, HNRNPH1, XRN2	1174	97	16792	4.57114	5.09436e-09	1.75668e-10	2.80248e-09
GOTERM_CC_DIRECT	GO:0033290~eukaryotic 48S preinitiation complex	13	1.07705	2.2236e-12	EIF3C, EIF3D, EIF3A, EIF3B, EIF3G, EIF3H, EIF2S1, EIF3E, EIF3F, EIF3K, EIF3L, EIF3I, EIF3M	1194	15	18224	13.2279	1.66322e-09	6.16007e-11	3.38302e-09
UP_SEQ_FEATURE	repeat:HEAT 8	14	1.1599	2.4286e-12	PPP2R1B, PPP2R1A, BTAF1, XPO1, KIAA0368, CKAP5, IPO11, SF3B1, NCAPG, CAND1, DNAAF5, TNPO2, TNPO1, KPNB1	1207	19	20063	12.2479	8.352e-09	6.96e-10	4.43964e-09
UP_SEQ_FEATURE	repeat:HEAT 3	21	1.73985	2.71002e-12	PPP2R1B, MMS19, PPP2R1A, XPO1, BTAF1, KIAA0368, CKAP5, IPO11, NCAPD3, SF3B1, EIF4G3, COPG1, NCAPG, IPO4, RANBP6, IPO5, DNAAF5, CAND1, TNPO2, KPNB1, TNPO1	1207	50	20063	6.98133	9.31988e-09	7.16914e-10	4.95413e-09
GOTERM_CC_DIRECT	GO:0005689~U12-type spliceosomal complex	16	1.3256	6.21529e-12	SNRPD3, SNRPD1, SNRPD2, SF3B6, SF3B5, SF3B4, YBX1, SF3B3, SF3B2, SF3B1, DHX15, SNRPB, PHF5A, SNRPF, SNRPE, SNRPG	1194	26	18224	9.3926	4.64901e-09	1.66036e-10	9.45617e-09
GOTERM_CC_DIRECT	GO:0005685~U1 snRNP	14	1.1599	7.13216e-12	SNRPD3, SNRPD1, SNRPD2, SNRPB, SNRPA, LUC7L2, SNRPC, SNRNP70, SNRPF, LUC7L, SNRPE, LUC7L3, SNRPG, PRPF40A	1194	19	18224	11.2464	5.33487e-09	1.83961e-10	1.08512e-08
BIOCARTA	h_smPathway:Spliceosomal Assembly	14	1.1599	9.34833e-12	SNRPA1, SNRPD3, SNRPB2, SNRPD1, SNRPD2, SRSF2, U2AF1, SNRPB, SNRPA, SNRPC, SNRNP70, SNRPF, SNRPE, SNRPG	196	14	1625	8.29082	1.83227e-09	1.83227e-09	1.16784e-08
GOTERM_CC_DIRECT	GO:0005743~mitochondrial inner membrane	70	5.7995	1.08837e-11	NDUFAF4, MRPS35, MRPS34, ATP5B, C19ORF70, TIMM17A, CYC1, TIMM50, MRPS31, RPS3, ATAD3A, UQCR10, SLC25A24, DNAJC11, SLC25A3, ATP5L, ATP5O, SQRDL, OPA1, SLC25A5, AIFM1, SLC25A6, MRPL9, MRPS6, NDUFA10, TIMM23, TIMM44, MRPS9, MRPS18B, ATP5C1, MRPL49, TOMM22, MRPL47, MDH2, TUFM, MRPS15, MRPS14, CHCHD3, HADHA, ALDH3A2, HADHB, MRPL11, TYMS, MRPL12, MTCH2, MTCH1, MRPL19, CSDE1, ABCD3, MRPS27, MRPS26, MRPS…	1194	441	18224	2.4227	8.14104e-09	2.71368e-10	1.6559e-08
UP_SEQ_FEATURE	domain:Importin N-terminal	12	0.9942	1.09076e-11	XPO1, CSE1L, XPO6, IPO7, IPO4, IPO5, IPO11, IPO9, TNPO2, XPO7, KPNB1, TNPO1	1207	14	20063	14.2476	3.75113e-08	2.67938e-09	1.99397e-08
SMART	SM00913:SM00913	13	1.07705	1.11762e-11	XPOT, XPO1, XPO6, XPO5, IPO11, IPO9, CSE1L, IPO7, IPO4, XPO7, TNPO2, KPNB1, TNPO1	678	16	10057	12.0521	3.92284e-09	7.84567e-10	1.52919e-08
GOTERM_BP_DIRECT	GO:0001649~osteoblast differentiation	31	2.56835	1.12806e-11	ATP5B, SYNCRIP, CLTC, TPM4, IARS, SND1, FASN, HSPE1, DDX21, HNRNPC, CYR61, DHX9, GTPBP4, ERH, RRBP1, PHB, ALYREF, CCDC47, RBMX, FBL, EPHA2, HNRNPU, UFL1, RSL1D1, RRAS2, PSMC2, SNRNP200, RPS15, H3F3A, RPS11, MYBBP1A	1174	104	16792	4.26346	3.73276e-08	1.24425e-09	2.05345e-08
GOTERM_CC_DIRECT	GO:0005783~endoplasmic reticulum	107	8.86495	1.5468e-11	CAST, SEC31A, HM13, S100A7, SYNCRIP, SSR1, DNAJB11, PLOD1, PLOD3, PGRMC1, LRRC59, RPL10, RPN2, DDOST, GRIN2A, RAP1GDS1, HLA-B, MOGS, TECR, HNRNPR, BCAP31, SEC61B, PTRF, TRAPPC9, TXNDC5, TRAPPC5, SRP72, UGGT2, UGGT1, TRAPPC3, TRAPPC2, CAV1, EEF1B2, HACD3, ASS1, CERS6, CALR, SERPINH1, CALU, HADHB, P3H1, FIS1, ALB, TMED10, EMD, P4HB, TBL2, SCD, CKAP4, ATP2A2, VCP, PPIB, CNIH4, KCTD17, PDCD6, AHSA1, …	1194	828	18224	1.97239	1.15701e-08	3.7323e-10	2.35338e-08
GOTERM_BP_DIRECT	GO:1900034~regulation of cellular response to heat	26	2.1541	1.75791e-11	PTGES3, HSP90AB1, NUP160, NUP93, NUP188, HSPA1B, MAPKAPK2, HSBP1, HSPA1L, BAG5, HSPH1, BAG3, BAG2, DNAJC7, CCAR2, HSPA8, NUP153, HSP90AA1, CRYAB, NUP85, YWHAE, NUP62, HSPB8, NUP205, NUP107, DNAJB6	1174	75	16792	4.95846	5.81694e-08	1.87643e-09	3.19999e-08
GOTERM_MF_DIRECT	GO:0042802~identical protein binding	104	8.6164	1.84672e-11	S100A4, LDHB, PRC1, ATG101, CBX3, TTN, ACTG1, NONO, DPY30, ATXN10, TARDBP, SLC2A1, RBM10, S100A1, DCTPP1, S100A2, EGFR, CRYAB, DDX39B, FMR1, MTPAP, ST13, MAD2L1, HSPB8, SNRPA, HSPB1, PRPS2, PRPS1, ALDOA, FUS, CAV1, AHCY, ASS1, CTPS1, C14ORF166, ALB, PRKRA, HNRNPC, SDF4, DHX8, UAP1, CASC3, PRPSAP1, FXR2, RBMX, SAFB2, CCT7, PSMC6, VCP, PSMC3, DYRK1A, PCNA, KCTD17, PON2, PARP1, PDCD6, PUF60, E2F7, C…	1181	749	16881	1.98472	1.95199e-08	1.39428e-09	2.93838e-08
GOTERM_CC_DIRECT	GO:0005686~U2 snRNP	14	1.1599	1.91537e-11	SNRPA1, SNRPD3, SNRPB2, SNRPD1, SNRPD2, SF3B6, SF3A2, SF3B5, SF3B2, SF3B1, SNRPB, PHF5A, SNRPE, SNRPG	1194	20	18224	10.6841	1.4327e-08	4.47717e-10	2.91413e-08
INTERPRO	IPR011545:DNA/RNA helicase, DEAD/DEAH box type, N-terminal	24	1.9884	1.98627e-11	DHX9, DDX39B, DDX1, SKIV2L2, DDX5, DDX6, EIF4A3, DDX47, DDX17, DDX55, DDX46, DDX3X, DDX23, DHX38, DHX37, DDX24, EIF4A1, SNRNP200, DDX3Y, DHX15, DDX21, DHX36, DDX20, DHX30	1189	69	18559	5.42919	3.83747e-08	3.83747e-09	3.40123e-08
GOTERM_BP_DIRECT	GO:0001731~formation of translation preinitiation complex	15	1.24275	2.75028e-11	EIF5, EIF2S3, EIF4B, EIF3C, EIF3D, EIF3A, EIF3B, EIF3G, EIF3H, EIF3E, EIF3F, EIF3K, EIF3L, EIF3I, EIF3M	1174	23	16792	9.3282	9.10071e-08	2.84397e-09	5.00643e-08
GOTERM_CC_DIRECT	GO:0005844~polysome	18	1.4913	5.14573e-11	FUS, FMR1, VBP1, YBX3, DRG1, CALR, RPS4X, RPS6, FXR2, RPS3, FXR1, EIF4B, EIF4G1, RPL10L, ATXN2, PSMA1, EIF2S1, RPS4Y1	1194	38	18224	7.22983	3.849e-08	1.16637e-09	7.82895e-08
UP_KEYWORDS	Mitochondrion	121	10.0249	6.2246e-11	MRPS35, GRPEL1, MRPS34, FASTKD2, C19ORF70, CLPB, TMEM11, MRPS31, PDHB, UQCR10, PGAM5, SLC25A24, PRKACA, OGT, DHX30, OPA1, MTPAP, TBRG4, MRPS18B, PTRF, ATP5C1, MRPL49, MRPL47, TFB1M, FASTKD5, MDH2, LRPPRC, HSD17B10, MRPS15, MRPS14, MTX1, CHCHD3, PTRH2, KARS, HADHA, HADHB, FIS1, DDX3X, MTCH2, MTCH1, DNAJA1, HSPE1, DNAJA3, MRPS27, MRPS26, MRPS28, RARS2, MRPS23, MRPS22, PHB, GARS, TOMM40, AFG3L2, VDA…	1207	1119	20581	1.8438	2.80107e-08	1.00038e-09	8.83082e-08
UP_SEQ_FEATURE	mutagenesis site	205	16.9843	6.3147e-11	PVR, XRCC5, HIST2H2AA3, HM13, S100A8, U2AF2, S100A9, CTNNB1, DNAJB11, PLOD1, RBM8A, PGAM5, U2AF1, LUC7L2, DHX36, CCAR2, ROCK1, RAN, NCAPD2, KRT19, NME2, MAD2L1, KRT18, HUWE1, UBR5, SURF4, FLII, ARL8B, EIF2AK2, TRAPPC3, RIMS1, BANF1, HEXIM1, RAC1, ZAP70, PABPC1, AMD1, EMD, NUDC, UNC45A, DHX8, DHX9, SUB1, MAP2K3, GARS, HNRNPA1, EPHA2, PCNA, MAP4, PARP1, SRSF1, COPS5, PDIA3, HSBP1, YBX1, AP2B1, BAG6…	1207	2191	20063	1.55525	2.17163e-07	1.44775e-08	1.15436e-07
GOTERM_BP_DIRECT	GO:0000387~spliceosomal snRNP assembly	16	1.3256	6.64974e-11	CLNS1A, STRAP, SNRPD3, SNRPD1, SNRPD2, SART3, PRMT5, WDR77, SNRPB, DDX20, SNRPC, SNRPF, SNRPE, GEMIN4, SNRPG, GEMIN5	1174	28	16792	8.17328	2.2004e-07	6.66787e-09	1.21047e-07
UP_KEYWORDS	Coiled coil	260	21.541	6.84499e-11	RPL19, STRN, SART3, NONO, DHX38, LUC7L2, DHX36, CCAR2, EIF2B4, LUC7L3, OPA1, ROCK1, KRT10, GID8, DCTN1, NCAPD3, ST13, KRT19, KRT18, PTRF, HUWE1, EIF2S1, RARS, KIAA1524, KRT14, PRKRIP1, SRP72, EIF2AK2, DBN1, IQCB1, LMNB1, ARHGEF28, CHCHD3, HSPA1B, ARF5, CALR, CDC37, P3H1, MACF1, HEXIM1, ARHGEF10L, NUDC, ZC3H15, PHB, PPFIBP1, RPS6, NOP14, UPF3A, NUP62, SUPT16H, PARP1, ABCF1, ABCF2, NARS, TCOF1, U2S…	1207	3036	20581	1.46026	3.08025e-08	1.06215e-09	9.71097e-08
GOTERM_MF_DIRECT	GO:0016887~ATPase activity	41	3.39685	7.06598e-11	ABCF1, ABCF2, CLPB, ATP5B, HSPA1B, MACF1, DDX3X, ATP5L, ABCD3, ATP5O, HSPA5, ACIN1, DYNC1H1, PSMD6, MDN1, NSF, PMS1, HSPA8, ABCE1, ACTC1, HSP90AA1, DDX39B, ATP6V1H, HLTF, ATAD1, KIF1C, RFC3, PSMC6, PSMC5, PSMC4, VCP, PSMC3, PSMC2, PSMC1, SMARCA5, ATP5C1, RUVBL2, ATP5A1, RUVBL1, HSPD1, SMARCA4	1181	183	16881	3.20244	7.46874e-08	4.97916e-09	1.12429e-07
GOTERM_CC_DIRECT	GO:0034709~methylosome	11	0.91135	8.15283e-11	CLNS1A, ERH, PRMT5, SNRPD3, WDR77, SNRPB, SNRPD1, SNRPD2, SNRPF, SNRPE, SNRPG	1194	12	18224	13.9911	6.09832e-08	1.79362e-09	1.24041e-07
GOTERM_CC_DIRECT	GO:0016282~eukaryotic 43S preinitiation complex	12	0.9942	9.67931e-11	EIF3C, EIF3D, EIF3A, EIF3B, EIF3G, EIF3H, EIF3E, EIF3F, EIF3K, EIF3L, EIF3I, EIF3M	1194	15	18224	12.2104	7.24013e-08	2.06861e-09	1.47266e-07
GOTERM_BP_DIRECT	GO:0090263~positive regulation of canonical Wnt signaling pathway	32	2.6512	1.15958e-10	CAV1, PSMB7, PSMB6, PSMB2, PSMD1, PSMD2, PSMD3, PSMD4, YAP1, PSMD6, PSMD7, PSMD8, CCAR2, RPS27A, JUP, PSMA1, PSMC6, PSMD14, PSMC5, PSMD13, PSME1, PSMC4, PSMD12, PSMA5, PSME2, PSMC3, PSMD11, PSMA4, UBR5, PSMC2, PSMC1, PSME3	1174	120	16792	3.8142	3.83706e-07	1.12855e-08	2.11082e-07
UP_KEYWORDS	rRNA-binding	14	1.1599	1.22754e-10	FASTKD2, RPS9, RPL37, RPL23A, RPS4X, RPS18, PTRF, PTCD3, RPL8, RPS4Y1, RPL5, RPL11, RPS11, FASTKD5	1207	24	20581	9.94663	5.52393e-08	1.84131e-09	1.74151e-07
UP_KEYWORDS	Disease mutation	225	18.6413	1.32111e-10	LDHB, TUBB2A, OSMR, PPP2R5D, CTNNB1, ACTG1, PLOD1, PLOD3, RPL10, RPL11, EIF2B2, EIF2B3, EIF2B4, EIF2B5, OPA1, CRYAB, AARS, GRIN2A, MTPAP, KRT10, JUP, RPS19, KRT18, HUWE1, RARS, KRT14, ADSL, SRP72, TRAPPC2, ALDOA, FUS, HSD17B10, AHCY, ARFGEF2, BANF1, RIMS1, HADHA, HADHB, RPS26, PFN1, TPI1, RPS29, ZAP70, DNAAF5, EMD, TUBB4A, RPSA, MAP2K3, GARS, HBA2, AFG3L2, HNRNPA1, EPHA2, CCT5, ATP2A2, NUP62, PCN…	1207	2550	20581	1.50453	5.94497e-08	1.91773e-09	1.87425e-07
UP_SEQ_FEATURE	short sequence motif:Prevents secretion from ER	21	1.73985	1.89906e-10	P4HB, PDIA3, AIFM1, DNAJC10, PDIA6, PDIA4, CALR, CERCAM, SERPINH1, CALU, P3H1, HSP90B1, PPIB, SDF2L1, TXNDC5, HSPA5, FKBP10, UGGT2, UGGT1, RCN1, RCN2	1207	61	20063	5.7224	6.53086e-07	4.08179e-08	3.47159e-07
GOTERM_CC_DIRECT	GO:0010494~cytoplasmic stress granule	17	1.40845	2.16022e-10	PABPC4, G3BP1, DDX1, LARP4B, YBX1, CAPRIN1, NUFIP2, STAU1, DDX6, ATXN2, EIF4E, ATXN2L, DDX3X, EIF2S1, KHSRP, CIRBP, PABPC1	1194	36	18224	7.20752	1.61584e-07	4.48845e-09	3.28665e-07
GOTERM_MF_DIRECT	GO:0008536~Ran GTPase binding	16	1.3256	2.43442e-10	XPOT, XPO1, XPO6, XPO5, XPO4, IPO11, IPO9, CSE1L, IPO7, IPO4, IPO5, RANBP1, XPO7, TNPO2, TNPO1, KPNB1	1181	30	16881	7.62337	2.57318e-07	1.60824e-08	3.87348e-07
GOTERM_BP_DIRECT	GO:0061621~canonical glycolysis	15	1.24275	2.66276e-10	ALDOA, PKM, GPI, TPI1, PFKL, PFKFB3, PFKFB2, PFKP, PGAM1, HK2, HK1, PFKM, PGK1, GAPDH, ENO1	1174	26	16792	8.25187	8.81107e-07	2.51745e-08	4.8471e-07
UP_SEQ_FEATURE	nucleotide phosphate-binding region:ATP	111	9.19635	2.86982e-10	STK38, CLPB, TTN, DDX17, DDX23, DHX38, DHX37, DDX24, PRKACA, DDX21, DHX36, DDX20, DHX30, EGFR, ROCK1, DDX39B, HNRNPU, RFC5, RFC4, RFC1, SMARCA5, EIF2AK2, PRPS2, SMARCA4, PRPS1, ASS1, PFKFB3, PFKFB2, MAPKAPK2, KARS, MOV10, DDX47, DDX46, DDX3X, DDX3Y, ZAP70, NAT10, TAF9, STK38L, HELLS, DHX8, DHX9, MYO1C, MAP2K3, DDX1, GARS, EPRS, AFG3L2, DDX5, ATAD1, EPHA2, DDX6, GART, PSMC6, PSMC5, DDX55, PSMC4, V…	1207	994	20063	1.8562	9.8693e-07	5.80547e-08	5.24619e-07
GOTERM_MF_DIRECT	GO:0004386~helicase activity	26	2.1541	3.75664e-10	BTAF1, DDX17, MOV10, DDX47, ERCC6, DDX23, DDX3X, DHX37, DDX3Y, DDX24, DHX36, HELLS, CHD3, DHX9, UPF1, ANXA1, DDX1, HLTF, DDX6, EIF4B, EIF4A3, DDX55, SNRNP200, EIF4A1, SMARCA5, SMARCA4	1181	85	16881	4.37223	3.97076e-07	2.33574e-08	5.97731e-07
GOTERM_BP_DIRECT	GO:0006418~tRNA aminoacylation for protein translation	18	1.4913	3.81425e-10	RARS2, NARS, DARS, AIMP1, AIMP2, AARS, GARS, EPRS, QARS, VARS, KARS, PPA1, IARS, RARS, EEF1E1, LARS, FARSB, MARS	1174	40	16792	6.43646	1.26213e-06	3.50593e-08	6.94319e-07
GOTERM_MF_DIRECT	GO:0019843~rRNA binding	18	1.4913	3.85548e-10	FASTKD2, MRPS15, RPS9, RPL37, RPL23A, RPS4X, RPS5, MRPL11, RPS18, PTCD3, RPL9, RPL8, RPS4Y1, DDX21, RPL11, RPL12, RPS11, FASTKD5	1181	40	16881	6.43222	4.07524e-07	2.26402e-08	6.13458e-07
GOTERM_BP_DIRECT	GO:0002223~stimulatory C-type lectin receptor signaling pathway	29	2.40265	4.13188e-10	PSMB7, PSMB6, PSMB2, PSMD1, PSMD2, PSMD3, PRKACA, PSMD4, PSMD6, PSMD7, PSMD8, RPS27A, SKP1, PSMA1, PSMC6, PSMD14, PSMC5, PSMD13, PSMC4, PSME1, PSMD12, PSMA5, PSMC3, PSME2, PSMD11, PSMA4, PSMC2, PSMC1, PSME3	1174	105	16792	3.95042	1.36724e-06	3.69524e-08	7.52138e-07
GOTERM_BP_DIRECT	GO:0000715~nucleotide-excision repair, DNA damage recognition	14	1.1599	5.22741e-10	GPS1, RAD23B, COPS2, CUL4A, COPS5, COPS6, DDB1, COPS3, COPS4, COPS7A, COPS7B, COPS8, PARP1, RPS27A	1174	23	16792	8.70632	1.72975e-06	4.55198e-08	9.51562e-07
GOTERM_BP_DIRECT	GO:0043161~proteasome-mediated ubiquitin-dependent protein catabolic process	42	3.4797	5.24288e-10	RAD23B, STUB1, CTNNB1, PSMB7, PSMB6, PCBP2, PSMB2, PSMD1, PSMD2, PSMD3, PSMD4, PSMD6, PSMD7, RPS27A, PSMD8, BUB3, UBXN1, CDK1, DDB1, TP53, SKP1, KCTD5, PSMA1, PSMC6, PSMD14, PSMD13, PSMC5, MAD2L1, PSMD12, PSMC4, VCP, PSME1, CUL4A, PSMA5, PSMC3, PSME2, PSMD11, PSMA4, PSMC2, PSMC1, KCTD17, PSME3	1174	203	16792	2.95929	1.73487e-06	4.44838e-08	9.54376e-07
GOTERM_CC_DIRECT	GO:0005643~nuclear pore	23	1.90555	5.62025e-10	XPOT, NUP153, NUP160, MYO1C, RAN, XPO4, EIF5A, NUP93, MAD2L1, NUP62, IPO7, TMEM33, IPO4, NUP205, IPO5, KPNA6, NUP107, KPNA4, XPO7, KPNA3, KPNB1, KPNA2, KPNA1	1194	72	18224	4.87567	4.20395e-07	1.1362e-08	8.55091e-07
GOTERM_MF_DIRECT	GO:0019899~enzyme binding	57	4.72245	6.71562e-10	MMS19, SNRPD3, U2AF2, CBX3, CAD, RPS2, TTN, RPS3, CTNNB1, ANK2, ATXN10, PCBP2, LUC7L2, ACIN1, TOP2B, TOP2A, KPNB1, CCAR2, EGFR, TP53, HMGA1, RFC5, NME2, RFC4, TUBA4A, USP22, IQCB1, CAV1, HACD3, UNG, PRKDC, ARPC4, HSPA1B, STUB1, BANF1, PUS7, HSPA2, PRKRA, RAC1, HSPA5, HSPA8, P4HB, PHB, YWHAB, CASC3, STAT1, DDX5, YWHAE, NOP14, EIF4E, ATP2A2, HNRNPUL1, GOLPH3, PCNA, HIST1H2AI, PARP1, PHF6	1181	333	16881	2.44669	7.09841e-07	3.736e-08	1.06854e-06
UP_SEQ_FEATURE	compositionally biased region:Arg/Ser-rich (RS domain)	12	0.9942	7.62001e-10	SRSF3, SRSF1, DHX8, SRSF2, SRSF5, SRSF4, SRSF10, SRSF7, SRSF6, SRSF9, U2AF2, RBM39	1207	18	20063	11.0815	2.62052e-06	1.45585e-07	1.39298e-06
GOTERM_CC_DIRECT	GO:0030532~small nuclear ribonucleoprotein complex	12	0.9942	7.76457e-10	SNRPA1, SNRPD3, SNRPB, SNRPD1, SNRPD2, SF3A2, SNRPF, SNRPE, ARFGEF1, GEMIN4, SF3B3, SNRPG	1194	17	18224	10.7739	5.80789e-07	1.52839e-08	1.18134e-06
GOTERM_BP_DIRECT	GO:0045727~positive regulation of translation	20	1.657	1.14891e-09	ABCF1, EIF6, PAIP1, RBM3, FMR1, DDX39B, ELAVL1, QARS, EEF2, RPS27L, RPS4X, LARP4B, LARP1, UPF3A, EIF4A3, DDX3X, NPM1, HNRNPD, CIRBP, PABPC1	1174	53	16792	5.39745	3.80175e-06	9.50439e-08	2.0914e-06
GOTERM_CC_DIRECT	GO:0042645~mitochondrial nucleoid	18	1.4913	1.27167e-09	TUFM, FASTKD2, SLC25A5, ATP5B, GRSF1, VDAC2, HADHA, VDAC1, HADHB, ATAD3A, LONP1, LRRC59, DHX30, TFB1M, FASTKD5, DNAJA3, LRPPRC, HSPA9	1194	45	18224	6.10519	9.51211e-07	2.439e-08	1.93478e-06
GOTERM_MF_DIRECT	GO:0005200~structural constituent of cytoskeleton	29	2.40265	1.3405e-09	TLN1, KRT6B, TUBB2A, VIM, ARPC4, TPM1, KRT9, ACTG1, TUBB, ANK2, KRT5, TUBB6, KRT2, MSN, TUBA1A, TUBA1B, TUBB3, TUBB4A, TUBA1C, TUBB4B, ACTB, ACTA1, KRT19, TUBA8, KRT14, TUBA4A, SPTBN1, SPTB, SPTAN1	1181	110	16881	3.76837	1.4169e-06	7.08452e-08	2.13291e-06
UP_SEQ_FEATURE	repeat:HEAT 9	11	0.91135	1.35162e-09	PPP2R1B, PPP2R1A, XPO1, SF3B1, KIAA0368, CKAP5, NCAPG, IPO11, DNAAF5, CAND1, TNPO2	1207	15	20063	12.1896	4.64822e-06	2.44644e-07	2.47084e-06
UP_SEQ_FEATURE	repeat:HEAT 10	11	0.91135	1.35162e-09	PPP2R1B, PPP2R1A, XPO1, SF3B1, KIAA0368, CKAP5, NCAPG, IPO11, DNAAF5, CAND1, TNPO2	1207	15	20063	12.1896	4.64822e-06	2.44644e-07	2.47084e-06
UP_KEYWORDS	Cytoskeleton	118	9.7763	1.43423e-09	CTNNAL1, MMS19, S100A8, PRC1, TUBB2A, S100A9, CAPZA1, KNTC1, CTNNB1, ACTG1, ANK2, DNAJC7, CLNS1A, ROCK1, UBR4, ACTN1, TMSB10, CTNNA1, DCTN1, JUP, MAD2L1, RCC2, CLIP1, HSPB1, FLII, TUBA4A, ARL8B, MAP7D1, SPTB, IQCB1, GNAI2, AKAP12, ARPC4, C14ORF166, AKAP11, ARFGEF2, CAPZB, PFN1, TUBB, MACF1, NPM1, STK38L, TUBB4A, NUDC, TUBB4B, CKAP5, CKAP4, RPS7, CCT5, CCT4, NUP62, LASP1, CCT8, MAP4, SPTBN1, CLTA,…	1207	1138	20581	1.76807	6.45402e-07	2.01688e-08	2.03473e-06
GOTERM_BP_DIRECT	GO:0000381~regulation of alternative mRNA splicing, via spliceosome	17	1.40845	1.48896e-09	TRA2B, SREK1, MAGOH, FMR1, PTBP1, SAP18, RNPS1, DDX5, RBMX, HNRNPL, SRSF2, SRSF6, RBM8A, THRAP3, DYRK1A, RBM10, RBM25	1174	38	16792	6.39882	4.92694e-06	1.2017e-07	2.71039e-06
GOTERM_CC_DIRECT	GO:0008180~COP9 signalosome	16	1.3256	1.49061e-09	HSP90AB1, GPS1, COPS2, COPS5, COPS6, COPS3, COPS4, COPS7A, COPS7B, DOCK7, BASP1, COPS8, HSPA1L, DYNLL1, ATP5A1, HSPA5	1194	35	18224	6.97736	1.11498e-06	2.78745e-08	2.26789e-06
INTERPRO	IPR012340:Nucleic acid-binding, OB-fold	23	1.90555	1.53765e-09	DHX8, POLR2H, AIMP1, NARS, DARS, YBX3, EIF5A, MCM3, MCM4, YBX1, MCM5, KARS, MCM6, MCM7, RPS28, EIF2S1, RPL8, CSDE1, RUVBL2, RPS11, RUVBL1, SRBD1, RPS23	1189	77	18559	4.6624	2.97073e-06	2.70067e-07	2.63303e-06
GOTERM_BP_DIRECT	GO:0033209~tumor necrosis factor-mediated signaling pathway	30	2.4855	1.6334e-09	PSMB7, PSMB6, KRT8, PSMB2, PSMD1, PSMD2, PSMD3, PSMD4, PSMD6, PSMD7, PSMD8, RPS27A, STAT1, PSMA1, PSMC6, PSMD14, KRT18, PSMC5, PSMD13, PSME1, PSMC4, PSMD12, PSMA5, PSMC3, PSME2, PSMD11, PSMA4, PSMC2, PSMC1, PSME3	1174	118	16792	3.63642	5.40489e-06	1.28688e-07	2.97332e-06
KEGG_PATHWAY	hsa05130:Pathogenic Escherichia coli infection	22	1.8227	2.08563e-09	ACTB, ARHGEF2, ROCK1, TUBB2A, ARPC4, NCL, ITGB1, CTNNB1, ACTG1, CDC42, TUBA8, TUBB, CTTN, EZR, TUBA4A, TUBB6, TUBA1A, TUBA1B, TUBB3, TUBB4A, TUBA1C, TUBB4B	662	51	6910	4.5027	5.23492e-07	8.72487e-08	2.71113e-06
KEGG_PATHWAY	hsa03015:mRNA surveillance pathway	30	2.4855	2.38566e-09	NCBP2, NCBP1, PPP2R5D, PABPC4, PNN, RBM8A, PPP2CA, NUDT21, SRRM1, ACIN1, PABPC1, PPP2R1B, PABPN1, PPP2R1A, UPF1, MAGOH, DDX39B, ALYREF, SAP18, RNPS1, CASC3, ETF1, PPP1CB, UPF3A, EIF4A3, GSPT2, CPSF7, CPSF6, PELO, PPP2R2A	662	91	6910	3.44112	5.98801e-07	8.5543e-08	3.10115e-06
INTERPRO	IPR014014:RNA helicase, DEAD-box type, Q motif	16	1.3256	2.79603e-09	DDX39B, DDX1, DDX5, DDX6, EIF4A3, DDX47, DDX17, DDX46, DDX55, DDX3X, DDX23, EIF4A1, DDX3Y, DDX24, DDX21, DDX20	1189	37	18559	6.7498	5.40191e-06	4.50161e-07	4.78785e-06
GOTERM_BP_DIRECT	GO:0050821~protein stabilization	32	2.6512	3.25727e-09	HSP90AB1, NAPG, CCT2, HSPA1B, CCT3, CALR, CDC37, P3H1, PFN1, BAG6, ANK2, PEX19, BAG3, TAF9, GAPDH, DNAJA3, GTPBP4, TESC, TCP1, HSP90AA1, HIST1H1B, PHB, CCT6A, FLNA, CCT7, CCT5, CCT4, PPIB, TSC1, PHB2, CCT8, HSPD1	1174	136	16792	3.36547	1.07782e-05	2.50658e-07	5.9293e-06
GOTERM_MF_DIRECT	GO:0051087~chaperone binding	24	1.9884	4.03411e-09	GRPEL1, TP53, DNAJC10, ATP1A1, STIP1, HLA-B, CALR, TIMM44, CDC37, ST13, BAG5, TSC1, ALB, SDF2L1, BAG3, BAG2, DNAJA1, DNAJB2, HSPE1, HSPA5, HSPD1, AHSA1, DNAJB6, DNAJA2	1181	81	16881	4.23521	4.26404e-06	2.0305e-07	6.4188e-06
UP_SEQ_FEATURE	nucleotide phosphate-binding region:GTP	48	3.9768	4.44479e-09	TUFM, GPN3, RAB9A, GNAI2, RAB3D, RAB5C, TUBB2A, EIF5, EIF5B, ARF5, RAB1A, CDC42, TUBB, RAC1, TUBB6, RAB11A, TUBA1A, TUBA1B, TUBA1C, TUBB4A, TUBB3, RHOG, TUBB4B, ARL1, EEF1A1, GTPBP4, DNM1L, OPA1, RAN, EFTUD2, EEF1A2, EIF2S3, DRG1, EEF2, SRPRB, MFN1, TUBA8, RAB18, ARF1, RRAS2, ARF4, GSPT2, RAB5A, RAB14, RAP1A, TUBA4A, ARL8B, RAB10	1207	310	20063	2.57376	1.52855e-05	7.64282e-07	8.12533e-06
GOTERM_BP_DIRECT	GO:0010388~cullin deneddylation	9	0.74565	4.68257e-09	GPS1, COPS2, COPS5, COPS6, COPS3, COPS4, COPS7A, COPS7B, COPS8	1174	9	16792	14.3032	1.54945e-05	3.52151e-07	8.52383e-06
UP_KEYWORDS	Signalosome	9	0.74565	5.50296e-09	GPS1, COPS2, COPS5, COPS6, COPS3, COPS4, COPS7A, COPS7B, COPS8	1207	10	20581	15.3462	2.47633e-06	7.50404e-08	7.80703e-06
GOTERM_BP_DIRECT	GO:0017148~negative regulation of translation	20	1.657	6.5328e-09	FMR1, EPRS, SYNCRIP, IGF2BP2, CNOT1, ILF3, CALR, FXR2, CAPRIN1, RPS3, FXR1, PURA, EIF4A3, EIF4E, DDX3X, TSC1, RPL13A, CIRBP, EIF2AK2, GAPDH	1174	58	16792	4.93215	2.16168e-05	4.80378e-07	1.18918e-05
UP_KEYWORDS	Translation regulation	25	2.07125	6.61347e-09	NCBP2, NCBP1, SYNCRIP, CNOT1, IGF2BP2, RPS3, DDX3X, RBM8A, QKI, GAPDH, PAIP2, PAIP1, MAGOH, FMR1, EPRS, CASC3, LARP4B, EIF4G1, EIF4A3, EIF4G3, PA2G4, EIF4E, RPL13A, PTCD3, EIF2S1	1207	105	20581	4.05985	2.97606e-06	8.75312e-08	9.38251e-06
GOTERM_CC_DIRECT	GO:0016363~nuclear matrix	25	2.07125	1.03922e-08	LMNB1, HAT1, CAD, ARFGEF1, NONO, MEN1, HNRNPM, KRT8, SRRM1, PRPF40A, XPOT, DDX39B, AKAP8L, TP53, SNW1, SRPK1, CLIC4, SFPQ, PHB2, CFL1, RUVBL2, AKAP8, RUVBL1, PHF5A, MATR3	1194	97	18224	3.93376	7.77337e-06	1.89595e-07	1.58112e-05
UP_KEYWORDS	Transport	176	14.5816	1.26907e-08	NCBP2, XPO1, NCBP1, RAB9A, SEC31A, XPO6, XPO5, XPO4, EIF5A, SLC7A5, RAB1A, UQCR10, SLC16A1, GBF1, RBM8A, SLC25A24, SLC2A1, CHTOP, SCAMP3, ACTN4, RAN, MAGOH, HNRNPA2B1, FMR1, DDX39B, GRIN2A, DCTN1, BCAP31, SEC61B, COPG1, RAB18, ATP5C1, TRAPPC5, RAB14, CLIP1, AKAP8, RAB10, LRPPRC, TRAPPC3, TRAPPC2, HDLBP, NAPG, MTX1, IGF2BP2, ARF5, ARFGEF2, RIMS1, ARFGEF1, CSE1L, MTCH2, MTCH1, BTF3, TMED10, SEC61A1…	1207	1978	20581	1.51721	5.7108e-06	1.63166e-07	1.80043e-05
GOTERM_BP_DIRECT	GO:0000209~protein polyubiquitination	37	3.06545	1.42274e-08	STUB1, PRPF19, PSMB7, PSMB6, TPP2, PSMB2, PSMD1, PSMD2, PSMD3, PSMD4, PSMD6, PSMD7, RPS27A, PSMD8, TRIP12, NPEPPS, SKP1, HLTF, TRIM21, PSMA1, PSMC6, PSMD14, PSMC5, PSMD13, PSMC4, PSME1, PSMD12, HUWE1, PSMA5, PSMC3, PSME2, PSMD11, PSMA4, UBR5, PSMC2, PSMC1, PSME3	1174	184	16792	2.87619	4.70772e-05	1.02344e-06	2.58985e-05
GOTERM_CC_DIRECT	GO:0034719~SMN-Sm protein complex	11	0.91135	1.77315e-08	STRAP, SNRPD3, SNRPB, SNRPD1, SNRPD2, DDX20, SNRPF, SNRPE, GEMIN4, SNRPG, GEMIN5	1194	17	18224	9.87605	1.32631e-05	3.15789e-07	2.69775e-05
GOTERM_CC_DIRECT	GO:0071004~U2-type prespliceosome	11	0.91135	1.77315e-08	SF3B1, U2AF2, SNRPB, LUC7L2, SNRNP70, SNRPC, SF3A2, LUC7L, LUC7L3, PRPF40A, SNRPG	1194	17	18224	9.87605	1.32631e-05	3.15789e-07	2.69775e-05
GOTERM_BP_DIRECT	GO:0010501~RNA secondary structure unwinding	17	1.40845	1.86905e-08	DDX39B, DDX1, DDX5, DDX6, EIF4A3, DDX47, DDX17, DDX46, DDX55, DDX3X, DDX23, EIF4A1, DDX3Y, DDX24, DDX21, DHX36, DDX20	1174	44	16792	5.52625	6.1845e-05	1.31589e-06	3.40229e-05
GOTERM_CC_DIRECT	GO:0048471~perinuclear region of cytoplasm	79	6.54515	1.96521e-08	S100A4, HRNR, S100A6, SEC31A, CHERP, COPS5, YBX3, PRDX5, COPS8, CTNNB1, BAG5, ATXN10, MSN, EGFR, GTPBP4, HSP90AA1, ACTN4, AIFM1, FMR1, CDC5L, MCM3, FLNA, STOM, NME2, KRT18, MAD2L1, CLIC4, SERBP1, RAB14, CDK2AP1, EIF2AK2, LRPPRC, TRAPPC2, FUS, CAV1, MTDH, TRA2B, C14ORF166, ARF5, HSPA1B, CALR, ARFGEF2, ITGB1, ARFGEF1, ANXA6, EZR, EIF3G, INPP5K, PRKRA, DNAJA1, RAB11A, ACSL3, GAPDH, EHD2, UNC45A, INF…	1194	621	18224	1.94167	1.46997e-05	3.41855e-07	2.98996e-05
INTERPRO	IPR003593:AAA+ ATPase domain	29	2.40265	3.04841e-08	ABCF1, ABCF2, ATP5B, CLPB, LONP1, ATAD3A, MCM7, ABCD3, DYNC1H1, MDN1, NSF, TRIP13, ABCE1, AFG3L2, MCM3, ATAD1, RFC5, RFC3, PSMC6, RFC4, PSMC5, RFC1, PSMC4, VCP, PSMC3, PSMC2, PSMC1, RUVBL2, RUVBL1	1189	136	18559	3.32837	5.88935e-05	4.53039e-06	5.22002e-05
INTERPRO	IPR000629:RNA helicase, ATP-dependent, DEAD-box, conserved site	13	1.07705	3.1672e-08	DDX5, DDX6, EIF4A3, DDX47, DDX17, DDX46, DDX55, DDX23, DDX3X, EIF4A1, DDX3Y, DDX24, DDX20	1189	27	18559	7.5154	6.11885e-05	4.37073e-06	5.42344e-05
GOTERM_CC_DIRECT	GO:0035145~exon-exon junction complex	12	0.9942	3.26027e-08	SRSF1, UPF3A, EIF4A3, UPF1, RBM8A, MAGOH, THRAP3, ALYREF, SAP18, RNPS1, CASC3, PNN	1194	22	18224	8.32526	2.43865e-05	5.54246e-07	4.96033e-05
GOTERM_BP_DIRECT	GO:0000027~ribosomal large subunit assembly	12	0.9942	3.39111e-08	RPL10L, MRPL11, RPL6, RPL3, RPL10, RPL5, RPL24, RPL11, RPL23A, RPL12, MDN1, MRTO4	1174	21	16792	8.17328	0.000112205	2.33774e-06	6.17293e-05
GOTERM_MF_DIRECT	GO:0031625~ubiquitin protein ligase binding	48	3.9768	3.66756e-08	XRCC5, YWHAZ, HM13, NEDD8, CCT2, HSPA1B, CALR, STUB1, HSPA1L, ACTG1, BAG5, TPI1, TUBB, BAG6, SQSTM1, MAP1LC3B, PCBP2, DNAJA1, PRKACA, HSPA5, TUBA1B, HSPA8, HSPA9, UBXN1, EGFR, SCAMP3, TCP1, DNM1L, SLC25A5, TRIM28, TP53, ERLIN2, CASC3, HLTF, YWHAE, GPI, PA2G4, VCP, CUL4A, PRDX6, PRKAR1A, UBE2M, TCEB2, JAK1, DNAJB2, FAF2, HSPD1, LRPPRC	1181	287	16881	2.3906	3.87654e-05	1.7621e-06	5.83558e-05
UP_SEQ_FEATURE	short sequence motif:Q motif	15	1.24275	3.95628e-08	DDX39B, DDX5, DDX6, EIF4A3, DDX47, DDX17, DDX46, DDX55, DDX3X, DDX23, EIF4A1, DDX3Y, DDX24, DDX21, DDX20	1207	40	20063	6.23333	0.000136047	6.47886e-06	7.2323e-05
GOTERM_BP_DIRECT	GO:0006606~protein import into nucleus	19	1.57415	4.24168e-08	NUP153, PDIA3, RAN, NUP93, IPO9, NUP85, NUP188, CSE1L, NUP62, IPO7, HEATR3, CFL1, KPNA6, RANBP1, NUP107, KPNA3, KPNA2, KPNB1, KPNA1	1174	58	16792	4.68554	0.000140347	2.86443e-06	7.72126e-05
GOTERM_CC_DIRECT	GO:0005838~proteasome regulatory particle	9	0.74565	4.55369e-08	PSMD13, PSMC5, PSMD12, PSMC1, PSMD1, PSMD2, PSMD6, PSMD7, PSMD8	1194	11	18224	12.4879	3.4061e-05	7.56925e-07	6.9282e-05
GOTERM_CC_DIRECT	GO:0005687~U4 snRNP	9	0.74565	4.55369e-08	PRPF31, SNRPD3, DDX39B, SNRPB, SNRPD1, SNRPD2, SNRPF, SNRPE, SNRPG	1194	11	18224	12.4879	3.4061e-05	7.56925e-07	6.9282e-05
UP_KEYWORDS	GTP-binding	48	3.9768	5.06404e-08	TUFM, GPN3, RAB9A, GNAI2, RAB3D, RAB5C, TUBB2A, EIF5, EIF5B, ARF5, RAB1A, CDC42, TUBB, RAC1, TUBB6, RAB11A, TUBA1A, TUBA1B, TUBA1C, TUBB4A, TUBB3, RHOG, TUBB4B, ARL1, EEF1A1, GTPBP4, DNM1L, OPA1, RAN, EFTUD2, EEF1A2, EIF2S3, DRG1, EEF2, SRPRB, MFN1, TUBA8, RAB18, ARF1, RRAS2, ARF4, GSPT2, RAB5A, RAB14, RAP1A, TUBA4A, ARL8B, RAB10	1207	343	20581	2.3862	2.27879e-05	6.33005e-07	7.18434e-05
UP_KEYWORDS	Endoplasmic reticulum	107	8.86495	5.36963e-08	CDIPT, SEC31A, RAB9A, HM13, CHERP, SYNCRIP, EIF5A, RAB1A, SSR1, DNAJB11, PLOD1, PLOD3, PGRMC1, LRRC59, RPN1, RPN2, DDOST, PLD3, EGFR, SPTLC1, SPTLC2, MOGS, CERCAM, TECR, HNRNPR, BCAP31, SEC61B, TRAPPC9, PTRF, TXNDC5, TRAPPC5, SURF4, SRP72, UGGT2, RAB10, UGGT1, TRAPPC3, HACD3, TMX3, CERS6, CALR, SERPINH1, CALU, HADHB, P3H1, DNAJA1, TMED10, SEC61A1, P4HB, SCD, CKAP4, ATP2A2, VCP, PPIB, CNIH4, PDCD6…	1207	1067	20581	1.70993	2.4163e-05	6.53062e-07	7.61787e-05
UP_KEYWORDS	Translocation	21	1.73985	5.73272e-08	NUP153, MYO1C, NUP160, RRBP1, TIMM17A, NUP93, EIF5A, NUP85, TIMM50, NUP188, TIMM23, SEC62, TIMM44, SEC61B, NUP62, NUP205, SIL1, TOMM22, NUP107, XPO7, SEC61A1	1207	84	20581	4.26284	2.57969e-05	6.78875e-07	8.13299e-05
GOTERM_BP_DIRECT	GO:1904871~positive regulation of protein localization to Cajal body	8	0.6628	5.99761e-08	CCT7, CCT5, TCP1, CCT4, CCT8, CCT2, CCT3, CCT6A	1174	8	16792	14.3032	0.000198441	3.96921e-06	0.000109176
GOTERM_BP_DIRECT	GO:0006610~ribosomal protein import into nucleus	8	0.6628	5.99761e-08	RPL23, IPO4, IPO5, RANBP6, IPO11, TNPO2, KPNB1, TNPO1	1174	8	16792	14.3032	0.000198441	3.96921e-06	0.000109176
INTERPRO	IPR003959:ATPase, AAA-type, core	17	1.40845	6.10297e-08	CLPB, AFG3L2, ATAD1, RFC5, LONP1, PSMC6, ATAD3A, RFC4, PSMC5, VCP, PSMC4, RFC1, PSMC3, PSMC2, PSMC1, NSF, TRIP13	1189	51	18559	5.20297	0.000117902	7.86059e-06	0.000104506
GOTERM_MF_DIRECT	GO:0008565~protein transporter activity	21	1.73985	6.20795e-08	XPO6, AP2S1, IPO11, IPO9, SEC62, AP2B1, AP2A2, IPO7, IPO4, RANBP6, IPO5, KPNA6, RAP1A, KPNA4, TNPO2, KPNA3, KPNB1, TNPO1, KPNA2, KPNA1, TNPO3	1181	72	16881	4.16903	6.56158e-05	2.85295e-06	9.87766e-05
GOTERM_CC_DIRECT	GO:0043234~protein complex	58	4.8053	6.45091e-08	CAD, PEX3, CLTC, CANX, CTNNB1, MEN1, PRMT5, USP10, TOP2A, DDOST, S100A1, ARHGEF2, RBBP4, HSP90AA1, ACTN4, MTA2, DDX39B, TP53, ERLIN2, ST13, UFL1, PTRF, IPO4, PRPS2, SPTB, SMARCA4, GPN3, CAV1, HAT1, STIP1, FIS1, TUBB, HIST1H4A, PEX19, ALB, RAB11A, HNRNPC, CHD4, ACTB, GDI1, DNM1L, CKAP5, YWHAB, ANXA1, ATP1A1, PRPSAP2, PEX11B, ATP2A2, TSC1, PHB2, SMARCC1, PRKAR1A, YWHAQ, SPTBN1, H3F3A, HSPD1, PARP1,…	1194	412	18224	2.14867	4.82517e-05	1.04897e-06	9.81472e-05
UP_SEQ_FEATURE	domain:RRM 3	18	1.4913	6.72787e-08	RPL36A, U2AF2, PABPC4, PTBP1, GRSF1, ELAVL1, SYNCRIP, MYEF2, HNRNPR, NCL, HNRNPL, HNRNPM, HNRNPH2, HNRNPF, PTBP3, PABPC1, RBM39, HNRNPH1	1207	61	20063	4.90491	0.000231345	1.05168e-05	0.000122989
GOTERM_BP_DIRECT	GO:0051170~nuclear import	11	0.91135	6.94719e-08	SNRPD3, SNRPB, SNRPD1, SNRPD2, DDX20, SNRPF, SNRPE, HNRNPA1, GEMIN4, SNRPG, GEMIN5	1174	18	16792	8.74087	0.000229856	4.50749e-06	0.000126462
SMART	SM00382:AAA	29	2.40265	7.73672e-08	ABCF1, ABCF2, ATP5B, CLPB, LONP1, ATAD3A, MCM7, ABCD3, DYNC1H1, MDN1, NSF, TRIP13, ABCE1, AFG3L2, MCM3, ATAD1, RFC5, RFC3, PSMC6, RFC4, PSMC5, RFC1, PSMC4, VCP, PSMC3, PSMC2, PSMC1, RUVBL2, RUVBL1	678	136	10057	3.16299	2.71555e-05	4.52597e-06	0.000105858
UP_KEYWORDS	Glycolysis	13	1.07705	7.73683e-08	ALDOA, PKM, GPI, TPI1, PFKL, PFKP, PGAM1, HK2, HK1, PFKM, PGK1, GAPDH, ENO1	1207	31	20581	7.15057	3.48151e-05	8.92711e-07	0.000109762
UP_SEQ_FEATURE	short sequence motif:DEAD box	14	1.1599	7.90015e-08	DDX1, DDX5, DDX6, EIF4A3, DDX47, DDX17, DDX46, DDX55, DDX23, DDX3X, EIF4A1, DDX3Y, DDX24, DDX20	1207	36	20063	6.46419	0.000271649	1.18124e-05	0.000144419
GOTERM_BP_DIRECT	GO:0006283~transcription-coupled nucleotide-excision repair	21	1.73985	1.01264e-07	GPS1, POLR2H, COPS2, COPS5, COPS6, DDB1, COPS3, COPS4, COPS7A, COPS7B, COPS8, POLR2C, RFC5, PRPF19, RFC3, RFC4, ERCC6, RFC1, CUL4A, PCNA, RPS27A	1174	74	16792	4.05903	0.000335028	6.4439e-06	0.000184334
INTERPRO	IPR017998:Chaperone tailless complex polypeptide 1 (TCP-1)	9	0.74565	1.08168e-07	CCT7, CCT5, TCP1, CCT4, CCT8, CCT2, HSPD1, CCT3, CCT6A	1189	12	18559	11.7067	0.00020896	1.30613e-05	0.000185225
UP_KEYWORDS	Aminoacyl-tRNA synthetase	14	1.1599	1.23124e-07	IARS, RARS2, DARS, NARS, RARS, AARS, FARSB, GARS, LARS, EPRS, QARS, VARS, KARS, MARS	1207	38	20581	6.28208	5.54042e-05	1.38514e-06	0.000174675
GOTERM_CC_DIRECT	GO:0008540~proteasome regulatory particle, base subcomplex	9	0.74565	1.28728e-07	PSMC6, PSMC5, PSMC4, PSMC3, PSMC2, PSMC1, PSMD1, PSMD2, PSMD4	1194	12	18224	11.4472	9.62843e-05	2.0487e-06	0.000195853
GOTERM_BP_DIRECT	GO:1904874~positive regulation of telomerase RNA localization to Cajal body	10	0.8285	1.30935e-07	CCT7, CCT5, TCP1, CCT4, CCT8, RUVBL2, CCT2, CCT3, RUVBL1, CCT6A	1174	15	16792	9.53549	0.00043317	8.17476e-06	0.000238345
GOTERM_MF_DIRECT	GO:0008139~nuclear localization sequence binding	13	1.07705	1.36989e-07	NUP153, IPO4, IPO5, RANBP6, KPNA6, KPNA4, TNPO2, KPNA3, KPNB1, TNPO1, KPNA2, KPNA1, TNPO3	1181	28	16881	6.63642	0.000144787	6.03322e-06	0.000217968
KEGG_PATHWAY	hsa05169:Epstein-Barr virus infection	43	3.56255	1.38064e-07	POLR2H, XPO1, YWHAZ, VIM, HSPA1B, POLR2C, HSPA1L, HSPA2, SND1, PSMD1, PSMD2, PSMD3, PSMD4, PRKACA, PSMD6, PSMD7, HSPA8, PSMD8, CDK1, RAN, MAP2K3, TP53, AKAP8L, YWHAB, SNW1, POLR1C, HLA-B, YWHAE, PSMC6, YWHAG, PSMD14, PSMD13, PSMC5, PSMC4, PSMD12, PSMC3, PSMD11, PSMC2, PSMC1, YWHAQ, JAK1, HSPB1, EIF2AK2	662	190	6910	2.3623	3.46535e-05	4.33175e-06	0.000179471
INTERPRO	IPR002194:Chaperonin TCP-1, conserved site	8	0.6628	1.39052e-07	CCT7, CCT5, TCP1, CCT4, CCT8, CCT2, CCT3, CCT6A	1189	9	18559	13.8746	0.000268613	1.58027e-05	0.000238109
GOTERM_BP_DIRECT	GO:0006886~intracellular protein transport	41	3.39685	1.46191e-07	COPA, XPO1, CLTA, XPO6, NAPG, TIMM17A, AP2S1, CLTC, RIMS1, TBC1D15, COPB2, CTTN, AP2B1, TMED2, COPB1, NPM1, TMED10, TNPO2, TNPO1, KPNB1, NSF, AP2M1, XPOT, KDELR2, VPS18, ARHGEF2, RAN, IPO11, BCAP31, AP2A2, SEC61B, COPG1, IPO7, IPO4, IPO5, ARCN1, SIL1, TOMM22, XPO7, PDCD6, GGA3	1174	236	16792	2.48488	0.000483629	8.95822e-06	0.000266116
GOTERM_CC_DIRECT	GO:0002199~zona pellucida receptor complex	8	0.6628	1.62256e-07	HSPA1L, CCT7, CCT5, TCP1, CCT4, CCT8, CCT2, CCT3	1194	9	18224	13.5671	0.00012136	2.52848e-06	0.000246863
GOTERM_CC_DIRECT	GO:0005832~chaperonin-containing T-complex	8	0.6628	1.62256e-07	CCT7, CCT5, TCP1, CCT4, CCT8, CCT2, CCT3, CCT6A	1194	9	18224	13.5671	0.00012136	2.52848e-06	0.000246863
GOTERM_CC_DIRECT	GO:0005763~mitochondrial small ribosomal subunit	12	0.9942	1.71545e-07	MRPS35, MRPS26, MRPS28, MRPS15, MRPS9, MRPS14, MRPS18B, MRPS22, MRPS6, MRPS31, MRPS2, DAP3	1194	25	18224	7.32623	0.000128308	2.61869e-06	0.000260997
GOTERM_CC_DIRECT	GO:0071011~precatalytic spliceosome	12	0.9942	1.71545e-07	BCAS2, PRPF31, SNRPD3, SNRPD1, SNRPD2, SNRNP70, PHF5A, SF3B6, SF3B5, SNRPE, SF3B2, SNRPG	1194	25	18224	7.32623	0.000128308	2.61869e-06	0.000260997
GOTERM_CC_DIRECT	GO:0034399~nuclear periphery	11	0.91135	2.52363e-07	NUP153, NUP205, IPO4, IPO5, RANBP6, PSIP1, NUP93, NUP107, TNPO2, KPNB1, TNPO1	1194	21	18224	7.9949	0.000188749	3.77534e-06	0.000383955
GOTERM_BP_DIRECT	GO:0070125~mitochondrial translational elongation	22	1.8227	2.6007e-07	MRPS27, TUFM, MRPS26, MRPS35, MRPS34, MRPS15, MRPS28, MRPS14, MRPS23, MRPS22, MRPL9, MRPS6, MRPS31, MRPL11, MRPL12, MRPS18B, MRPS9, PTCD3, MRPL49, MRPL19, MRPL47, DAP3	1174	85	16792	3.70201	0.0008602	1.56466e-05	0.000473411
GOTERM_BP_DIRECT	GO:0042274~ribosomal small subunit biogenesis	10	0.8285	2.8067e-07	NOP14, RPS28, RPS19, RPS16, RPS17, RPS15, NAT10, RPS6, RPS7, RPS24	1174	16	16792	8.93952	0.000928307	1.65845e-05	0.000510911
GOTERM_MF_DIRECT	GO:0005525~GTP binding	56	4.6396	2.81172e-07	HSP90AB1, RAB9A, RAB5C, TUBB2A, EIF5, EIF5B, RAB1A, CDC42, TUBB6, TUBA1A, EIF2B2, TUBA1B, RHOG, TUBA1C, TUBB3, ARL1, GTPBP4, HSP90AA1, OPA1, RAN, EFTUD2, EIF2S3, EEF2, SRPRB, MFN1, RAB18, RRAS2, RAB5A, RAB14, TUBA4A, ARL8B, RAB10, TUFM, GPN3, RAB3D, GNAI2, ARF5, BMS1, ANXA6, TUBB, LANCL2, RAC1, RAB11A, EHD2, TUBB4A, TUBB4B, EEF1A1, DNM1L, TSR1, EEF1A2, DRG1, TUBA8, ARF1, GSPT2, ARF4, RAP1A	1181	384	16881	2.08452	0.000297155	1.18879e-05	0.000447381
UP_SEQ_FEATURE	short sequence motif:Nuclear localization signal	47	3.89395	3.00358e-07	BTAF1, NCBP1, LMNB1, PPP2R5D, NAP1L1, DEK, SART3, NAP1L4, DSTN, ERCC6, FRG1, SAFB, SND1, NPM1, PSIP1, QKI, DHX36, HNRNPC, OGT, FANCA, NUDC, AHNAK, DHX9, AIFM1, HNRNPA2B1, AKAP8L, SF1, LMNA, NPEPPS, CSRP1, HNRNPR, SAFB2, PHAX, RFC1, CFL1, KPNA6, DNMT1, KPNA4, TMPO, AKAP8, THOC2, KPNA3, PARP1, KPNA2, KPNA1, MATR3, PHF6	1207	344	20063	2.27106	0.0010324	4.30378e-05	0.000549069
UP_KEYWORDS	Nonsense-mediated mRNA decay	12	0.9942	3.47218e-07	NCBP2, UPF3A, NCBP1, EIF4A3, UPF1, RBM8A, MAGOH, GSPT2, RNPS1, CASC3, PABPC1, ETF1	1207	29	20581	7.05574	0.000156236	3.81092e-06	0.000492596
INTERPRO	IPR018316:Tubulin/FtsZ, 2-layer sandwich domain	11	0.91135	3.53804e-07	TUBB, TUBA8, TUBB2A, TUBA4A, TUBB6, TUBA1A, TUBA1B, TUBB3, TUBA1C, TUBB4A, TUBB4B	1189	22	18559	7.80446	0.000683316	3.79743e-05	0.000605844
GOTERM_MF_DIRECT	GO:0051015~actin filament binding	28	2.3198	3.58112e-07	CTNNAL1, TLN1, SHROOM3, ARPC4, TTN, TPM2, CAPZB, TPM1, TPM4, DSTN, TPM3, EZR, MACF1, FRG1, EGFR, ACTN4, MYO1B, ACTN1, EEF2, FLNC, CTNNA1, FLNA, LASP1, CFL1, CYFIP1, LRPPRC, MYH10, SPTB	1181	132	16881	3.03202	0.000378452	1.45585e-05	0.000569802
UP_KEYWORDS	ER-Golgi transport	21	1.73985	4.11882e-07	COPA, KDELR2, SEC31A, NAPG, ARF5, RAB1A, BCAP31, COPB2, COPG1, TMED2, ARF1, COPB1, CNIH4, TRAPPC6B, ARCN1, ARF4, TRAPPC5, TMED10, TRAPPC3, TRAPPC2, ZW10	1207	94	20581	3.80935	0.00018533	4.41301e-06	0.000584334
GOTERM_BP_DIRECT	GO:0042769~DNA damage response, detection of DNA damage	14	1.1599	4.47699e-07	MRPS26, MRPS35, DDB1, RPS3, RFC5, RFC3, RFC4, CUL4A, RFC1, MRPS9, PCNA, DNAJA1, PARP1, RPS27A	1174	36	16792	5.56237	0.00148034	2.59898e-05	0.000814958
GOTERM_MF_DIRECT	GO:0031369~translation initiation factor binding	11	0.91135	4.64045e-07	EIF3C, EIF3B, TBL2, DDX3X, FMR1, EIF3F, EIF3M, EIF2B4, EIF2B5, RPS24, LARP1	1181	21	16881	7.48724	0.000490376	1.81664e-05	0.000738355
GOTERM_BP_DIRECT	GO:0006986~response to unfolded protein	15	1.24275	5.04747e-07	HSP90AB1, HSP90AA1, SERPINH1, HSPA1L, HSPH1, HSPA2, HSPA4L, DNAJA1, HSPB1, HSPA4, HSPE1, FAF2, DNAJB2, HSPD1, HSPA8	1174	42	16792	5.1083	0.00166881	2.87963e-05	0.000918802
GOTERM_CC_DIRECT	GO:0071541~eukaryotic translation initiation factor 3 complex, eIF3m	7	0.57995	5.14055e-07	EIF3D, EIF3A, EIF3B, EIF3H, EIF3F, EIF3I, EIF3M	1194	7	18224	15.263	0.000384439	7.53944e-06	0.000782104
UP_SEQ_FEATURE	site:Not acetylated	11	0.91135	5.35615e-07	SLC16A3, RPS19, RPS16, RPL9, G3BP1, G3BP2, RPL24, GAPDH, PRPS2, API5, SRP9	1207	24	20063	7.61851	0.00184028	7.36765e-05	0.000979129
GOTERM_BP_DIRECT	GO:0000245~spliceosomal complex assembly	12	0.9942	5.3612e-07	PRPF19, SRPK2, SF3B1, SNRPD3, DDX39B, DDX1, SF1, SNRPD1, SNRPD2, SART3, SNRPE, SNRPG	1174	26	16792	6.60149	0.00177245	3.00677e-05	0.000975911
SMART	SM00865:SM00865	11	0.91135	5.51109e-07	TUBB, TUBA8, TUBB2A, TUBA4A, TUBB6, TUBA1A, TUBA1B, TUBB3, TUBA1C, TUBB4A, TUBB4B	678	22	10057	7.41667	0.000193421	2.76338e-05	0.000754057
INTERPRO	IPR017975:Tubulin, conserved site	11	0.91135	5.90033e-07	TUBB, TUBA8, TUBB2A, TUBA4A, TUBB6, TUBA1A, TUBA1B, TUBB3, TUBA1C, TUBB4A, TUBB4B	1189	23	18559	7.46513	0.00113929	5.99952e-05	0.00101035
INTERPRO	IPR008280:Tubulin/FtsZ, C-terminal	11	0.91135	5.90033e-07	TUBB, TUBA8, TUBB2A, TUBA4A, TUBB6, TUBA1A, TUBA1B, TUBB3, TUBA1C, TUBB4A, TUBB4B	1189	23	18559	7.46513	0.00113929	5.99952e-05	0.00101035
INTERPRO	IPR023123:Tubulin, C-terminal	11	0.91135	5.90033e-07	TUBB, TUBA8, TUBB2A, TUBA4A, TUBB6, TUBA1A, TUBA1B, TUBB3, TUBA1C, TUBB4A, TUBB4B	1189	23	18559	7.46513	0.00113929	5.99952e-05	0.00101035
UP_SEQ_FEATURE	domain:EF-hand 2	31	2.56835	6.35827e-07	S100A4, MYL6, S100A6, HRNR, S100A8, S100A7, S100A9, CALU, EFHD2, MACF1, SLC25A24, RASGRP1, PLCD3, CALML5, SDF4, S100A1, S100A2, HPCAL1, CAPNS1, ACTN4, S100A11, ACTN1, MYL12A, SLC25A13, FLG, FKBP10, PDCD6, RCN1, CALM2, RCN2, SPTAN1	1207	185	20063	2.78534	0.00218422	8.40968e-05	0.00116232
GOTERM_BP_DIRECT	GO:0075522~IRES-dependent viral translational initiation	7	0.57995	7.55813e-07	EIF3D, EIF3A, EIF3B, PCBP2, EIF3F, PTBP1, SSB	1174	7	16792	14.3032	0.00249786	4.16822e-05	0.00137582
GOTERM_MF_DIRECT	GO:1990446~U1 snRNP binding	7	0.57995	7.5885e-07	SNRPD3, SNRPD1, SNRPA, SNRPD2, SNRNP70, SNRPC, SNRPG	1181	7	16881	14.2938	0.000801783	2.86462e-05	0.00120742
GOTERM_MF_DIRECT	GO:0032403~protein complex binding	36	2.9826	8.31125e-07	ATG101, STRN, ITGB1, HADHA, P3H1, TUBB, AP2B1, ERCC6, PGAM5, BAG3, PRMT5, KRT8, SLC25A3, TMED10, RBM10, NSF, KHDRBS1, KIF11, NDUFA8, DDX39B, PFKP, YWHAB, NCKAP1L, KCTD5, VDAC1, BCAP31, ST13, KRT19, LRP1, PPIB, KCTD17, CYFIP1, RAP1A, SPTBN1, GNB4, PPP2R2A	1181	206	16881	2.49795	0.000878113	3.02926e-05	0.00132242
GOTERM_CC_DIRECT	GO:0031965~nuclear membrane	37	3.06545	8.51676e-07	XPO1, MRPS15, MTDH, HACD3, LMNB1, MRPS14, CERS6, NUP93, INTS2, RCC1, YBX1, RANBP6, MRPL19, TNPO2, LBR, TNPO1, GAPDH, KPNB1, EMD, TNPO3, EGFR, GTPBP4, NUP153, NOC4L, MRPS23, LMNA, NUP85, FAM76B, MRTO4, SLC16A3, NUP62, NUP205, IPO4, IPO5, TMPO, NUP107, PDCD6	1194	229	18224	2.46607	0.000636851	1.2251e-05	0.00129577
INTERPRO	IPR000217:Tubulin	11	0.91135	9.53459e-07	TUBB, TUBA8, TUBB2A, TUBA4A, TUBB6, TUBA1A, TUBA1B, TUBB3, TUBA1C, TUBB4A, TUBB4B	1189	24	18559	7.15409	0.00184039	9.20999e-05	0.00163267
GOTERM_BP_DIRECT	GO:0006414~translational elongation	10	0.8285	1.04925e-06	TUFM, EEF1A1, EEF1B2, EEF1E1, EEF1A2, RPLP1, EEF1G, RPLP2, EEF2, EEF1D	1174	18	16792	7.94624	0.00346596	5.6916e-05	0.00190997
GOTERM_BP_DIRECT	GO:0050852~T cell receptor signaling pathway	29	2.40265	1.14515e-06	PSMB7, PSMB6, PSMB2, PSMD1, PSMD2, ZAP70, PSMD3, PSMD4, PSMD6, PSMD7, PSMD8, RPS27A, SKP1, PSMA1, PSMC6, PSMD14, PSMC5, PSMD13, PSMC4, PSME1, PSMD12, PSMA5, PSMC3, PSME2, PSMD11, PSMA4, PSMC2, PSMC1, PSME3	1174	148	16792	2.80266	0.00378214	6.1116e-05	0.00208453
INTERPRO	IPR018181:Heat shock protein 70, conserved site	9	0.74565	1.18166e-06	HSPA1L, HSPH1, HSPA2, HSPA4L, HSPA4, HSPA1B, HSPA5, HSPA8, HSPA9	1189	15	18559	9.36535	0.00228037	0.000108707	0.00202343
INTERPRO	IPR027413:GroEL-like equatorial domain	9	0.74565	1.18166e-06	CCT7, CCT5, TCP1, CCT4, CCT8, CCT2, HSPD1, CCT3, CCT6A	1189	15	18559	9.36535	0.00228037	0.000108707	0.00202343
INTERPRO	IPR013126:Heat shock protein 70 family	9	0.74565	1.18166e-06	HSPA1L, HSPH1, HSPA2, HSPA4L, HSPA4, HSPA1B, HSPA5, HSPA8, HSPA9	1189	15	18559	9.36535	0.00228037	0.000108707	0.00202343
GOTERM_BP_DIRECT	GO:0075733~intracellular transport of virus	16	1.3256	1.22702e-06	XPO1, NUP153, NUP160, RAN, NUP93, NUP85, NUP188, NUP62, NUP205, NUP107, KPNA4, KPNA3, KPNA2, KPNB1, RPS27A, KPNA1	1174	51	16792	4.48729	0.00405199	6.44459e-05	0.00223356
GOTERM_CC_DIRECT	GO:0005793~endoplasmic reticulum-Golgi intermediate compartment	18	1.4913	1.23109e-06	P4HB, HMGB1, KIAA0368, PDIA6, SERPINH1, GJB2, GBF1, TMED2, TMED3, COPB1, CNIH4, TMED1, SURF4, TMED10, HSPA5, UGGT2, UGGT1, TRAPPC2	1194	68	18224	4.0402	0.000920432	1.73745e-05	0.00187302
UP_KEYWORDS	Alternative splicing	701	58.0779	1.24002e-06	RPL18, RPL17, CDIPT, RPL13, OSMR, PPP2R5D, RPL15, XRCC6, STRN, SYNCRIP, INTS3, SART3, SSR1, CTNNB1, DHX38, PGAM5, RPLP0, SERPINE1, RPLP1, WDR77, LUC7L2, DHX36, RPL11, PTBP3, OGT, RPL12, DHX30, LUC7L3, CCAR2, H1F0, BSG, OPA1, PTBP1, GRIN2A, MTPAP, EXD2, SKP1, CTNNA1, NME2, TRAPPC9, PTRF, KIAA1524, PRKRIP1, SURF4, ADSL, FLII, ARL8B, EIF2AK2, MYBBP1A, TRAPPC3, TRAPPC2, RAD23B, HSD17B10, AHCY, GNAI2,…	1207	10587	20581	1.12903	0.000557852	1.29768e-05	0.00175919
GOTERM_BP_DIRECT	GO:0006607~NLS-bearing protein import into nucleus	11	0.91135	1.31424e-06	IPO4, IPO5, RANBP6, KPNA6, KPNA4, TNPO2, KPNA3, KPNB1, KPNA2, TNPO1, KPNA1	1174	23	16792	6.84068	0.00433939	6.79482e-05	0.00239233
GOTERM_CC_DIRECT	GO:0034663~endoplasmic reticulum chaperone complex	8	0.6628	1.32308e-06	P4HB, HSP90B1, PPIB, DNAJB11, SDF2L1, DNAJC10, PDIA6, HSPA5	1194	11	18224	11.1004	0.000989176	1.8327e-05	0.00201298
GOTERM_BP_DIRECT	GO:0070126~mitochondrial translational termination	21	1.73985	1.40511e-06	MRPS27, MRPS26, MRPS35, MRPS34, MRPS15, MRPS28, MRPS14, MRPS23, MRPS22, MRPL9, MRPS6, MRPS31, MRPL11, MRPL12, MRPS18B, MRPS9, PTCD3, MRPL19, MRPL49, MRPL47, DAP3	1174	86	16792	3.49265	0.00463873	7.15285e-05	0.00255774
UP_KEYWORDS	Neurodegeneration	40	3.314	1.41476e-06	FUS, HK1, ITM2B, STUB1, KARS, PFN1, SQSTM1, ATXN10, TARDBP, NT5C2, DYNC1H1, MARS, INF2, SPTLC1, OPA1, RARS2, AIFM1, AARS, MTPAP, GARS, LMNA, ERLIN2, EEF2, AFG3L2, HNRNPA1, DCTN1, KIF1C, EIF4G1, ATXN2, VCP, HSPB8, PCNA, CTSD, HSPB1, TUBA4A, DNAJB2, GNB4, HSPD1, MATR3, PRPS1	1207	293	20581	2.32783	0.000636438	1.4469e-05	0.00200709
SMART	SM00864:SM00864	11	0.91135	1.47695e-06	TUBB, TUBA8, TUBB2A, TUBA4A, TUBB6, TUBA1A, TUBA1B, TUBB3, TUBA1C, TUBB4A, TUBB4B	678	24	10057	6.79861	0.000518275	6.47991e-05	0.00202083
INTERPRO	IPR001751:S100/Calbindin-D9k, conserved site	11	0.91135	1.49798e-06	S100A4, S100A6, HRNR, S100A8, S100A7, FLG, S100A9, S100A11, S100A10, S100A1, S100A2	1189	25	18559	6.86792	0.00288992	0.000131542	0.00256508
INTERPRO	IPR003008:Tubulin/FtsZ, GTPase domain	11	0.91135	1.49798e-06	TUBB, TUBA8, TUBB2A, TUBA4A, TUBB6, TUBA1A, TUBA1B, TUBB3, TUBA1C, TUBB4A, TUBB4B	1189	25	18559	6.86792	0.00288992	0.000131542	0.00256508
UP_KEYWORDS	Leukodystrophy	11	0.91135	1.54951e-06	AIMP1, LMNB1, RARS, POLR1C, HSPD1, EIF2B2, EIF2B1, EIF2B3, EIF2B4, TUBB4A, EIF2B5	1207	27	20581	6.94685	0.000697036	1.5495e-05	0.00219826
GOTERM_BP_DIRECT	GO:0006417~regulation of translation	16	1.3256	1.6139e-06	MAGOH, RBM3, S100A9, RPL38, CASC3, DDX6, ATXN2, TYMS, PA2G4, EIF4E, TSC1, RBM8A, PTCD3, RPS14, CDC123, EIF2B4	1174	52	16792	4.401	0.00532617	8.09119e-05	0.00293779
GOTERM_MF_DIRECT	GO:0042826~histone deacetylase binding	23	1.90555	1.67857e-06	HSP90AB1, RBBP4, HSP90AA1, HIST1H1B, PHB, MTA2, YWHAB, AKAP8L, HSPA1B, YWHAE, TCF21, SFPQ, RAC1, NUDT21, HNRNPD, DHX36, DDX20, AKAP8, TOP2B, PARP1, TOP2A, KPNA2, PHF6	1181	102	16881	3.22312	0.00177268	5.91399e-05	0.00267079
[truncated: 1,080 more rows]

## Sheet: Table - Interacting
ID	Gene Name	Species	BBID	BIOCARTA	COG_ONTOLOGY	GOTERM_BP_DIRECT	GOTERM_CC_DIRECT	GOTERM_MF_DIRECT	INTERPRO	KEGG_PATHWAY	OMIM_DISEASE	PIR_SUPERFAMILY	SMART	UP_KEYWORDS	UP_SEQ_FEATURE
[truncated: 1,207 more rows]

[truncated: 3 more sheets: Clustering - Connecting, Chart - Connecting, Table - Connecting]
