# Supplementary material for: Network-Guided Discovery of Influenza Virus Replication Host Factors
Source: mBio. 2018 Dec 18;9(6):e02002-18. doi: 10.1128/mBio.02002-18 (PMC6299219; doi:10.1128/mBio.02002-18)
Supplement: TABLE S4 [file mbo006184214st4.xlsx]

## Sheet: Sheet1
Effects of siRNAs Targeting Connecting Proteins on Virus Production. Connecting proteins are labeled as high or low betweenness (column B) to allow for topology considerations.
siRNA Product Name	Protein Betweenness Category (Highest or Lowest)	Protein Symbol	Gene ID	Uniprot	Average log fold-change in virus titers compared to control	Average Fold Change in Viability	P-value (t-test)	Holm-adjusted P-value	Hit (positive:1, negative:0)	qPCR (positive:1, negative:0)
Hs_ABHD10_1	Lowest	ABHD10	55347	Q9NUJ1	-0.396333	1.04976	0.0368487	1	0
Hs_ABHD10_2	Lowest	ABHD10	55347	Q9NUJ1	-1.05714	1.04277	5.7464e-08	4.9419e-06	0
Hs_ACVR2B_1	Lowest	ACVR2B	93	Q13705	-0.469385	0.767631	0.0135855	0.570592	0
Hs_ACVR2B_3	Lowest	ACVR2B	93	Q13705	-0.194788	0.84353	0.30364	1	0
Hs_BCL6_1	Highest	BCL6	604	P41182	-2.32025	0.902184	2.44467e-27	3.03139e-25	1	1
Hs_ACVRL1_6	Lowest	ACVRL1	94	P37023	-2.50555	0.570718	NA	NA	NA
Hs_ANKRD44_2	Lowest	ANKRD44	91526	Q8N8A2	-1.92518	1.06763	1.43204e-20	1.67549e-18	0
Hs_ANKRD44_5	Lowest	ANKRD44	91526	Q8N8A2	0.596492	0.882898	0.00176128	0.0986316	0
Hs_CCDC85B_2	Highest	CCDC85B	11007	Q15834	-2.04872	0.973162	1.20846e-22	1.43807e-20	1	1
Hs_ATP6V1E1_6	Lowest	ATP6V1E1	529	P36543	0.348612	1.04685	0.0656571	1	0
Hs_BCAS1_5	Lowest	BCAS1	8537	O75363	0.235883	1.14261	0.211898	1	0
Hs_BCAS1_6	Lowest	BCAS1	8537	O75363	-0.769132	0.895846	6.23994e-05	0.00436796	0
Hs_BCL6_5	Highest	BCL6	604	P41182	-0.695169	0.820364	0.000284313	0.0179117	0
Hs_CREBBP_6	Highest	CREBBP	1387	Q92793	-3.23528	1.07065	1.00474e-43	1.44682e-41	1	1
Hs_CCDC85B_1	Highest	CCDC85B	11007	Q15834	0.179697	0.936728	0.341091	1	0
Hs_EP300_10	Highest	EP300	2033	P78369	-2.75487	0.761365	4.4044e-35	5.81381e-33	1	1
Hs_ITGB2_1	Highest	ITGB2	3689	P05107	-3.02052	0.960846	7.25421e-40	1.00834e-37	1	1
Hs_PLSCR1_3	Highest	PLSCR1	5359	O15162	-2.25127	1.01181	5.37798e-27	6.61492e-25	1	1
Hs_CHGB_6	Lowest	CHGB	1114	P05060	0.812089	1.01555	2.41848e-05	0.00174131	0
Hs_CHGB_7	Lowest	CHGB	1114	P05060	-0.919678	0.907707	1.98745e-06	0.000155021	0
Hs_COL1A1_5	Highest	COL1A1	1277	P02452	-0.696486	1.05144	0.000277034	0.0177301	0
Hs_COL1A1_6	Highest	COL1A1	1277	P02452	-0.246602	0.963533	0.192975	1	0
Hs_CREBBP_2	Highest	CREBBP	1387	Q92793	-0.126538	0.785925	0.504052	1	0
Hs_RB1_5	Highest	RB1	5925	P06400	-2.82523	0.990629	3.44145e-37	4.61154e-35	1	1
Hs_DAPK3_3	Lowest	DAPK3	1613	O43293	-1.66195	0.609005	2.48431e-16	2.65822e-14	0
Hs_RB1_7	Highest	RB1	5925	P06400	-4.24956	1.00493	1.40111e-61	2.10167e-59	1	1
Hs_DDX56_1	Highest	DDX56	54606	Q9NY93	-1.23915	0.91993	3.10829e-10	2.85963e-08	0
Hs_DDX56_3	Highest	DDX56	54606	Q9NY93	-1.36258	0.882361	6.63922e-12	6.37365e-10	0
Hs_DVL2_1	Highest	DVL2	1856	O14641	0.229816	0.808851	0.223835	1	0
Hs_DVL2_2	Highest	DVL2	1856	O14641	0.213701	0.930968	0.25787	1	0
Hs_RELA_5	Highest	RELA	5970	Q04206	-2.57869	0.932082	8.53238e-33	1.11774e-30	1	1
Hs_EP300_3	Highest	EP300	2033	P78369	-0.281449	0.706758	0.137486	1	0
Hs_ERO1L_5	Lowest	ERO1L	30001	Q96HE7	-0.688305	0.838428	0.000325291	0.020168	0
Hs_ERO1L_6	Lowest	ERO1L	30001	Q96HE7	-0.380152	0.909809	0.0451917	1	0
Hs_ESR1_8	Highest	ESR1	2099	P03372	-0.576563	1.03333	0.00250794	0.136769	0
Hs_ESR1_1	Highest	ESR1	2099	P03372	-1.39988	0.96208	1.98651e-12	1.94678e-10	0
Hs_EWSR1_12	Highest	EWSR1	2130	Q01844	-1.32381	0.703121	2.27851e-11	2.1418e-09	0
Hs_EWSR1_4	Highest	EWSR1	2130	Q01844	-0.565775	0.96227	0.00300889	0.156462	0
Hs_FAM122B_1	Lowest	FAM122B	159090	Q7Z309	-0.410973	0.77696	0.030474	1	0
Hs_SHC1_9	Highest	SHC1	6464	P29353	-4.00187	0.809108	1.56016e-57	2.32464e-55	1	1
Hs_SMAD4_4	Highest	SMAD4	4089	Q13485	-2.82948	0.7868	2.89002e-37	3.90153e-35	1	1
Hs_FBXL5_3	Lowest	FBXL5	26234	Q9UKA1	0.817556	1.07015	2.14095e-05	0.0015629	0
Hs_FBXO33_5	Lowest	FBXO33	254170	Q7Z6M2	-0.507761	1.04356	0.00765042	0.35957	0
Hs_FBXO33_1	Lowest	FBXO33	254170	Q7Z6M2	-0.314351	0.914204	0.0972996	1	0
Hs_FCGRT_1	Lowest	FCGRT	2217	P55899	-0.472849	1.06683	0.0129175	0.555452	0
Hs_SUMO2_2	Highest	SUMO2	6613	P61956	-3.1649	0.94275	3.28505e-43	4.69761e-41	1	1
Hs_FCRL3_1	Lowest	FCRL3	115352	Q96P31	-0.427598	0.955933	0.0244124	1	0
Hs_TRAF2_5	Highest	TRAF2	7186	Q12933	-2.17802	0.967946	1.02929e-25	1.24544e-23	1	1
Hs_FN1_6	Highest	FN1	2335	P02751	-0.757257	0.830362	8.02441e-05	0.00537636	0
Hs_FN1_7	Highest	FN1	2335	P02751	-0.572114	1.0643	0.00270441	0.143334	0
Hs_FYN_5	Highest	FYN	2534	P06241	0.33681	0.936739	0.0752558	1	0
Hs_FYN_7	Highest	FYN	2534	P06241	-0.0106329	0.953345	0.956308	1	0
Hs_GRB2_5	Highest	GRB2	2885	P62993	-0.84695	0.833951	1.11427e-05	0.000857989	0
Hs_GRB2_8	Highest	GRB2	2885	P62993	-1.04379	0.635868	8.23538e-08	7.00007e-06	0
Hs_H2AFX_1	Highest	H2AFX	3014	0	-0.501459	0.635231	0.00842692	0.387638	0
Hs_H2AFX_3	Highest	H2AFX	3014	0	0.634253	0.953731	0.000895709	0.0537425	0
Hs_HDAC1_6	Highest	HDAC1	3065	Q13547	0.970991	0.920692	5.44535e-07	4.42897e-05	0
Hs_HDAC1_1	Highest	HDAC1	3065	Q13547	-0.763382	0.945017	7.05083e-05	0.00479456	0
Hs_ICAM2_1	Lowest	ICAM2	3384	P13598	-1.85567	0.938601	2.00096e-19	2.32111e-17	0
Hs_ICAM2_5	Lowest	ICAM2	3384	P13598	-0.608699	0.940517	0.00143494	0.0832264	0
Hs_ICT1_3	Highest	ICT1	3396	Q14197	-1.67375	1.00618	1.62655e-16	1.75667e-14	0	1
Hs_ICT1_4	Highest	ICT1	3396	Q14197	0.253905	0.793605	0.17918	1	0
Hs_IKBKG_5	Highest	IKBKG	8517	Q9Y6K9	-1.72159	0.768365	2.87965e-17	3.16761e-15	0
Hs_IKBKG_6	Highest	IKBKG	8517	Q9Y6K9	-0.369944	0.756551	0.0512395	1	0
Hs_ITGB2_6	Highest	ITGB2	3689	P05107	-0.490016	0.905288	0.0100199	0.450896	0
Hs_UBA52_5	Highest	UBA52	7311	0	-2.85698	0.816436	9.3634e-38	1.27342e-35	1	1
Hs_HTATIP_8	Highest	KAT5	10524	Q92993	0.195344	0.804102	0.300856	1	0
Hs_HTATIP_2	Highest	KAT5	10524	Q92993	-1.44331	1.01025	4.75664e-13	4.70908e-11	0
Hs_KRTAP4-12_2	Highest	KRTAP4-12	83755	Q9BQ66	-0.253269	0.919305	0.181242	1	0
Hs_KRTAP4-12_5	Highest	KRTAP4-12	83755	Q9BQ66	-2.55234	1.214	1.88408e-31	2.43046e-29	1	0
Hs_LDB2_10	Lowest	LDB2	9079	O43679	0.341929	0.916679	0.0709596	1	0
Hs_LDB2_11	Lowest	LDB2	9079	O43679	-0.842096	1.01135	1.2453e-05	0.00094268	0
Hs_MAP3K3_5	Highest	MAP3K3	4215	Q99759	-0.273093	0.984088	0.149508	1	0
Hs_MAP3K3_6	Highest	MAP3K3	4215	Q99759	-1.79464	0.720329	1.96056e-18	2.23504e-16	0
Hs_MCM3AP_5	Lowest	MCM3AP	8888	O60318	-3.70309	0.873464	5.04783e-52	7.36983e-50	1	0
Hs_MCM3AP_6	Lowest	MCM3AP	8888	O60318	-1.5335	0.728908	2.25821e-14	2.34854e-12	0
Hs_MDFI_2	Highest	MDFI	4188	Q99750	-1.11456	0.898898	1.17828e-08	1.0251e-06	0
Hs_MDFI_3	Highest	MDFI	4188	Q99750	-1.22331	0.627718	5.00609e-10	4.55555e-08	0
Hs_MMP1_1	Lowest	MMP1	4312	P03956	-0.0715937	0.932947	0.705814	1	0
Hs_MMP1_12	Lowest	MMP1	4312	P03956	-1.4614	0.947001	2.60265e-13	2.62868e-11	0
Hs_MYH4_5	Lowest	MYH4	4622	Q9Y623	0.305842	0.864862	0.0931485	1	0
Hs_MYH4_6	Lowest	MYH4	4622	Q9Y623	-1.71825	1.01941	6.14179e-18	6.81739e-16	0
Hs_MYT1_1	Lowest	MYT1	4661	Q01538	-1.09227	0.869267	8.62133e-09	7.58677e-07	0
Hs_MYT1_2	Lowest	MYT1	4661	Q01538	-0.521688	0.864411	0.00472547	0.231548	0
Hs_NXT1_2	Lowest	NXT1	29107	Q9UKK6	0.556204	0.793615	0.0024867	0.136769	0
Hs_NXT1_3	Lowest	NXT1	29107	Q9UKK6	-1.72216	0.967622	5.30617e-18	5.94291e-16	0
Hs_PARP11_3	Lowest	PARP11	57097	Q9NR21	0.75887	0.823844	4.33625e-05	0.00307874	0
Hs_PARP11_6	Lowest	PARP11	57097	Q9NR21	0.258482	0.915835	0.15515	1	0
Hs_PCYT1B_5	Lowest	PCYT1B	9468	Q9Y5K3	0.956649	0.803871	3.43519e-07	2.85121e-05	0
Hs_PCYT1B_6	Lowest	PCYT1B	9468	Q9Y5K3	-1.09532	0.761228	7.891e-09	7.02299e-07	0
Hs_PER2_10	Lowest	PER2	8864	O15055	-1.41587	0.869258	3.06995e-13	3.06995e-11	0
Hs_PER2_11	Lowest	PER2	8864	O15055	-0.625971	0.859617	0.000729233	0.0444832	0
Hs_VHL_5	Highest	VHL	7428	Q14872	-4.53801	0.858189	3.6151e-66	5.45879e-64	1	1
Hs_PKMYT1_3	Lowest	PKMYT1	9088	Q99640	-1.44467	0.860925	1.1463e-13	1.16923e-11	0
Hs_PLK1_6	Highest	PLK1	5347	P53350	-2.33293	0.401696	NA	NA	NA
Hs_PLK1_7	Highest	PLK1	5347	P53350	-0.864176	0.525079	NA	NA	NA
Hs_WDR48_4	Highest	WDR48	57599	Q8TAF3	-2.38967	0.969056	1.94887e-29	2.43609e-27	1	1
Hs_PLSCR1_4	Highest	PLSCR1	5359	O15162	-0.679418	1.08903	0.00025296	0.0164424	0
Hs_POLD3_5	Lowest	POLD3	10714	Q15054	-0.108879	0.804183	0.556381	1	0
Hs_POLD3_6	Lowest	POLD3	10714	Q15054	0.00567305	0.882912	0.968626	1	0
Hs_ACVRL1_5	Lowest	ACVRL1	94	P37023	-2.4527	0.764314	1.11996e-29	1.42234e-27	1	1
Hs_PTOV1_1	Lowest	PTOV1	53635	Q86YD1	-2.2138	0.52976	NA	NA	NA
Hs_RAB8A_5	Highest	RAB8A	4218	P61006	-0.528616	0.825786	0.00420818	0.210409	0
Hs_RAB8A_1	Highest	RAB8A	4218	P61006	-2.86411	0.95968	6.98882e-38	9.57468e-36	1	0
Hs_ATP6V1E1_4	Lowest	ATP6V1E1	529	P36543	-3.81297	1.10775	6.09374e-54	8.9578e-52	1	1
Hs_CCT6B_1	Lowest	CCT6B	10693	Q92526	-3.98328	0.812266	6.91978e-57	1.02413e-54	1	1
Hs_CCT6B_11	Lowest	CCT6B	10693	Q92526	-2.14128	1.02395	3.16717e-24	3.8006e-22	1	1
Hs_RELA_7	Highest	RELA	5970	Q04206	-1.64629	0.959051	8.80024e-17	9.59226e-15	0
Hs_RPRM_3	Lowest	RPRM	56475	Q9NS64	-2.39268	0.798766	1.72414e-29	2.17242e-27	1	0
Hs_RPRM_4	Lowest	RPRM	56475	Q9NS64	0.354354	0.874315	0.0521437	1	0
Hs_RPS6KB2_5	Lowest	RPS6KB2	6199	Q9UBS0	-1.34853	0.691	2.94514e-12	2.85679e-10	0
Hs_RPS6KB2_6	Lowest	RPS6KB2	6199	Q9UBS0	-0.238686	0.870406	0.1945	1	0
Hs_RQCD1_5	Lowest	RQCD1	9125	Q92600	0.272939	0.960262	0.133554	1	0
Hs_RQCD1_6	Lowest	RQCD1	9125	Q92600	-0.942478	1.0875	5.40118e-07	4.42897e-05	0
Hs_SFN_5	Highest	SFN	2810	0	-1.21734	0.973261	1.99891e-10	1.85898e-08	0
Hs_SFN_6	Highest	SFN	2810	0	-4.62271	0.536128	NA	NA	NA
Hs_SHC1_11	Highest	SHC1	6464	P29353	-0.408711	0.769868	0.0264689	1	0
Hs_DAPK3_6	Lowest	DAPK3	1613	O43293	-3.23923	0.89885	8.53612e-44	1.23774e-41	1	1
Hs_SIT_4	Lowest	SIT1	27240	Q9Y3P8	-0.682971	0.795954	0.000235203	0.0155234	0
Hs_SIT1_1	Lowest	SIT1	27240	Q9Y3P8	-1.91668	1.11115	3.18242e-21	3.75526e-19	0
Hs_SLA_1	Lowest	SLA	6503	Q13239	-0.188969	0.976716	0.304815	1	0
Hs_SLA_3	Lowest	SLA	6503	Q13239	-0.74319	1.10033	6.5554e-05	0.00452323	0
Hs_SLC2A4_1	Lowest	SLC2A4	6517	P14672	-4.77127	0.436521	NA	NA	NA
Hs_SLC2A4_2	Lowest	SLC2A4	6517	P14672	-1.73393	0.765757	3.41639e-18	3.86052e-16	0
Hs_SMAD3_1	Highest	SMAD3	4088	P84022	-0.925602	0.686892	8.37621e-07	6.70097e-05	0
Hs_SMAD3_3	Highest	SMAD3	4088	P84022	0.461797	0.768238	0.0117061	0.515068	0
Hs_SMAD4_1	Highest	SMAD4	4089	Q13485	0.495277	0.984725	0.00693011	0.332645	0
Hs_FAM122B_2	Lowest	FAM122B	159090	Q7Z309	-3.01121	0.82421	1.06734e-39	1.47293e-37	1	1
Hs_SMARCAD1_5	Lowest	SMARCAD1	56916	Q9H4L7	0.276906	1.08606	0.128057	1	0
Hs_FBXL5_1	Lowest	FBXL5	26234	Q9UKA1	-2.46934	0.950893	5.67178e-30	7.25988e-28	1	1
Hs_SRC_10	Highest	SRC	6714	P1293	0.409045	0.941414	0.0252687	1	0
Hs_SRC_6	Highest	SRC	6714	P1293	-0.265388	0.734752	0.149079	1	0
Hs_SUMO2_1	Highest	SUMO2	6613	P61956	-0.586025	0.950742	0.00153907	0.0877272	0
Hs_FCGRT_4	Lowest	FCGRT	2217	P55899	-2.22753	0.913745	1.02031e-25	1.24478e-23	1	1
Hs_TGFB1_5	Highest	TGFB1	7040	P01137	-1.01186	0.851707	8.38104e-08	7.04008e-06	0
Hs_TGFB1_6	Highest	TGFB1	7040	P01137	-1.50735	0.99051	1.29536e-14	1.36013e-12	0
Hs_TRAF2_4	Highest	TRAF2	7186	Q12933	-0.351325	0.806295	0.0562263	1	0
Hs_FCRL3_2	Lowest	FCRL3	115352	Q96P31	-3.05871	0.821249	1.49041e-40	2.10147e-38	1	1
Hs_TTF2_5	Lowest	TTF2	8458	Q9UNY4	-1.57772	0.845639	1.06074e-15	1.12438e-13	0
Hs_TTF2_6	Lowest	TTF2	8458	Q9UNY4	-0.814819	0.805827	1.28909e-05	0.000953924	0
Hs_SAE2_1	Lowest	UBA2	10054	Q9UBT2	-1.48463	1.05037	2.87096e-14	2.95709e-12	0
Hs_SAE2_2	Lowest	UBA2	10054	Q9UBT2	-0.381579	0.668053	0.0381845	1	0
Hs_PKMYT1_2	Lowest	PKMYT1	9088	Q99640	-2.77197	0.964829	3.05926e-36	4.06882e-34	1	1
Hs_UBA52_2	Highest	UBA52	7311	0	-4.18567	0.573522	NA	NA	NA
Hs_UBB_1	Highest	UBB	7314	0	-0.191252	0.994457	0.298979	1	0
Hs_UBB_5	Highest	UBB	7314	0	-1.29531	0.955855	1.68137e-11	1.5973e-09	0
Hs_UBC_1	Highest	UBC	7316	0	-1.15199	1.13329	1.47679e-09	1.32911e-07	0
Hs_UBC_2	Highest	UBC	7316	0	-1.79524	0.856988	3.38156e-19	3.8888e-17	0
Hs_PTOV1_5	Lowest	PTOV1	53635	Q86YD1	-3.03522	0.885631	6.39985e-41	9.08779e-39	1	1
Hs_VHL_3	Highest	VHL	7428	Q14872	0.107967	0.841014	0.548708	1	0
Hs_WDR48_2	Highest	WDR48	57599	Q8TAF3	0.401185	0.794952	0.0281705	1	0
Hs_SMARCAD1_1	Lowest	SMARCAD1	56916	Q9H4L7	-2.5379	0.888863	4.54397e-32	5.90717e-30	1	1
Hs_YAF2_13	Lowest	YAF2	10138	Q8IY57	-0.535404	0.872389	0.00375201	0.191353	0
Hs_YAF2_14	Lowest	YAF2	10138	Q8IY57	-0.906765	0.932641	1.35763e-06	0.000107253	0
Hs_ZCCHC10_5	Lowest	ZCCHC10	54819	Q8TBK6	-0.0344761	0.919773	0.856608	1	0
Hs_ZCCHC10_6	Lowest	ZCCHC10	54819	Q8TBK6	-2.97694	0.847108	6.90572e-40	9.66801e-38	1	1
