# Supplementary material for: Network-Guided Discovery of Influenza Virus Replication Host Factors
Source: mBio. 2018 Dec 18;9(6):e02002-18. doi: 10.1128/mBio.02002-18 (PMC6299219; doi:10.1128/mBio.02002-18)
Supplement: TABLE S5 [file mbo006184214st5.xls]

## Sheet: Table 1
List of genes identified in 6 independent genome-wide screens.
Gene symbol
AAGAB
AATK
ABCB10
ABCC6
ABCC10
ABCD1
ACACA
ACAP2
ACE2
ACOX1
ACP2
ACRC
ACSL1
ACSL4
ACTC1
ACTN2
ACVR1C
ACVR2A
ADAM8
ADAM20
ADAMTS1
ADAMTS2
ADAMTSL4
ADAP1
ADAT1
ADCY7
ADRA1B
ADRB2
ADRBK2
AFF2
AGAP4
AGTRAP
AHCY
AHCYL1
AHNAK2
AHR
AIG1
AKAP11
AKAP13
AKT1
AKT3
AKTIP
ALAS1
ALG6
ALG10
ALPK2
AMHR2
AMMECR1
AMN
AMOTL1
AMOTL2
ANAPC2
ANGPTL3
ANKK1 (includes EG:255239)
ANKMY2
ANKRD7
ANKS6
ANKS1A
ANPEP
AP2B1
AP2M1
APBA3
APBB1IP
APC
APC2
APOA1
APOA5
APOBEC3G
APOL6
APP
AQP4
AQR
ARAF
ARCN1
ARD1A
ARID1B
ARL4A
ARMCX5
ARNT
ARTN
ASAH1
ASPA
ATCAY
ATF1
ATF2
ATF4
ATG16L1
ATP13A1
ATP1A2
ATP1A3
ATP2C1
ATP5B
ATP5C1
ATP5F1
ATP5I
ATP6AP1
ATP6AP2
ATP6V0B
ATP6V0C
ATP6V0D1
ATP6V0E2
ATP6V1A
ATP6V1B2
ATP6V1G1
AXIN1
B2M
B3GALT2
B3GNT7
B4GALT2
BACE1
BACH1
BACH2 (includes EG:60468)
BAIAP2
BAIAP3 (includes EG:8938)
BANP
BARHL2
BCL2
BCL3
BCL10
BCR
BHLHE40
BID
BIRC8
BLNK
BMPR2
BMPR1A
BMPR1B
BPTF
BRPF1
BRWD3
BST2
BTBD8 (includes EG:284697)
BTG1
BUB3
BUB1B
BZRAP1
C10ORF57
C11ORF60
C11ORF82
C12ORF5
C12ORF47
C14ORF28
C14ORF109
C14ORF166
C14ORF169
C16ORF72
C19ORF20
C19ORF29
C1GALT1
C1ORF55
C1ORF94
C1ORF159
C1ORF222
C1S
C20ORF54
C20ORF111
C21ORF7
C21ORF33
C21ORF82
C21ORF91
C21ORF121
C22ORF15
C2ORF42
C2ORF69
C4ORF32
C5ORF38
C5ORF45
C6ORF62
CA13
CABC1
CABIN1
CACNA1A
CACNA1G
CACNB1
CACNB3
CACNB4
CACNG1
CACNG4
CACNG7
CAD
CADM1
CADM2
CALCOCO1
CALCOCO2
CALM2
CALML3
CAMK2B
CAMK2G
CANT1
CAPN6
CARD10
CARD16
CASP3
CASP9
CBLL1
CBX2
CCDC78
CCDC74A (includes EG:90557)
CCDC74B
CCL2
CCL3
CCL13
CCL26 (includes EG:10344)
CCNB3
CCNL1
CCRK
CCRN4L
CCT6A
CD47
CD48
CD58
CD81
CD83
CD3EAP
CDC2
CDC42BPA
CDC42BPB
CDH11
CDK4
CDK10
CDK5RAP2
CDKL5
CDKN1B
CDKN2AIP
CDKN2C
CEACAM7
CEBPA
CEBPD
CEL
CFLAR
CH25H
CHAC1
CHAF1A
CHM
CHMP6
CHMP2B
CHRM1
CHST5
CHUK
CIRBP
CISH
CIT
CKS1B
CLCF1
CLEC2B
CLIC4
CLIP1
CLK1
CLK3
CLK4
CLN5
CLNS1A
CLOCK
CLSTN3
CLU
CLUAP1
CNGB1
CNNM1
CNOT3
CNOT10
CNP
CNRIP1
CNTN5
COL1A1
COL2A1
COPA
COPB1
COPB2
COPE
COPG
COPS6
COPZ1
COPZ2 (includes EG:51226)
COX5A
COX6A1
CPLX1
CPN2
CPSF4
CRADD
CRAMP1L
CREB1
CREB3
CREBL2
CRHR1
CRKRS
CRLS1
CRNKL1
CRY2
CRYAA
CSE1L
CSF2
CSK
CSMD3 (includes EG:114788)
CSNK1A1
CSNK1A1L
CSNK1E
CSNK1G2
CSNK2A2
CTBP1
CTDSPL
CTH
CTNNB1
CTNNBIP1
CTNNBL1
CTSG
CTSW
CUL1
CUTC
CWC22
CX3CL1
CXCL1
CXCL9
CXCL10
CXCR6 (includes EG:10663)
CXORF21
CXORF59
CXORF40A
CYB5R4
CYCS (includes EG:54205)
CYLD
CYP17A1
CYP2J2
CYP2U1
CYTH2
DAAM1
DAAM2
DAP
DAP3
DAPK3
DAPK2 (includes EG:23604)
DAXX
DBT
DCLK1
DCLK2
DCLRE1A
DCLRE1B
DCLRE1C
DCP2
DDAH1
DDX17
DDX58
DEDD2
DENND1B
DERL3
DFFB
DGKD (includes EG:8527)
DGKQ
DHCR7
DHCR24
DHRS2 (includes EG:10202)
DHX8
DIO1
DKK1
DLG2
DLG5
DLX2
DMAP1
DMD
DMXL2
DNAJB9
DPF2
DPYD
DSC3
DSP
DTX2
DTX3
DUPD1
DUSP1
DUSP3
DUSP5
DUSP6
DVL3
DYNC1I1
DYRK1A
DYRK1B
E2F1
E2F3
EAF2
EEF1A1
EFTUD2
EGR2
EGR3
EIF5
EIF2AK2
EIF2AK3
EIF2AK4
EIF2S1
EIF2S2
EIF3A
EIF3B
EIF3C
EIF3D
EIF3F
EIF3G
EIF3H
EIF3I (includes EG:8668)
EIF4A2
EIF4A3 (includes EG:9775)
ELK1
ENG
ENTPD8
EP300
EPHA4
EPHA7
EPHB2
EPHB4
EPHB6
EPRS
EPS8L3
ERC1
ERCC4
ERLIN2
ERN2
ESAM
ETHE1
ETS1
EVC2
EXT1
F13A1
F2R
FADS2
FAM104B
FAM117A
FAM135A
FAM13B
FAM13C
FAM173A
FAM35A (includes EG:54537)
FAM38A
FASN
FASTKD2
FAU
FBXL5
FBXL17
FBXO22
FBXO34
FBXO44
FBXW2
FBXW10 (includes EG:10517)
FCGR2A
FCHO2
FGF19 (includes EG:9965)
FGFR1
FGFR2
FGFR4
FHIT
FHOD1
FHOD3 (includes EG:80206)
FKBP5
FKBP8
FKBP9
FKBP1B
FLNC
FLRT2
FLT3
FLT4
FMR1
FN3KRP
FNDC3B
FNTB
FOLH1
FOS
FOSL1
FOXA1
FOXE1
FOXI1
FOXJ2
FOXN1
FOXQ1
FPR1
FREM2
FRK
FRMD8
FSCN1
FUS
FXYD3
FZD5
FZD8
G6PC3
G6PD
GABBR1
GABPA
GADD45G
GAK
GCAT
GCLC
GDF10
GDF15
GDPD5
GGTLC2
GINS2
GJA3
GJA8
GLCE
GMEB1
GNA12
GNL3L (includes EG:54552)
GNRH2
GOLGA3
GOLGA4
GOLGB1
GON4L
GOPC
GPD2
GPKOW
GPR56
GPR62
GPR146
GPR137B
GRB2
GRIN2C
GRK5
GRK6
GSK3A
GSK3B
GSN
GSR
GSTM4
GTF2H3
GTF3C2
GTPBP2
GYS1
H2AFV
HAND2
HAUS4
HCCS
HDAC3
HEATR1
HEATR7A (includes EG:727957)
HECTD1
HECTD3
HERC4
HERC6
HERPUD1
HIC1
HIPK1
HIPK2
HIPK3
HIST1H1T
HIST1H2AC
HIST1H2BN
HIST2H3C
HIST3H3 (includes EG:8290)
HK2
HLA-A
HLA-B
HLA-F
HLA-G
HMGA1
HMGA2
HMGCR
HNRNPU
HOXC12
HPGD
HPS6
HPSE
HRAS
HRK
HSF4
HSP90AA1
HSPA5
HSPA8
HSPA4L
HSPB8
HSPD1
HSPH1
HTR2A
HUNK
ICAM1
IDO1
IFI16
IFI35
IFIT2
IFIT5
IFITM2
IFITM3
IFNA7
IFNAR2
IFNB1
IFNGR2
IGFBP6
IGSF1
IK
IKBKB
IKBKE
IKBKG
IKZF3
IL24
IL27
IL33
IL15RA
IL17RA
IL1A
IL1F9
IL1F10
IL1RAP
IL1RN
IL31RA
IL5RA
IL9R
ILKAP
INCA1
ING1
ING3
INMT
INPPL1
INTS5
INTS6
INTS12
IP6K2
IQCB1
IQGAP1
IQSEC1
IRAK1
IRAK3
IRF1
IRF2
IRF3
IRF6
IRF8
IRS2
ISG15
ISL1
ITGA3
ITGA11
ITGA2B (includes EG:3674)
ITGB4
ITLN1
ITPK1
ITPKB
ITPR2
IVNS1ABP
JAG2
JAK2
JUN
JUNB
KATNB1
KBTBD4
KCNIP3
KCNJ3
KCNJ11
KCNJ12
KCNK12
KCNK17
KCNMA1
KDM3B
KDM4B
KDSR
KHSRP
KIAA0226
KIAA0391
KIAA0406
KIAA0430
KIAA0652
KIAA0664
KIAA0947
KIAA1033
KIAA1107
KIAA1609
KIDINS220
KIF11
KIF2C
KIFAP3
KLF2
KLF6
KLF7
KLHL9
KLHL21
KLK9
KNG1 (includes EG:3827)
KPNA5
KPNB1
KRAS
KRTCAP2
KSR2
LAMA5
LARGE
LASP1
LASS4
LEPR
LFNG
LGALS2
LGALS9
LGALS3BP
LGMN
LHX3
LIF
LIMK1
LIMS3
LIN9
LIN37
LINGO1
LIPA
LITAF
LMNA
LOC284230
LOC388344
LOC100129482
LONP1
LPIN1
LRP11
LRP1B
LRPAP1
LRRC49
LRRC16A
LRRK1
LSM2
LSM4
LSR
LTK
LY6G6C
LYN
LZTR1
LZTS2
MADD
MAGEA11
MAL2
MAN2B1
MAP1LC3C
MAP2K1
MAP2K2
MAP2K3
MAP2K5
MAP2K7
MAP3K2
MAP3K7
MAP3K9
MAP3K11
MAP3K12
MAP3K7IP1
MAP4K1
MAP4K4
MAPK1
MAPK3
MAPK7
MAPK8
MAPK11
MAPK13
MAPK14
MAPKAPK2
MAPKAPK5
MARK2
MARK3
MAT2A
MATN3
MAZ
MBNL3
MBOAT2
MCF2L
MDM2
MDN1 (includes EG:23195)
MED6
MED14
MEF2C
MFAP1
MIB1
MICA
MICAL2
MID1IP1
MINK1
MIPOL1
MKNK1
MKNK2
MLKL
MLYCD
MMP13
MMP1 (includes EG:4312)
MOCS3
MPG
MPZL1
MRPL12
MRPL42 (includes EG:28977)
MRPS30
MSRA
MST1R
MTFR1
MTHFD2
MTOR
MTR
MTSS1
MYBL2
MYC
MYCBP2
MYH9
MYO1E
MYOCD
MYOD1
MYT1L
N4BP2
NADK (includes EG:65220)
NAE1
NAGA
NAGK
NAGPA
NAIP
NBN
NCK2
NCOR1
NCOR2
NDE1
NDRG3
NDST1
NDUFA7
NDUFAF2
NDUFB1
NDUFB8
NDUFB9
NDUFB11
NEK6
NEK8
NEK9 (includes EG:91754)
NEU1
NF1
NF1L2
NFAT5
NFE2L1
NFIL3
NFKB1
NFKBIA
NFKBIE
NFKBIL2
NFXL1
NFYA
NHP2L1
NINJ1
NKIRAS2
NKX3-1
NLGN4X
NLRC4
NLRP9
NLRP10
NLRP14
NOD1
NOD2
NOS3
NOSTRIN
NOTUM
NPAS1
NPNT
NPY1R
NR2F1
NR4A1
NR4A2
NRBP1
NRP1
NT5C
NT5C2
NTHL1
NTRK1
NTRK2
NTSR1
NUDCD3
NUDT4
NUP43
NUP88
NUP98
NUP107
NUP153
NUP205
NUP214
NUPL1
NUTF2
NXF1
NXF3
NXT2
OAS1
OASL
OLA1
OLFM1
ONECUT2
OPN1SW
OR10H4
OR4M1
OR51T1
OSBPL6
OSMR
OSR2
OXSR1
P2RY2
P2RY12
PAGE5
PAICS
PAK2
PAK3
PALM2
PANK4
PAOX (includes EG:196743)
PAPOLA
PAQR8
PARP12
PART1
PASD1 (includes EG:139135)
PBK
PC
PCCB
PCDH18
PCDHGA1
PCF11
PCGF6
PCK2
PCMT1
PCSK5
PCSK7
PCTK2
PCYOX1
PDCD10
PDGFA
PDGFRA
PDGFRL
PDK3
PDLIM3
PELI1
PEPD
PEX14
PEX11B
PEX5L
PFTK1
PGD
PGF
PHF2
PHF3
PHF20
PHYHIP
PI4KA
PI4KB
PIGA
PIGH
PIGT
PIK3C3
PIK3C2A
PIK3C2B
PIK3C2G
PIK3CB
PIK3CD
PIK3R2
PIK3R3
PIK3R4
PIK3R5
PIN1
PIP
PIP4K2B
PIP5K1C
PKD1
PKD2L2
PLA2G5
PLA2G10
PLA2G2F
PLAU
PLCB1
PLCD1
PLCD3
PLCH2
PLD2
PLEC1
PLK2
PLK3
PLK4
PLP1
PLTP
PLXNA2
PLXNB2
PML
PMPCA
PNMA1
POLA1
POLD3
POLK
POLR2H
POLR2L (includes EG:5441)
POLR3B
PPAN
PPARA
PPBP
PPIF
PPP1R12C
PPP1R14D
PPP1R15A
PPP2R2B
PPP2R5C
PQLC1
PRAF2
PRCC
PRICKLE2
PRKACA
PRKAG2
PRKCA
PRKCD
PRKCI
PRKD3
PRKDC
PRKRA
PRKY
PRMT2
PRPF8
PRPF31
PRPH2
PRPS1
PRRT1
PRSS8
PRSS35
PSAP
PSENEN
PSMA1
PSMB1
PSMB3
PSMB4
PSMB6
PSMB9
PSMB10
PSMC1
PSMC3
PSMC6
PSMD1
PSMD2
PSMD6
PSMD11
PSMD12
PSMD14
PTBP1
PTMA (includes EG:5757)
PTPMT1
PTPN5
PTPN6
PTPN11
PTPRA
PTPRM
PTPRN
PTPRU
PTS
PVALB
RAB10
RAB17
RAB30
RAB11B
RAB1B (includes EG:81876)
RAB40B
RAB5A
RAB6B
RAB7L1
RAB8B
RABEP1
RACGAP1
RAD51L1
RAD54L
RALGAPB
RANBP9
RAP1B
RAP2B
RAPGEF2
RASGRP2
RAVER1
RBBP6 (includes EG:5930)
RBCK1
RBM3
RBM5
RBM12
RBM14
RBM34
RELA
RET
RETN
REV3L
RFFL
RFNG
RFTN1
RFWD3
RFX3
RFX7
RGS2
RHOA
RING1
RIOK3
RIPK2
RNASE4
RNASEL
RNF44
RNF103
RNF150
RNH1
RNPS1
ROCK1
ROGDI
ROR2
RP2
RPA1
RPL5
RPL15
RPL31
RPL35
RPL13A
RPS2
RPS3
RPS5
RPS8
RPS9
RPS10
RPS11
RPS14
RPS16
RPS18
RPS20
RPS15A (includes EG:6210)
RPS24 (includes EG:6229)
RPS27A (includes EG:6233)
RPS3A
RPS4X
RPS6KA1
RPS6KA2
RPS6KA3
RPS6KA4
RPS6KA5
RPS6KL1
RPTOR
RRBP1
RRP1B
RSL1D1
RSPH4A
RSRC2
RTF1
RTP4
RUNX1
RUVBL1
RXRA
RXRB
RXRG
RYBP
SAE1
SAFB
SAMD8
SAMHD1
SAMM50
SAR1A
SARS
SART1
SAV1
SCD
SCN3A
SCN8A
SCNN1D
SCNN1G
SCPEP1
SCYL3
SDC4
SDCBP2
SEC61A2
SELPLG
SEMA3A
SERPINA1
SERPINB2
SERPINB9
SERPINE1
SF3A1
SF3A3
SF3B1
SF3B2
SF3B3
SFRP5
SFRS5
SFRS6
SFRS7
SFTPB
SFXN2
SGCA
SGK1
SH2D1A
SHC1
SIAH2
SIGLEC5
SIGLEC9
SIGMAR1
SIX1
SLC12A4
SLC12A7
SLC17A3
SLC1A3
SLC22A6
SLC25A25
SLC25A28
SLC27A5
SLC2A2
SLC30A9
SLC35A1
SLC36A2
SLC41A3 (includes EG:54946)
SLC48A1
SLC4A7
SLC6A19
SLC7A1
SLC9A3R1
SLU7
SMAD5
SMAD6
SMAD7
SMARCA5
SMARCD3
SMC1A
SMG1
SMU1
SNRNP70
SNRPA1
SNRPB
SNRPD2
SNRPD3
SNRPF
SNUPN
SNW1
SNX6
SNX9 (includes EG:51429)
SOBP
SOCS1
SON
SORL1
SOSTDC1
SOX9
SPAG5
SPAG17
SPCS2
SPINT2
SPRY1
SPRY4
SRP54
SRRM2
SSH3
SSTR5
ST6GALNAC6
ST8SIA1
STAB1
STAC3
STAM2
STARD5
STAT1
STAT3
STAU1
STIP1
STK3
STK24
STK31
STK38
STK39
STK11IP
STOML1
STX5
STX10
STXBP1
STXBP4
SULF2
SULT1C4
SUMO1
SUMO4
SUMO2 (includes EG:6613)
SUPT3H (includes EG:8464)
SUPT6H
SUV420H1
SUZ12
SVIL
SWAP70
SYCE2
SYK
SYNGAP1
SYNJ1
SYNPO
TACC1
TAF12 (includes EG:6883)
TAOK1
TAOK3
TAPT1
TARBP2
TASP1
TBC1D1
TBC1D23
TBC1D10B
TBCD
TBK1
TBL3
TBL1XR1
TBP
TBX21
TCAG7.1272
TCAP
TCEAL1
TCF3
TCF20
TCF7L1
TCF7L2 (includes EG:6934)
TCTEX1D2
TDG
TDRD7
TEAD3
TFAP2A
TFAP2C
TFDP1
TFDP2
TFE3
TGFBR1
TGFBR2
TGS1
THRSP
TICAM1
TIMM44
TIMM17A (includes EG:10440)
TIPARP
TK2
TLK1
TLR2
TLR10
TMEM5
TMEM62
TMEM110
TMEM140
TMEM186
TMEM187
TMEM167B
TMF1
TNC
TNFAIP8
TNFRSF9
TNFRSF18
TNFRSF25
TNFRSF10D
TNFRSF6B
TNFSF11
TNIP3
TNK2
TNPO3
TOB2
TOP1MT
TOP2A
TOPORS
TP53
TPRX1
TPSAB1
TPT1 (includes EG:7178)
TRAF6
TRAM1
TRAP1
TRDMT1
TREM2
TRERF1
TRIB2
TRIB3
TRIM14
TRIM17
TRIM21
TRIM22
TRIM25
TRIM26
TRIM27
TRIM28
TRIM60
TRIM63
TRMT61A
TRPV2
TRRAP
TSC22D3
TSTA3
TTC12
TUBB
TUBB3
TUFT1
TULP4
TWIST1
TXK
TXNDC11
TXNL4A (includes EG:10907)
TYK2
UBAC2
UBC
UBE2A
UBE2E1
UBL5
UBP1
UBQLN4
UBR2
UBR4
UBXN10
ULBP1
ULBP3
UMPS
UQCRC2
UROS
USE1
USF2
USHBP1
USMG5
USP6
USP42
USP46
VAV2
VCP
VDR
VEGFB (includes EG:7423)
VLDLR
VNN2
VPS16
VPS54
VPS33A
WAC
WASF1
WASF3
WDFY3
WDR18
WDR34
WDR37
WEE1
WNT5A
WNT7B
WNT9A
WNT9B
WTAP
WWP2
XAB2
XAF1
XBP1
XIAP
XPNPEP1
XPO1
XPO5
YLPM1
YTHDC1
ZBTB2
ZBTB3
ZCCHC8
ZFAND3
ZFHX3
ZFYVE26
ZIC1
ZKSCAN1
ZMAT3
ZMAT4
ZMIZ1
ZNF7
ZNF16
ZNF132
ZNF154
ZNF160
ZNF217
ZNF224
ZNF350
ZNF414
ZNF432
ZNF436
ZNF473
ZNF492
ZNF512
ZNF552
ZNF567
ZNF653
ZNF862
ZNF512B
