# Supplementary material for: Network-Guided Discovery of Influenza Virus Replication Host Factors
Source: mBio. 2018 Dec 18;9(6):e02002-18. doi: 10.1128/mBio.02002-18 (PMC6299219; doi:10.1128/mBio.02002-18)
Supplement: TABLE S6 [file mbo006184214st6.xlsx]

## Sheet: Sheet1
A list of primers used for qPCR
Target gene	Name of forward primer	Sequence		Name of reverse primer	Sequence
ACACA	ACACA_F	ACAGTGGAGCAAGAATCGG		ACACA_R	AATGGACAGAGTTGAGAGCAC
ACTA1	ACTA1_F2	GTGTTCCCGTCCATCGTG		ACTA1_R2	TCGATAGGGTACTTCAGGGTC
ACTG1	ACTG1_F	CCGAGCCGTGTTTCCTTC		ACTG1_R	GACGATGCCATGCTCAATG
ACTN1	ACTN1_F	AGGAGTGGTTGCTGAATGAG		ACTN1_R	GTCTCATAGTCCTTCTGTCGC
AGK	AGK_F	GACCTCCCAATGAACCAGAG		AGK_R	TGCACATCTTTCCAGACCTC
AHNAK	AHNAK_F2	TGCAGCTCTGAAGTGGTTC		AHNAK_R2	CTTCTGGTCACTGTGATGGTAC
ALDOA	ALDOA_F	GGTGTCATCCTCTTCCATGAG		ALDOA_R	GTAGTCTCGCCATTTGTCCC
ANP32B	ANP32B_F	TCCCCAAGCTGCCTAAATTG		ANP32B_R	TCAAAGGTTCCAAGGTGCTG
AP2A2	AP2A2_F	ACTTGGGTGTGGTAACTGC		AP2A2_R	GTGTAATCCTGGAGATCTGTGG
AP2S1	AP2S1_F	CCCTACAACTGCACCCTG		AP2S1_R	CAAACTGCATGTACCACTTGG
ARCN1	ARCN1_F	AGAGTGGAAATGGCTGTGATG		ARCN1_R	GATCTCACCGATAACAGGCG
ARFGEF2	ARFGEF2_F	CCTCGTGTCCATTCTCAAGTG		ARFGEF2_R	CCTTTCCCATCCCCTATTTCC
ARHGEF10L	ARHGEF10L_F	CCTTGTCTGATGGCTTCCTC		ARHGEF10L_R	TCAAACTCAAACGCCTCTCC
ARHGEF19	ARHGEF19_F	GTCTACCTCCACCTCTTCAATG		ARHGEF19_R	CATCTTGGCATGGACGAAAAC
ARMC6	ARMC6_F	AGGAGACCTTTGATGCAGC		ARMC6_R	GGTGCCGTCTTTACAATGTTG
ARS2	ARS2_F	TGACTACAAGCTGGATTTCCG		ARS2_R	ACCCTCAGTCGGTTTTGC
ARTN	ARTN_F	GAAGCGGTCTCCTTCATGG		ARTN_R	TAAGGGTCCAGTCTGCAAAG
ASCC3L1	ASCC3L1_F	CCCATCTATGACGTGCTTCAG		ASCC3L1_R	AGGTGAGATTCTACTGGCAATG
ATAD1	ATAD1_F	CCTTCGACACTGACCGATAAG		ATAD1_R	GTCAGAACTTGAACGGTTTCG
ATAD3A	ATAD3A_F2	GGCCCAGTTTGACTACGG		ATAD3A_R2	CATCATGGCCTCGGTCAG
ATAD3C	ATAD3C_F2	GAGGAAGTGCTTAGAGATCGC		ATAD3C_R2	CAAAGTCTTGCACGCAGG
ATCAY	ATCAY_F	CATCTCTCGCCCTTTCATCAG		ATCAY_R	GCCTTCAGTCTTTCCTCTTCG
ATP5L	ATP5L_F2	CTGAGGTGTTGATGTGGTTTTATG		ATP5L_R2	TCTGATCACACATGGTCCAAC
ATP5O	ATP5O_F	TCTCCCCTCACTACCAATCTG		ATP5O_R	CTAAAGGAGATGCAGAGGTCAC
ATP6V0C	ATP6V0C_F	CCCCGAGTATGCTTCGTTTT		ATP6V0C_R	GACTTCATGATCTGCTCCGG
ATP6V1A	ATP6V1A_F	TCGTAGAGCTGTTGAAACCAC		ATP6V1A_R	GTCGCTTTTGATCTTTGCCTC
ATRN	ATRN_F	GTGTTTACGACCATAGGACCAG		ATRN_R	ATCGGCTGTCCTTAAGAATGG
AYTL2	AYTL2_F	AGGATTCTCGCAGGAAAACAG		AYTL2_R	TTGAAGGTAATTAGGCAGGTCC
B2M	B2M_F2	CGTGTGAACCATGTGACTTTG		B2M_R2	GGCATCTTCAAACCTCCATG
BAG3	BAG3_F	GGATGGGAGATCAAGATCGAC		BAG3_R	CATTGGCAGAGGATGGAGTC
BAIAP2	BAIAP2_F	AGAATTACGAGAAGGCACTGG		BAIAP2_R	GAGTTCTTTGGAGCCCTGG
BASP1	BASP1_F	CACCGCGCTAACTCAGG		BASP1_R	TCTTTCTCCTTGGCTTTCTCG
BAT1	BAT1_F	TTCGTGACTTCCTGCTCAAG		BAT1_R	TTTCCCATGCCCGACTTG
BIRC6	BIRC6_F	TGGACTGGCTCTTATTGCTG		BIRC6_R	AACTCCCCTGACTGTTCAATG
BRD8	BRD8_F	GGAGGCTGAAGTAAAGAGGAAG		BRD8_R	GGGAGGCAGAATCTATAGGAGAG
BUB3	BUB3_F	AGTGTTGGTGTGGGACTTAC		BUB3_R	AATACTCAACTGCCACTCGG
BYSL	BYSL_F	CTTTTCAAACCTGGAGCCTG		BYSL_R	AATTTTCAGCATGGCCGC
C14orf172	C14orf172_F	AGTGGCTTTGGCGTGAG		C14orf172_R	CGGTGAGAAGGAGCAGAAG
C14orf173	C14orf173_F	AGAAGCTGAACTGGCAGAAG		C14orf173_R	GAAGGAGAATAGTCGCTCGATG
C16orf80	C16orf80_F	TCCTCTCCATCCTCTACAGC		C16orf80_R	GTCCCTTCAATCTCTAGCACC
C17orf85	C17orf85_F	AGCTCAGACTCAGATGAAATGG		C17orf85_R	CTATCTGCCCTCATGGAGTTC
C18orf34	C18orf34_F	GTCAGGAAGTAAAGGCTCTCAG		C18orf34_R	TTCACCCCTTCAGTATTTGTCA
C19orf43	C19orf43_F	ACAAACTAGCCCTCAAGACG		C19orf43_R	TTATCATCGTCACCGCACTG
C20orf114	C20orf114_F	CATCCCTGCCCAATCTAGTG		C20orf114_R	CAGAAGGTCAAACTCCAGACG
C3orf31	C3orf31_F	GCCGAGTTCAGACCAGAAG		C3orf31_R	GGATGGACGTGATAATCTTGGG
CAD	CAD_F	CTGACTTCTACACTGAGCATGG		CAD_R	CACGCATTGACAGGTTAATCAC
CAND1	CAND1_F	ACTCGTCCTGTACAAAGTTGG		CAND1_R	CACTGTCGGGTCTTCACAC
CAPNS1	CAPNS1_F	CACCCTGATCTGAAGACTGATG		CAPNS1_R	CCTGCCACCTTTTGATGTTG
CAPRIN1	CAPRIN1_F	TGAGTGGACAGTTGAAACGG		CAPRIN1_R	CCATAAGGTCTTGTACTCGCTG
CAPZA1	CAPZA1_F	GAAGTATTCAATGACGTTCGGC		CAPZA1_R	ACCGTGCTCTGTAATTAAGACC
CAPZB	CAPZB_F	TCTGGATCATGGCTTTGCTG		CAPZB_R	TGGAGGTCAACTTGTAATGGG
CASC3	CASC3_F	CCGGTGGATTCTAGTACAAGTG		CASC3_R	GTCCTGCTCCCATGTGTATATG
CBX3	CBX3_F	GGCCTCCAACAAAACTACATTG		CBX3_R	TCCACTTTCCCATTCACTACAC
CCDC135	CCDC135_F	GACAGTGGGATAAACGATGAGG		CCDC135_R	GGGCATGTCGAAGCTCTTATC
CCDC56	CCDC56_F	CCCTGGTGTTGGCTATTTATG		CCDC56_R	CAATACCCATCCAGATTAGGACC
CCT3	CCT3_F	AATGGTGAGACGGGTACTTTG		CCT3_R	TGGCCTGAAACGATGTCATC
CCT6A	CCT6A_F	ACTCTGGTTTTGACCTTCAGG		CCT6A_R	GTTATCCCATACGCCTACTTCTG
CCT8	CCT8_F	GCATGAAAAGGAAGATGGCG		CCT8_R	CTCCGGGTACAAGACGTTTATC
CD48	CD48_F2	TTGCTGGGAAGTTCTGGAAG		CD48_R2	CCACGGTCATATGTACCAAGTG
CDK2AP1	CDK2AP1_F	GTCTTACAAACCGAACTTGGC		CDK2AP1_R	TGTAGCCTAGGGACGGTG
CHERP	CHERP_F	AAACGGCTACTTCGATGACTC		CHERP_R	GTCTTGAGGGTCTGGATCTG
CIRBP	CIRBP_F	GGCTGAGTTTTGACACCAATG		CIRBP_R	ACAAACCCAAATCCCCGAG
CKAP4	CKAP4_F	GCTTTCTCGGGCTGGTG		CKAP4_R	AAATGTGGCTTGCAAAGACTG
CLPTM1	CLPTM1_F	ATCTTGTGTATGGCGACTGG		CLPTM1_R	ACTCTTGGTGAAGTAAACGTGG
CLTC	CLTC_F	GTCCTAGAAACTGCATGGAGG		CLTC_R	GGGTTGTGTCTCTGTAGCTTG
CNGB1	CNGB1_F	GGAAGACCAAGATGCAGGAG		CNGB1_R	CTCCTTGAATGACTCTTCGGG
CNIH4	CNIH4_F	ATACACAATCGAGGGCAGC		CNIH4_R	ACTTCAACCACGGCTTCTC
CNOT1	CNOT1_F	GGGTTTGGGTATGGAAGTGT		CNOT1_R	GGCAACAGTATGACAGGGATAG
COBRA1	COBRA1_F	TCACCAAGCAGAGGAACAAG		COBRA1_R	AGGAAGATGTCGCCAAAGG
COMTD1	COMTD1_F	ATGCGGACAAGGAGAACTG		COMTD1_R	GTCCCCTTTCGGAGGTTG
COPA	COPA_F	ATGTATCTTGTGCCGTCTTCC		COPA_R	ATCATGGTCTCTGCGGAAAG
COPB	COPB_F	CCAATATGAAATGCCTGACTCC		COPB_R	ATCTGGTCCCTGGTGAATTG
COPS7A	COPS7A_F	AATAAGCTTCGACACCTCTCAG		COPS7A_R	CATACACAGCCTCAATCACAAG
COPS7B	COPS7B_F	GGACATACCCAGATTACATAGCC		COPS7B_R	TCTTTCAGCAACACGGAGTAG
CRY2	CRY2_F	TGGATAAGCACTTGGAACGG		CRY2_R	AGAGACAACCAAAGCGCAG
CSRP1	CSRP1_F	TTGCCGAAGAGGTTCAGTG		CSRP1_R	GCCCATACTTCTTGCCGTAG
CTBP1	CTBP1_F	CGCAGGAGATCCATGAGAAG		CTBP1_R	GTCAAAACCACTGCCAATCC
CTGLF1	CTGLF1_F	TGCTGAGGTGACTGTTGAAG		CTGLF1_R	CTCTGGAATATTGTGCTTGCC
CTNNB1	CTNNAL1_F	AGGAGTGATAAAGGCTGCAAG		CTNNAL1_R	TTCTCTAGTCTTTCCATAGTTGCG
CTSD	CTNNB1_F	GTTCAGTTGCTTGTTCGTGC		CTNNB1_R	GTTGTGAACATCCCGAGCTAG
CYC1	CTSD_F	TCTTCGACAACCTGATGCAG		CTSD_R	CATTCAGGTAGGACAGAGAACC
CYC1	CYC1_F	CTTCAACCCCTACTTTCCTGG		CYC1_R	CCTTGGCTATCTGGGACATG
CYP2U1	CYP2U1_F	CTGTATATGTCGCTGAACCCC		CYP2U1_R	TTAGCCTCTGCACTTCCATG
CYR61	CYR61_F	CAAGGAGCTGGGATTCGATG		CYR61_R	AAAGGGTTGTATAGGATGCGAG
DAP3	DAP3_F	TCCCGCACCAATGAGAATG		DAP3_R	GCAAGCTTCACTGAATGTCTTC
DARS	DARS_F	CTGGAGTCGAAATGGGAGATG		DARS_R	GGGTCAGGCATGGTATAGAAAG
DDX21	DDX21_F	CTGGGTGTTTGCTTTGATGTAC		DDX21_R	AGTTCTGGTTGCTCTGTGG
DDX3X	DDX3X_F	CTGATCGGATGTTGGATATGGG		DDX3X_R	TCTAAGAAATCACGAGCCAGC
DDX48	DDX48_F	AGTGGAGAGGGAAGAGTGG		DDX48_R	TGAGGATACAGTGAAGTTGGC
DDX55	DDX55_F	TCGCTTTTGTCATCCCCATC		DDX55_R	GGAAGTGCTTCGTGAAATGC
DHX15	DHX15_F	AGAGTGGCTGCAATGAGTG		DHX15_R	ACGAAGTAACATCCCATCAGTC
DHX30	DHX30_F	AAAAGAGTTCCCACAGCCC		DHX30_R	GGCCATTTTATGTGCAGTGTG
DKFZp564K142	DKFZp564K142_F	AAGCCCCACCGAGAAATTAC		DKFZp564K142_R	TGAATGCACTGGAGTATCGC
DMAP1	DMAP1_F	AAGGACATTATCAACCCGGAC		DMAP1_R	CAGAGTAGAGCAAGGCATAGAC
DNAJB11	DNAJB11_F	GAAGTGCAATTGTCGGCAAG		DNAJB11_R	CACCCCAGGCTCTATTTCTAC
DNAJC11	DNAJC11_F	CTACCATCCAGACAAGCACAG		DNAJC11_R	CCTTCCATTTCCAGTCCTCTC
DNAJC9	DNAJC9_F	TCCCATCCTATAATGCCTTTGTC		DNAJC9_R	AAGCCCCAACTCCTTTCTG
DNM1L	DNM1L_F	TTCCATTATCCTCGCTGTCAC		DNM1L_R	CATCAGTACCCGCATCCATG
DNMT1	DNMT1_F	CCAGAGAACGAGTTGCTAGAC		DNMT1_R	CAGTTTCTGTTTGGGTGTTGG
DPM3	DPM3_F	ACTTTTCATGACTGCGAGGAC		DPM3_R	GGCTCTTTAATGGGAAATGGG
E2F7	E2F7_F	CTCCCTAGATGAAGTTGCTGTC		E2F7_R	CATACTGATTCTTAGCCACCCG
EDD1	EDD1_F	GCAGAGATTAAGGAACCGAGG		EDD1_R	CCTAGTGTCGATGGAAAGCTG
EEF1A2	EEF1A2_F	TGCGGAGGTATTGACAAAAGG		EEF1A2_R	GGGAGATGTCGATGGTGATG
EEF1G	EEF1G_F	GGATGCTTACTTGAAGACGAGG		EEF1G_R	AGCGGTTGGTATTGGGAAAG
EEF2	EEF2_F	AGGAGTCGGGAGAGCATATC		EEF2_R	GTTCGACTCTTCACTGACCG
EFTUD2	EFTUD2_F	GTGGAGACCATAGTTCAAGAGG		EFTUD2_R	TCAGATCCGCCAAGAAATCC
EIF3S10	EIF3S10_F	CATCTACACTCCATCGTCTTTACC		EIF3S10_R	CCAGAAGTCGAGCAATATCCG
EIF3S2	EIF3S2_F	GCCCTACATGAAGATCCCTTG		EIF3S2_R	GCTCCTTAACATTCACCAACAC
EIF3S7	EIF3S7_F	TGCCTAAGAGTGCCAAACAG		EIF3S7_R	TCACTTCCCAATCACTACGAAC
EIF3S8	EIF3S8_F	AGATGAATGGGAAAGTGTGGG		EIF3S8_R	TGCTGTAGGTGAAGAGGTAGG
EIF3S9	EIF3S9_F	CGAATGAGGGAGAAACAGGTAC		EIF3S9_R	GGTAGAAAGACACAGATATCCGC
EIF4A1	EIF4A1_F2	GAAATGCCCCTCAATGTTGC		EIF4A1_R2	TGACAAGATGTCCATCCCTTG
EIF4B	EIF4B_F	AATTTGAGGACCTGGATTCCC		EIF4B_R	TCTATCACGGCCAAAAGAACG
EIF4G3	EIF4G3_F	CTGAGGGTGAAGGAATAGATGC		EIF4G3_R	AGAAACTCCCTGTCATACTGC
ERLIN2	ERLIN2_F	GGTATATTACAGAGGCGGTGC		ERLIN2_R	CACTAGTCCCACAAGGTACATTC
FAM135A	FAM135A_F	TCACCAAAACCTCAAATACAAGC		FAM135A_R	CCATCTTCAGAACCATCCTCTTC
FAM73B	FAM73B_F	GTCAGACAGCTTCAAGGAGAC		FAM73B_R	CGATACGGAGTAGAAATGGGAG
FARP1	FARP1_F	AGGCAGGTTGACGTGTAATG		FARP1_R	TTTGTCCTCTAGTGCGTCTTG
FBXW2	FBXW2_F	TGACAGGCTCCTTTGACAAC		FBXW2_R	CCGCTCACCAAGATATCCAG
FLJ20303	FLJ20303_F	CGATGCCTTAGGATATTACCCC		FLJ20303_R	GTGTGCTTTCTCTGGTCTCTG
FUS	FUS_F	CACGGACACTTCAGGCTATG		FUS_R	GTAAGACGATTGGGAGCTCTG
FXR2	FXR2_F	TGAAGAGACCTGCACTTTCC		FXR2_R	CACTTTCCCGTTCTTTCCAATC
GBF1	GBF1_F	CTGCTTCCCTGCGAGTATG		GBF1_R	CCAGTGCCATCTCCTTCATC
GCN1L1	GCN1L1_F	CATAGGGAACGAGAGCAAAGG		GCN1L1_R	CAACACTGGAAGGATGGAGG
GDF10	GDF10_F	GTGAGTTCCCCATGCCTAAG		GDF10_R	CCAAGGGAGTTCATCTTATCGG
GDI2	GDI2_F	GTCAGTGAATGGCAAGAAAGTTC		GDI2_R	TTCCAGTCTCTTCCTCTCCC
GEMIN4	GEMIN4_F2	CCAAACCCTGTTGCAGAAG		GEMIN4_R2	ACAGACCTGCCATGTTGAAG
GGTL4	GGTL4_F	GGTTCGGCTATGACGTGAAG		GGTL4_R	CGATCTGGGTGTGATGGTG
GNAI2	GNAI2_F	CGGGAGGTGAAGTTGCTG		GNAI2_R	TGGATGGTGTTGCTGTAGAC
GNB2L1	GNB2L1_F	CAAGCTATGGAATACCCTGGG		GNB2L1_R	AGAAGCGGACACAAGACAC
GNRH2	GNRH2_F2	CTCAGCACTGGTCCCATG		GNRH2_R2	CATCACTTGGGAGGCCATG
GPRASP2	GPRASP2_F	GCCGCTTATTTCTGCATTTCG		GPRASP2_R	AGGGCTCTTTGGGAACATAAG
GPS1	GPS1_F	AAGATGCTGGACGAGATGAAG		GPS1_R	GGGCTGAAATACTGGATGAGG
GRP58	GRP58_F	TGAGGGATAACTACCGATTTGC		GRP58_R	TGTATATGCCACAGTCTTGTCC
GTF3C5	GTF3C5_F	TTTGACATCCGTCCCATCTG		GTF3C5_R	ACCCAAATCGAATCCATAGGC
HCAP-G	HCAP-G_F	ACAGAGGACAGAGAAAAGTGAC		HCAP-G_R	TTTGGCTCGTCTTGGTAGTC
HEXIM1	HEXIM1_F	TCGAGGACTCTACTAGCCATG		HEXIM1_R	GCTCAGGGTTCAGCTCTTC
HIST1H2BG	HIST1H2BG_F	GCTCGACCATTACCTCCAG		HIST1H2BG_R	AGTTTTAAAGCACCTAAGCACAC
HLA-B	HLA-B_F	GAGAACGGGAAGGACAAGC		HLA-B_R	GATCTCCGCAGGGTAGAAAC
HMGN2	HMGN2_F	GATAAAGCAAAGGTGAAGGACG		HMGN2_R	TTTTAGGCTTGGGCTCTGG
HNRNPK	HNRNPK_F	GTCGTGGCTCATATGGTGATC		HNRNPK_R	CAATTTTGATCGAAGCTCCCG
HNRPA2B1	HNRPA2B1_F	AGAGTTCTAGGAGTGGAAGAGG		HNRPA2B1_R	CCCATTATAGCCATCCCCAAA
HNRPAB	HNRPAB_F	AAGTGTGAGATCAAGGTGGC		HNRPAB_R	GTAGCCCTGATTCCAACTCTG
HNRPM	HNRPM_F	GCCAATCCAACTAAAAGATACAGAG		HNRPM_R	ACATCCCCTTGACTTTCCTTC
HPGD	HPGD_F	TCTTGAAGCAGGTGTACAGTG		HPGD_R	ATGTCCAGTCTTCCAAAGTGG
HSF4	HSF4_F	CTGATGGACTTGGACATGGAG		HSF4_R	TTTAACCCCTTGACCGCC
HSGT1	HSGT1_F	ATCTCAAGTCATACATGGCCC		HSGT1_R	CCGTACCAGAATCTTCCTCATC
HSP90AB1	HSP90AB1_F	TTGAGAACCTCTGCAAGCTC		HSP90AB1_R	TCATGATCCGCTCCATATTGG
HSPA1A	HSPA1A_F2	TGTGTAACCCCATCATCAGC		HSPA1A_R2	AAACAGCAATCTTGGAAAGGC
HSPA1B	HSPA1B_F	CATCAGCGGACTGTACCAG		HSPA1B_R	TCCACCTCAAAGACAAACATACT
HSPA2	HSPA2_F	GAAAGAGTTTGCAACCCCATC		HSPA2_R	AGAGGTTTACGCTGACTTGAG
HSPA5	HSPA5_F2	AACTCTATGGAAGTGCAGGC		HSPA5_R2	TCCTAACAAAAGTTCCTGAGTCC
HSPA9B	HSPA9B_F	GTATTCTCTACTGCCGCTGATG		HSPA9B_R	TTCAATCTGAGGAACTCCACG
HSPB1	HSPB1_F	ATGTCAACCACTTCGCCC		HSPB1_R	GTGAAGCACCGGGAGATG
HSPCB	HSPCB_F	TTGAGAACCTCTGCAAGCTC		HSPCB_R	TCATGATCCGCTCCATATTGG
HSPD1	HSPD1_F	AGTCCATTGTACCTGCTCTTG		HSPD1_R	TGACTGCCACAACCTGAAG
IARS	IARS_F	AGGGTGAAAATGGGATGGAG		IARS_R	AGAAACAGGGTCAATCAGCAC
ICMT	ICMT_F	CTACCAGATAGCCATCCGAG		ICMT_R	ACAATGACAGGGAGCACATG
IGF2BP2	IGF2BP2_F	AATCTCTTCATCCCAACCCAG		IGF2BP2_R	ATGACCATCCTTTCGCTGAC
IK	IK_F	AAGGTACGAGCTGAGATTGC		IK_R	CATTCGGTAAACATTGCGGC
ILF3	ILF3_F	ACAGCAACGGGAAGATATCAC		ILF3_R	CCACTGGGTTTTCATTCTTTGG
IMMT	IMMT_F	GCAGATACTCTACTTCAGGCAG		IMMT_R	TGGTTTTCTCTACACTTTCCCG
IMPA2	IMPA2_F	GACCCTGAAGCTGTTCCTG		IMPA2_R	AACTGGTAATAGGCATCCGC
INTS2	INTS2_F	ACCTGAGTGCCAACATTACTG		INTS2_R	TGAGGATGAAGTGGAGTAGAGG
IQGAP1	IQGAP1_F	TTCTATGCAGCTTTCTCGGG		IQGAP1_R	CTGTCGAACTAAGTATCCACGG
IRF2	IRF2_F	GATCTTTCTCCTGAGTATGCGG		IRF2_R	GCAAATGTCTGGCGGATTG
ITGA3	ITGA3_F	GGAACAGCACCTTCATCGAG		ITGA3_R	AATGTCCACAGAGAACCACG
ITGB4BP	ITGB4BP_F	TGTGTCTTCAGCAATCAGGG		ITGB4BP_R	GTCATTCACCACCATCCCAG
ITLN1	ITLN1_F	AGAGGATGGAGTACAGATGAGG		ITLN1_R	TCAGTGCGGAGAAAATACAGG
ITM2B	ITM2B_F	TCCCTCTGAACACTTCCATTG		ITM2B_R	CCCAGGTGATCAATGTTTTCAATG
JAK1	JAK1_F	AACCTCTTTGCCCTGTATGAC		JAK1_R	CTGCTCATTGTCGTTGGTTC
JTV1	JTV1_F	CAAACACCAGATGCAGACTTG		JTV1_R	GTTGATCACGATGTCTTTCAGC
KARS	KARS_F	CTGTACTGCCCTGGAATATGG		KARS_R	TCTTGTCTTCGGGTTTCATGG
KCTD17	KCTD17_F	GCCCATCCTGAACTTCCTC		KCTD17_R	CGTGTAGTCCTTCTCTTCCATC
KCTD5	KCTD5_F	CTGTGCTGAACTACCTGAGAC		KCTD5_R	GATGTTTTGCTGTCTCGTTCTC
KHSRP	KHSRP_F	CACTCCTGATTTTGGTTTTGGG		KHSRP_R	TCTGTCATTGAAGTCCTTGGG
KIAA0406	KIAA0406_F	TCAAAGAGAAGGATGTGGCAG		KIAA0406_R	GGCTATTTGGATCTGCAATGG
KIAA0664	KIAA0664_F	GCATCCTCTTCATTCCTCTCAG		KIAA0664_R	CGGCTCTATCCCTGTTTCTG
KIAA1267	KIAA1267_F	TCATCCCAATGTCTGTTGCTG		KIAA1267_R	GGTCCTCAATCTCTTCATTCTCC
KRT14	KRT14_F	GAAGTGAAGATCCGTGACTGG		KRT14_R	GCAGAAGGACATTGGCATTG
KRT18	KRT18_F	CAGAGACTGGAGCCATTACTTC		KRT18_R	GCCAGCTCTGTCTCATACTTG
KRT5	KRT5_F2	TCCCCTCAACCTGCAAATC		KRT5_R2	ACTTGGTGTCCAGAACCTTG
KRT6B	KRT6B_F	AGCTGAGAAACATGCAGGAC		KRT6B_R	GCTTGCAGTTCAACCTTGTTC
LACTB	LACTB_F2	TGACTTGGATATGCTGACGAC		LACTB_R2	GGAGTTATCCACGTAAGGTGTG
LASP1	LASP1_F	AACGCACACTACCCCAAG		LASP1_R	CCACTACGCTGAAACCTTTG
LGALS3	LGALS3_F	CTGGGAGTATTTGAGGCTCG		LGALS3_R	TTTCCAGACCCAGATAACGC
LHX3	LHX3_F	GCAGTATTTCCGCAACATGAAG		LHX3_R	CTCCCGTAGAGGCCATTG
LRP1B	LRP1B_F2	TCATGATCACAACGATGGAGG		LRP1B_R2	CAGAGTTTAGGTAGATGGGCG
LRPPRC	LRPPRC_F	GAGCCAAGAACAAGGTGAAATG		LRPPRC_R	CTGTCACAAAACCACTGAAGC
LRRC59	LRRC59_F	AGGAAGCAAATCAGGCCC		LRRC59_R	CTCCCGCCACACCAAATAG
LUC7L	LUC7L_F	GGCTGAAGGTAATGTGGATGA		LUC7L_R	GAACAGACCTCGCAGACAC
LY6G6C	LY6G6C_F2	GGAGCCAGGACAGCAATG		LY6G6C_R2	GGTGTTATATGTCAGACCCAGC
MAD2L1	MAD2L1_F	GACAGATCACAGCTACGGTG		MAD2L1_R	GGCGGACTTCCTCAGAATTG
MAP1B	MAP1B_F	GGCAGTGCTTTGAAAATACCG		MAP1B_R	ACAGAACAGGGTTAAGCTGG
MAP1LC3B	MAP1LC3B_F2	ATTCCTGTACATGGTCTATGCC		MAP1LC3B_R2	CGATCTCAGTTGGTAACATCCC
MAP2K3	MAP2K3_F2	GCAGGAAAATCCAAGAGGAAG		MAP2K3_R2	CATCAGCCTCCACCTCAAAG
MARS	MARS_F	CATCCATGCTGACATCTACCG		MARS_R	AGTTGCTCCACAGTATCTTGC
MATN3	MATN3_F2	GAATGCTATGAGGGCTACACTC		MATN3_R2	AATCACAGTGGTAGGATGCG
MCM5	MCM5_F	ACGGGCTTCACCTTCAAATAC		MCM5_R	CCTCCATCTCCACCTCAATC
MDM2	MDM2_F2	TGTGCAAAGAAGCTAAAGAAAAGG		MDM2_R2	AGGTTGTCTAAATTCCTAGGGTTAT
MLYCD	MLYCD_F	ATTCCATCAGCTTGACCCAG		MLYCD_R	TGACAGACTTGAAAACACCCC
MRCL3	MRCL3_F2	CAGATGAGGAAGTGGATGAGC		MRCL3_R2	GGAACGTTTGGCTGGAATTTG
MRPL12	MRPL12_F	ACACATTTCACCGTCCGC		MRPL12_R	CATTGGCTTTGATTTCCTGGG
MRPL49	MRPL49_F	GGTTTGTGGAGTCTGTGGATG		MRPL49_R	AAGTAAGGCAGGTTGGGTG
MRPS23	MRPS23_F	ACGGTTTGTGGAGAAGTACAC		MRPS23_R	CGTGACTACCTCCGTGTTG
MRPS27	MRPS27_F2	GGTGGAGCAGTTAGACATCG		MRPS27_R2	CCTTCTGACTCAATTTTGCCC
MRPS28	MRPS28_F	AACTGGTCATTGGACGGATC		MRPS28_R	AAGATCTAATAGCCGCAACCG
MRPS31	MRPS31_F	GTTTGGAAGCTACACTTGGC		MRPS31_R	GCTCTGACTTGGTTGTTTGC
MTCH1	MTCH1_F	AGGTCCTCTATCTGCCGAG		MTCH1_R	GAACAGCCCTATCTTACCATCC
MYEF2	MYEF2_F	AGTAATTTGCAGGCCGGTAG		MYEF2_R	GCTCTTGCCATCTTTGTCTTC
MYH10	MYH10_F	AGCCCAGACCAAAGAACAG		MYH10_R	ATGAAAGATGCTCCCTGACG
MYL6	MYL6_F	ATCGGGACGTACTAAGACTAGG		MYL6_R	TCGGTCAAACAGCTGGAAG
NACA	NACA_F	AGCAAAACAGAGTCGGAGTG		NACA_R	GCAGGGCTCTTGTAGACATC
NCAPD3	NCAPD3_F	TCTTCCGATTTGTCAGCACTC		NCAPD3_R	CTTCAGTAACAGGTGAGCCAG
NCKAP1L	NCKAP1L_F	GAGAGTGGCAGACATAAAGGAG		NCKAP1L_R	AGAGCCTTAGGACCCAGTAG
NCLN	NCLN_F	CTCTACACCTACAAGCGCAC		NCLN_R	TCCCTGGTAGTTAAACTTGCC
NCOA5	NCOA5_F	ATCACCCAGCAACACCAG		NCOA5_R	GGCACTCATTCTTGTAACGC
NDUFA8	NDUFA8_F	GGAGCTGAAAGTAGATGAGGTG		NDUFA8_R	TTGCCTTCCTCTAAACACCG
NDUFS8	NDUFS8_F	CATCAACTACCCGTTCGAGAAG		NDUFS8_R	CAGCCTCGATGGTGATGG
NEK8	NEK8_F	GCAAGCCCTACAACCAGAAG		NEK8_R	ACTCATGATCTTCAGCACCAG
NFIA	NFIA_F	AAGTCGGAGAAGTCTGGTTTC		NFIA_R	ATGTCGGGAAATGAAGAGTCG
NIBP	NIBP_F	ATTGGAGAAACTGGAGGTCAC		NIBP_R	GATGTTGATTGTGAACGTGGC
NLE1	NLE1_F	CCTCAGTTAATCCCCAAGACC		NLE1_R	CCACAGGAATAAGGTGAAGTCG
NME2	NME2_F	CGAGCAGAAGGGATTCCG		NME2_R	TTCATGTACTTCACCAGCCC
NOC4L	NOC4L_F	GATTGTGCATGACGCCATC		NOC4L_R	GTACTCCAGGTTGTGTTTGTG
NONO	NONO_F	ACAGATGCAGTGAAGGCTC		NONO_R	CTCGTTCCTTGTGAAATTGCTG
NTHL1	NTHL1_F	AGCTGGTCAACATCCGTG		NTHL1_R	CTGGAGAGCATCAGTGACAG
NUDC	NUDC_F	GTGACTGTGCATCTGGAGAAG		NUDC_R	CTTGGTGTTGATCTCAGGGTC
NUDT4	NUDT4_F2	GTTTGTAACCGCTGCACAG		NUDT4_R2	CAGTTTGCAAGCGTCAATCAG
NUP160	NUP160_F	CTAATTCCACCGCCTCTACAG		NUP160_R	ACTCTGTTTCAGTTCCACGAC
NUP205	NUP205_F	AAGCACAGAGGAACGAGATG		NUP205_R	AAGTCTAACAGTGGCTTGGAG
NUP93	NUP93_F	ACAGTTTAAGAGGCTCAAGGG		NUP93_R	AAAGGTAATCAGAGTGCGGG
NUP98	NUP98_F	GGCCTCTTTGGAAATTCACAG		NUP98_R	GTATTTGCTGTTCCTGTTGACG
NXF1	NXF1_F2	CTCACTTCTGTCCCGTTCTTG		NXF1_R2	GTTCCAAAATAGCTTCCCTTGC
OPN1SW	OPN1SW_F	TCCCTCATCTGCTTCTCCTAC		OPN1SW_R	GGATCCTACCATCACAACCAC
P2RY12	P2RY12_F	ATAAGTATGCTGAAGTGCCCC		P2RY12_R	CGAGTTCTGAACACAAAGAGATTG
PCDH18	PCDH18_F	TCATTAGAACTCACCCACGC		PCDH18_R	TCTTGAAGGGCATATCTGTAGC
PDGFRL	PDGFRL_F	GTTCCCGAGATGAAGGTCTG		PDGFRL_R	GGTTCTTTTGGACGCTTGTTC
PEX19	PEX19_F	TGCTGTACCCATCACTGAAG		PEX19_R	TCTGCCTCAAACTGCTCAC
PHB	PHB_F	TCTTTGACTGCCGTTCTCG		PHB_R	TCATAGTCCTCTCCGATGCTG
PHB2	PHB2_F	TTATCTATGACATTCGGGCCAG		PHB2_R	CGCAGGGAGATATTCACCATC
PHF5A	PHF5A_F	CCTGATTTGATCTTTTGCCGC		PHF5A_R	ACGCACATAGGAGTCACAAATC
PIN1	PIN1_F	CCCTGGAGCTGATCAACG		PIN1_R	GCTTCTGCATCTGACCTCTG
PLCH2	PLCH2_F	TGACCTACAGCAACCACAAG		PLCH2_R	GCCCCTTACTCTTGTTTTCTGG
PLD3	PLD3_F	TTCTATGACACCCGCTACAAC		PLD3_R	CACGTTGAGTAGAGCCTTCAG
PLK3	PLK3_F2	TCGGCTTTGGGTATCAACTG		PLK3_R2	CGGAGAAGGAGAAGTGCTTTG
PLOD3	PLOD3_F	CTCAACTACCTGGGAAACTACG		PLOD3_R	CAGAAACGGAGTAGGCTGTTC
POLE4	POLE4_F	CCATCTTCATTCTGGCACGAG		POLE4_R	AGAAAAGCAAATTCATCCACAGC
POLR2L	POLR2L_F	AACAAGTGGGAGGCTTACC		POLR2L_R	GCAGCTTCTCGATCAGGTC
PPA1	PPA1_F	ACCCAGGGCACAATGATAAAC		PPA1_R	TTCCCCTTCGTCAATCATAGC
PPIB	PPIB_F	CAGTGGATAATTTTGTGGCCTTAG		PPIB_R	CTCACCGTAGATGCTCTTTCC
PPM1B	PPM1B_F	TGCAATTGGGTAGTGGACAC		PPM1B_R	TCAACCCGTGATTCCAAGTG
PPM1G	PPM1G_F	CCTCGAGTTGCTAAGTCCAAG		PPM1G_R	GTCATCCTCATCTTCCTCATTCTC
PPP2R1A	PPP2R1A_F	AAAGTTTGGGAAGGAGTGGG		PPP2R1A_R	TGTGCTTGGTGGTGATGTC
PPP6C	PPP6C_F	GCTAATGCCTGGAGATACTGTAC		PPP6C_R	TTCCTGATTCCGTTCGATGG
PRC1	PRC1_F	GCCAAGCTCCAGAAAATGC		PRC1_R	TCTCCCATTGTTCTGCCAC
PRDX3	PRDX3_F	AAGTTGTCGCAGTCTCAGTG		PRDX3_R	CTAACAGCACACCGTAGTCTC
PRKACA	PRKACA_F	CAAGGACAACTCAAACTTATACATGG		PRKACA_R	CAGATACTCAAAGGTCAGGACG
PRKAR1A	PRKAR1A_F	AGGGAGCTTTGGAGAACTTG		PRKAR1A_R	TCTTCCGCTTTCTCAGTGTG
PRPF40A	PRPF40A_F	TCAGGATCAAAGTGTGGAAGTATC		PRPF40A_R	CTTTGCCTCTTCCTTTGTATTCC
PRPF8	PRPF8_F	GATCAACCCAATCTCCCATAGG		PRPF8_R	GGCTGTATTGTCTGTATAGAGGG
PRPS1	PRPS1_F	ACTGCACTATTGTCTCACCTG		PRPS1_R	ATCCTTCACATCTCCCACAAG
PRPSAP1	PRPSAP1_F	CAGAGCAAGATGAGGAAGAGG		PRPSAP1_R	TCTAAGGTTGTCCACAGGAAAG
PRSS1	PRSS1_F2	GAACAAGCCTGGAGTCTACAC		PRSS1_R2	ACAGGGTCACTTTATTGGTATAGAG
PSMA1	PSMA1_F	GTTAAACAAGGTTCAGCCACAG		PSMA1_R	AGTAAGCCCCGCAATTGAG
PSMA4	PSMA4_F	TGAGCAGTTGGTTACAGCG		PSMA4_R	TCCACTAGGGTCACTCTGATAG
PSMA5	PSMA5_F	ACCCTCGCCATGTTTCTTAC		PSMA5_R	CTCTGATGTCTGGATCCCAATG
PSMB2	PSMB2_F	TGACTCTCAGTATCCTCGACC		PSMB2_R	AGGTTGGCAGATTCAGGATG
PSMB6	PSMB6_F	TGGGAAAGCCGAGAAGTTTC		PSMB6_R	ATGCGGTCGTGAATAGGTG
PSMC1	PSMC1_F	AGGCAAGATGGGTCAAAGTC		PSMC1_R	GCATCTGGTCCCTTTGTTTTC
PSMC3	PSMC3_F	CAAGATAGAGTTCCCGATGCC		PSMC3_R	CATTGAAGTCATCTGTGCAGC
PSMC4	PSMC4_F	TCATCGGACAATTTCTGGAGG		PSMC4_R	CATTGCTGTGCTTGTGGAG
PSMC6	PSMC6_F	GCTTTCGGATGGCTTTAATGG		PSMC6_R	GCCACTTTTCTGACTGCTTTC
PSMD1	PSMD1_F	ACTGTTGGCACCCCTATTG		PSMD1_R	ACTGGCTTCTGGTGTCTTTC
PSMD11	PSMD11_F	GGTGTGAGAGCGGTAAGATG		PSMD11_R	TGCCTCTTCATCGTTTTCCTG
PSMD12	PSMD12_F	ATGTTGAAATTGAGCGTGCG		PSMD12_R	TCTTTTCCATTGACCCGTAGG
PSMD13	PSMD13_F	GTATAGACGAGGTGGACAAACG		PSMD13_R	ATCTCCATGCTCTTCACATCC
PSMD14	PSMD14_F	AGGCAGTTGATCCAGTGTTC		PSMD14_R	TGATATCCACACCAGAAAGCC
PSMD2	PSMD2_F	ATCTTTGGGCTAGGCTTGG		PSMD2_R	GACCCTACTGCTATCATTCCAC
PSMD3	PSMD3_F	CTCCTATTCCCGAATCTCCTTG		PSMD3_R	TTCTCGTGGTTGATGCTGG
PSMD4	PSMD4_F	TGAATTTGGAGTAGATCCCAGTG		PSMD4_R	CAGTCCCAGTCGTAGCAATC
PSMD6	PSMD6_F	CACACGAAACACAGAAAAGGC		PSMD6_R	AGTGTCAAGGAAGAGTTCAGC
PSMD7	PSMD7_F	AGGGAAAGAATAGTTGGCTGG		PSMD7_R	TCCTTCGGCTTCACATCAATG
PSME1	PSME1_F	AGGCTTCCACACTCAAATCTC		PSME1_R	TGCCGATAATCACCCACATG
PSME2	PSME2_F	AAAGTCCTGTCCCTGCTTG		PSME2_R	CACCTTCTCCTGGATTGCTAC
PTPLAD1	PTPLAD1_F	CGTGCATTGACATGGATTGG		PTPLAD1_R	TGAAACTGAATCGTCCGGTC
PTRF	PTRF_F	TCAACGTGAAGACCGTGC		PTRF_R	TGATGCTCAGTTTGGCCG
PUS7	PUS7_F	CTACGTATCAGGTTGGAAGAGC		PUS7_R	GTTGGGTCTTTGGTCTTTGC
PVR	PVR_F2	TGGACGGCAAGAATGTGAC		PVR_R2	ACCAGTTGTTATCATAGCCAGAG
RAB18	RAB18_F	GGCCTGAAATTTGCACGAAAG		RAB18_R	TTCTGGTTCTCACTTTCCCAC
RAB3A	RAB3A_F	CCCAGATCAAGACCTACTCATG		RAB3A_R	TGCCTCAAAGAACTCGAACC
RAB6B	RAB6B_F	GATAAGAGGCAGATAACCATCGAG		RAB6B_R	CATTCTCCATTCCGGGTAGAG
RAN	RAN_F	CCATCTTTCCAGCCTCAGTC		RAN_R	TTTTCCAGTACCACCATCACC
RANBP5	RANBP5_F	ATGCCTGAGGATCAAGTTGG		RANBP5_R	TTTCCTCTGCCTGTTTCCG
RANBP9	RANBP9_F	CAAAACCCCAAAAGATGCCG		RANBP9_R	ACACCTTGAGCAGAAAGACC
RAP1B	RAP1B_F	GCTTGAAATCTTGGATACTGCAG		RAP1B_R	CGTTAAATGTGGACTGTGCTG
RBM10	RBM10_F	TCGAGTTTAGTCACTTGCAGG		RBM10_R	TCTGGACGCCACACTTATTG
RBM42	RBM42_F	GCATTCCTGAACTCCTGTCC		RBM42_R	TCAATTTCTCTGGCTTCCCC
RCN1	RCN1_F	GGGTTTGTGGATCAGGATGAG		RCN1_R	TTGTCTAACTTCCCGTCCTTG
RETN	RETN_F	CATCAATGAGAGGATCCAGGAG		RETN_R	CGGAGCCACAAGTGCAG
RGNEF	RGNEF_F	TGCTGAACTTGGAGAACTGAG		RGNEF_R	TGCAACTTGTAGGCTCTCAG
RNF150	RNF150_F	CTCGCATGGCTCGTCTTTTA		RNF150_R	TCTGTTTCCTTGTCACCCTTC
RPL10L	RPL10L_F	GAGTCAAGTACGTTCCCAGTC		RPL10L_R	AGCATAAGTCAGACCAGCATG
RPL11	RPL11_F	AGACCCCTGTGTTTTCCAAAG		RPL11_R	CTTAACTCATACTCCCGCACC
RPL15	RPL15_F2	CGGGCAGCTTGGAGAAG		RPL15_R2	ACACCTGTAAGCAGACATGAC
RPL23A	RPL23A_F2	TGGAGACCCTTTTCACAAGATG		RPL23A_R2	GGTGACGTGCGGATCTTC
RPL26	RPL26_F2	ACTTACAGAACCGGAAGCAG		RPL26_R2	GTGGGAAGGTGCATTGAAATG
RPL27A	RPL27A_F	CCACCGGATCAACTTCGAC		RPL27A_R	TTCACCCGTGTCTGTTCAC
RPL3	RPL3_F	CATCGTGGGAAGGTGAAGAG		RPL3_R	CCACCACCTCCTTCTTGTTC
RPL32	RPL32_F	AACGTCAAGGAGCTGGAAG		RPL32_R	GGGTTGGTGACTCTGATGG
RPL37	RPL37_F2	AACTGGTCGAATGAGGCAC		RPL37_R2	TTGCATGACTAATCGTTGACATTC
RPLP2	RPLP2_F	CTTGGACAGCGTGGGTATC		RPLP2_R	AATACCCTGGGCAATGACG
RPN1	RPN1_F	ACTGGATTATGGGCCTTTCAG		RPN1_R	TCCACAGCAATATTACCCCAG
RPS10	RPS10_F2	GGAGCTGGCAGACAAGAATG		RPS10_R2	ACGGAGATACTGGATACCCTC
RPS12	RPS12_F	GAAACTAGGAGAATGGGTAGGC		RPS12_R	AATGACATCCTTGGCCTGAG
RPS14	RPS14_F	ACCGCCCTACACATCAAAC		RPS14_R	AATCCGCCCGATCTTCATAC
RPS15	RPS15_F	CAACGGCAAGACCTTCAAC		RPS15_R	ATTACTTGAGAGGGATGAAGCG
RPS17	RPS17_F	ACGACTTCCACACGAACAAG		RPS17_R	TGCAGCTTGATGGAGATACC
RPS19	RPS19_F	GAATGGGTGGATACCGTCAAG		RPS19_R	CATAGATCTTGGTCATGGAGCC
RPS7	RPS7_F	AGAGAATCCGCGTCAAACTAG		RPS7_R	TTAACATCCTTGCCCGTGAG
RUNX1	RUNX1_F	CCAGGTTGCAAGATTTAATGACC		RUNX1_R	TTTTGATGGCTCTGTGGTAGG
S100A1	S100A1_F	GACAAGTACAAGCTGAGCAAG		S100A1_R	CATTCTCGTCTAGCTCCTTCATC
S100A10	S100A10_F	GGGATAAAGGCTACTTAACAAAGG		S100A10_R	CCACTTTGCCATCTCTACACTG
S100A4	S100A4_F	AGTCAGAACTAAAGGAGCTGC		S100A4_R	GACACAGTACTCTTGGAAGTCC
SAFB2	SAFB2_F	AAACCCGGACCTACAAATCG		SAFB2_R	TCTCTTTGGACCTGCTTGTG
SAMHD1	SAMHD1_F	TCGTCCGAATCATTGATACACC		SAMHD1_R	GTGCGTGAACTAGACATCCTG
SDCCAG1	SDCCAG1_F2	TGACTTGTCTCACCTTCAACC		SDCCAG1_R2	TTCCCTTCTTTCCTTGGCTG
SDF2L1	SDF2L1_F	TCACGCATGTGCTTACGG		SDF2L1_R	TGTCCATAGGTCCAGGTCG
SDF4	SDF4_F	AAGATCAGTGCCAAGGAGATG		SDF4_R	CTTCACCTTATACTCGTCCCAAG
SERPINH1	SERPINH1_F	TGCAGTCCATCAACGAGTG		SERPINH1_R	GGTGGAATTTCTCATCCCAGTG
SF1	SF1_F	GAGGCTTGCGAAGGAGAAG		SF1_R	TCCATTGTGTCTTGGTTCCAG
SF3A1	SF3A1_F	CCCCGAGAAGTTTTGGATCAG		SF3A1_R	CCACAAAATCATGCCAGTCG
SF3A2	SF3A2_F	AACTCTGCCTGACACTTCAC		SF3A2_R	CACCTCCACCTTGACCTTC
SF3B1	SF3B1_F	GTGGGCCTCGATTCTACAG		SF3B1_R	TCTGACCAAGCAAACTCGTAG
SF3B2	SF3B2_F	TCCCAACCTGAAAATCCCTG		SF3B2_R	TTCCAAACACGTCCCCATAG
SF3B3	SF3B3_F	TGTATCGTGGAAATGGGTGG		SF3B3_R	CGAGTATCAGACAAATCCCCAG
SF3B4	SF3B4_F	CGGGATCTCTTTCGCCATG		SF3B4_R	GGCATGTGGGTGTTGACTAC
SF3B5	SF3B5_F2	TGCGGAGAATGAGAGCAAAG		SF3B5_R2	GAAACGCTGGGAGAGGTG
SFRS10	SFRS10_F	GATCACGTAGCAGGTCTTACAG		SFRS10_R	TCAGCCCAAATACTCCAAGAC
SFRS7	SFRS7_F	GTATTTCCAATCCCCGTCGAG		SFRS7_R	CCATTCTTTCAGGACTTGCAC
SFRS9	SFRS9_F	TGCGTAAACTGGATGACACC		SFRS9_R	CCTGCTTTGGTATGGAGAGTC
SGTA	SGTA_F	TCTGCCGGAGATATTTGAAGC		SGTA_R	GTTTTCCACTTTCATCTGCTCG
SHROOM3	SHROOM3_F	TGTTATTTGGCTGGTCCTGG		SHROOM3_R	GACATTCACTAGGAACGGAGG
SIAHBP1	SIAHBP1_F	CTTTGGCAAGATCAAGTCCTG		SIAHBP1_R	AAGAGGTTCATGGAAGACACAG
SIGLEC5	SIGLEC5_F2	ACCTCAAAGTCAGCTGCAAG		SIGLEC5_R2	GACAGATACAGAGCAGGGC
SIKE	SIKE_F	GACTTGCAACAGGAAAACAGAG		SIKE_R	TGAGCTTTCAGGACTGGTTC
SKIIP	SKIIP_F	CAGAGGGTTATTCGGATGGTAG		SKIIP_R	TCCTTTACAGTCATCTTTCGGC
SKIP	SKIP_F2	GATAAGCAGACCCTTCCAGATC		SKIP_R2	AGTGGAAAGGCAGAGCTG
SLC16A1	SLC16A1_F	ACGTCTGTATTGGAGTCATTGG		SLC16A1_R	AGAGTACAGAGGAACACAGGG
SLC22A6	SLC22A6_F2	ACTGTATCCCACAATGATCCG		SLC22A6_R2	AACAGCACCGTAGATGAAGAG
SLC25A5	SLC25A5_F	CTGATGGGATTAAGGGCCTG		SLC25A5_R	ACGATGTGAGTGTTCTTGGG
SLC2A1	SLC2A1_F2	AAAGTGACAAGACACCCGAG		SLC2A1_R2	TGTCAGGTTTGGAAGTCTCATC
SLC2A12	SLC2A12_F	TTGCTTGTTTATGTTGCTGCT		SLC2A12_R	AGATTGATGCCCCAGTTCATG
SLC39A7	SLC39A7_F2	CTGATTGCCCACCTTGAGT		SLC39A7_R2	CATTCTCCCAGGCTACAGTTC
SND1	SND1_F	GGAGAACACCCAGGATAAGAAC		SND1_R	GTCTAATGTAGTCCACCGTCAC
SNRP70	SNRP70_F	GGAGAGGAAAAGACGGGAAAAG		SNRP70_R	TCATAATTCACTCTCGCCACG
SNRPA	SNRPA_F	CACGGAGCCTGAAGATGAG		SNRPA_R	TGGCAATGATATCTGAGTCGG
SNRPA1	SNRPA1_F	CAAATGCTTCAACTCTGGCTG		SNRPA1_R	ACCCGTTTGTGACTGTGTC
SNRPB	SNRPB_F	GAAATCGGCTGTGGGAGAG		SNRPB_R	TGCACCTCATCCTGTAATCAAT
SNRPC	SNRPC_F	ACAACGGCTGCATTTCAAC		SNRPC_R	ATCATACCAGGGCGAGGA
SNRPD3	SNRPD3_F	TGCTATTCTCAAGGCCCAAG		SNRPD3_R	ACCCACTCCAATGAACTCAG
SNRPF	SNRPF_F2	AGCTTTGTCTGGACATCTGG		SNRPF_R2	AAAATCCCCCACAAAAGATGC
SNRPG	SNRPG_F	CGTTCCAAGGCATCTGTGAG		SNRPG_R	GATCAAATCCCCGCAATATTCC
SNX6	SNX6_F	GACAAGAAGAGTTGCTGCATTC		SNX6_R	TTTAACAGGAAGGCGGAGTG
SON	SON_F	TCGTGGTCAGTAAATTCCGG		SON_R	TTCATTTGGTAGACTCCTGGC
SQSTM1	SQSTM1_F	AATCAGCTTCTGGTCCATCG		SQSTM1_R	TTCTTTTCCCTCCGTGCTC
SRPK2	SRPK2_F	CACTTCTCTACTGTCTGGCTG		SRPK2_R	GTCACTGGGATCACTTTCTCG
SSRP1	SSRP1_F	CCTTTGTCAACTTTGCTCGTG		SSRP1_R	TCAAACAGTTTCCCGTACTCC
STAB1	STAB1_F2	GCTTCAGCTTCGTCAGGG		STAB1_R2	AGGGTACATGAGTGACAAACG
STK38	STK38_F	CACTCCTGACTACATTGCTCC		STK38_R	AGAACAGAAAGGTGGGTAGC
SYNCRIP	SYNCRIP_F	ACAAGGGACCAAAGTAGCAG		SYNCRIP_R	ATAAACGGAATCTGGAGGTGG
TARBP1	TARBP1_F	ATTTGATGCCCTGACTCCTG		TARBP1_R	CTTGAGTGGGTGAAATGTTGC
TAT	TAT_F2	CATGGTTGGAATTGAGATGGAAC		TAT_R2	CTCGGATGAAATTCGGGTACTC
TBC1D15	TBC1D15_F2	CATTTCAAAGTAATGCCTTGCC		TBC1D15_R2	TGCAACAAAGTGTCTCTTCCC
TBL3	TBL3_F	TCTACAAGGGCGGAAAAGC		TBL3_R	TCAAAGGCAGTGATGTCCTC
TESC	TESC_F	TCCAAAATTGTTCGTGCCTTC		TESC_R	CACCTGTTCCTCGTCCATG
THOC2	THOC2_F	ACAGGAAAGAGCGGAAAAGG		THOC2_R	TGGATAAGGAGATTCACAAGGAC
TMED10	TMED10_F2	CGGGTCCTATACTTCAGCATC		TMED10_R2	TGAGGTACAAGGTGGGAGG
TMED2	TMED2_F	GCTCCAAAAGGACAAGATATGG		TMED2_R	TGTCGTTGATGGCTCTGTG
TNFRSF18	TNFRSF18_F	GAGTGCTGTTCCGAGTGG		TNFRSF18_R	GATACACTGGAAGCCAAAACTG
TNK2	TNK2_F2	CACGCACCTTCTCCCATG		TNK2_R2	CTCCTTGTCGATCTTATGCAGG
TNPO1	TNPO1_F	CTAATGCCTCCACTGATCCAG		TNPO1_R	GATACACAGGTTCACAGTACGG
TOMM40	TOMM40_F	GCACTGTCATGTCTCTAGCTG		TOMM40_R	CCTCAAACTCCACACCCAC
TPI1	TPI1_F	GGAAACTGGAAGATGAACGGG		TPI1_R	AATCTTGGGATCTAGCTTCTGC
TPM4	TPM4_F	GATGGAGATTCAGGAGATGCAG		TPM4_R	TTTAGTTCAGACACCTCCGC
TRAP1	TRAP1_F	TGAATGGAAGGCGGATGAAC		TRAP1_R	CTTATAGTGCAGGGTGTAGCG
TRIM14	TRIM14_F	CAGATAGAAGATGCCACCGAG		TRIM14_R	CGCTTCCTCTTCGTCAAGTAG
TRIM28	TRIM28_F	CCATACTGTGCGCTCTACTG		TRIM28_R	GGTTCATGCTTGTGTACGTTG
TUBA1	TUBA1_F	AGATCATTGACCCAGTGCTG		TUBA1_R	CCATAGTCAACAGAGAGCCG
TUBAL3	TUBAL3_F2	GTGAGACAAGAGCTGGGAAG		TUBAL3_R2	GGTGGAAGAGTGAACGGTG
TUBB	TUBB_F	GGCCAGATCTTTAGACCAGAC		TUBB_R	CCTTCCGTACCACATCCAG
TUBB2A	TUBB2A_F	ATGGAGACAGTGACTTGCAG		TUBB2A_R	GTCTGAAGATCTGGCCGAAG
TUBB4	TUBB4_F	TGCAACTGGAGAGGATCAAC		TUBB4_R	CCGAAAGATCTGACCGAAGG
TXNDC5	TXNDC5_F2	CACTGGAAAACTGGATGCTG		TXNDC5_R2	GCAACGTGCAGCTCAAAG
TXNL4A	TXNL4A_F	TGTGGATATTACAGAAGTGCCTG		TXNL4A_R	TCCATGGCCCAGTTAATCTTG
U2AF2	U2AF2_F	TCACCCCAATGCAGTACAAG		U2AF2_R	GGGCTTGTCTGGTCATCTG
UAP1	UAP1_F	GGCATTTGGAGCATTCATGTC		UAP1_R	TGGTTCTGTAGGGTTCGTTTTC
UCRC	UCRC_F	GCGAGTTGGACTGTGAAGA		UCRC_R	CCGCGCCTTGATCGAAG
UNG	UNG_F	TCAGAACTCGAATGGCCTTG		UNG_R	AGTGTCTACATCCAAAGAACCC
URP2	URP2_F	GCATCTCCTATGTCATGGTCAG		URP2_R	TGAAACGCCAGGTCTTGAC
USP10	USP10_F	GATCAATAAAGGGAACTGGTGC		USP10_R	AGCTGTCTATCATGGGTGTTG
USP15	USP15_F	GGTCCTTGCCGCTATAATCTG		USP15_R	TTGGTCTTCAGATGCAGTGG
USP24	USP24_F	CTTCTGCTCTTGATACCCACTG		USP24_R	CTGGTGCTGTTGCTTTGATG
USP42	USP42_F	CAGGCTTTATCGGACCACAG		USP42_R	AAGCATTAACAGGACTAGCCC
USP9X	USP9X_F	TTGGCTATGGTCATGTTCGAG		USP9X_R	GGATTAGGAATGCTCTGAAGGG
VCP	VCP_F	AGGCAGACAAACCCATCAG		VCP_R	GGCAAACATCTCATACTTCCG
VGF	VGF_F2	GGAGCTGGAGAATTACATCGAG		VGF_R2	CGCATGCAAACACCGAG
VIM	VIM_F	CGTGAATACCAAGACCTGCTC		VIM_R	GGAAAAGTTTGGAAGAGGCAG
VNN2	VNN2_F2	GGCACATTTGGAACAGAGTATG		VNN2_R2	GTGACACTGTTAGTATAGGCCC
WDR77	WDR77_F2	ACCTGCAAGTGTTACTGAGTAG		WDR77_R2	CCTATTAACGGCACAGATCTAGC
WNT9A	WNT9A_F2	AGTTCCAGTTCCGCTTTGAG		WNT9A_R2	AGGAGATGGCATAGAGGAAGG
XAB2	XAB2_F	CGACACGAGAACTACGATGAG		XAB2_R	GACCAGACCTTCAGTGACTTG
XPO1	XPO1_F	GCATTTCGTTCAGGTTCAGG		XPO1_R	TGCACCAATCATGTACCCC
XPOT	XPOT_F	CTCTACCTGCGAATCCTCATG		XPOT_R	ATGCACTGTTCCCTCATGG
XRN2	XRN2_F	CCAAACAAGCCCAAACCATG		XRN2_R	ACAAGGAAGACTATCGGCAAG
YTHDF3	YTHDF3_F	TGCACATTATGAAAAGCGTCAAG		YTHDF3_R	GGCATTTCCAGAGTCTACATCG
YWHAE	YWHAE_F	TTCTTAATTCCCCTGACCGTG		YWHAE_R	AGTCCATAGTGTCAGATTATCACG
YWHAZ	YWHAZ_F	CTACCGTTACTTGGCTGAGG		YWHAZ_R	CCAGTCTGATAGGATGTGTTGG
ZBTB2	ZBTB2_F	TCAGTTCTTGCTTCATTCTCCA		ZBTB2_R	CGCCATCTTCCCAGTGTAC
ZC3H15	ZC3H15_F	GCCAGTCTTGAAAGATTCAGC		ZC3H15_R	CTCCATTTTCCGTTCCCTCC
